# Supplementary material for: PI3K/Akt1 signalling specifies foregut precursors by generating regionalized extra-cellular matrix
Source: eLife. 2013 Dec 24;2:e00806. doi: 10.7554/eLife.00806 (PMC3871052; doi:10.7554/eLife.00806)
Supplement: Figure 7—source data 1. — DOI: http://dx.doi.org/10.7554/eLife.00806.016 [file elife00806s001.xlsx]

## Sheet: Sheet1
Supplementary Table S4.
ECM related proteins (Matrisome) identified by global gene expression analysis
101 ECM related genes were found to be expressed in the H+C+ ADE population
The table shows comparative differences in the expression of ECM related genes in ESC and differentiated fractions according to Hex/Cxcr4 expression
Genes are grouped in categories, some of them can be present in different categories
The first column shows expression in ESC
																		Comparison between H+C+ vs H-C+ and ESC
Column1	Column2	Column 2	Column5	Column 3	Column 4	Column8	Column 5	Column 6		Differentially expressed:
CELL ADHESION MOLECULES				H+C+ vs ESC	H+C+ vs H-C+		H+C+ vs ESC	H+C+ vs H-C+		y	yes						H+C+ vs ESC			H+C+ vs H-C+
		Expressed in ESC		> 2.0 folds	> 1.5 folds		<0.6	<0.6		n	no					> 2.0 folds				> 1.5 folds
Transmembrane Molecules										L	low					(33 genes)				(1 gene)
										H	High					Adamts12				Lamb3
Itga3		y		n	n		n	n								Adamts7
Itga5		L		n	n		n	n								Agrin
Itgal		L		n	n		n	n								Catnb
Itgam		n		n	n		n	n								Cdh1
Itgb1		H		n	n		n	n								Cdh6
Itgb4		y		n	n		n	n								Col23a1
Itgva		L		n	n		n	n								Col2a1
Mmp14		H		y	n		n	n								Col4a1
Ncam1		y		n	n		n	y								Col4a2
Pecam1		H		n	n		y	y								Col4a5
Vcam1		n		n	n		n	n								Col4a6
																Col5a1
Cell-Cell Adhesion																Col7a1
																Cyr61
Cdh1		y		y	y		n	n								Emb
Cdh6		n		y	n		n	n								Fbn1
Icam1		H		n	n		y	n								Fbn2
Icam2		n		n	n		n	n								Gpc4
Vcam1		n		n	n		n	n								Itgb5
																Lama5
Cell-Matrix Adhesion and Signalling																Lamb3
																Mfap4
Ctgf		L		n	n		n	n								Mmp14
Itga3		y		n	n		n	n								Mmp2
Itga5		L		n	n		n	n								Mmp9
Itgal		L		n	n		n	n								Pxdn
Itgam		n		n	n		n	n								Serpinh1
Itgb1		H		n	n		n	n								Thbs1
Itgb5		y		y	n		n	n								Timp2
Itga6		y		n	n		n	n								Timp3
Itgb1bp3		n		n	n		n	n								Tnc
Itgb4bp		H		n	n		n	n								Vcan
Itga10		y		n	n		n	n
Spp1		H		n	n		y	n
Other Adhesion Molecules
Ctnna1 (Catna1)		H		n	n		n	n
Catnb		y		y	n		n	n
Col5a1		y		y	n		n	y
Emilin1		n		n	n		n	n
Fn1		y		n	n		n	n
Lama2		n		n	n		n	n
Lama4		y		n	n		n	n
Lama5		y		y	n		n	n
Lamb2		y		n	n		n	n
Lamb3		n		y	y		n	n
Lamc1		H		n	n		n	n
Tgfbi		y		n	n		n	y
Thbs1		n		y	n		n	n
Thbs3		n		n	n		n	n
Vtn		n		n	n		n	n
EXTRACELLULAR MATRIX PROTEINS (ECM)
Basement Membrane Constituents
Col4a1		L		y	n		n	n
Col4a2		y		y	n		n	n
Itgb4		y		n	n		n	n
Fn1		y		n	n		n	n
Lama2		n		n	n		n	n
Lama4		y		n	n		n	n
Lama5		y		y	n		n	n
Lamb2		y		n	n		n	n
Lamb3		n		y	y		n	n
Lamc1		H		n	n		n	n
Timp1		H		n	n		y	n
Timp2		y		y	n		n	n
Timp3		L		y	n		n	n
Agrn		H		y	n		n	n
Collagens
Col2a1		n		y	n		n	n
Col4a1		L		y	n		n	n
Col4a2		y		y	n		n	n
Col4a3bp		y		n	n		n	n
Col4a5		n		y	n		n	n
Col4a6		n		y	n		n	n
Col5a1		y		y	n		n	y
Col6a1		n		n	n		n	n
Col7a1		L		y	n		n	n
Col8a2		n		n	n		n	n
Col9a2		L		n	n		n	n
Col16a1		n		n	n		n	n
Col18a1		H		n	n		n	n
Col23a1		n		y	n		n	n
ECM Proteases:
Adamts2		n		n	n		n	y
Adamts4		n		n	n		n	n
Adamts6		n		n	n		n	n
Adamts7		n		y	n		n	n
Adamts12		n		y	n		n	n
Adamts15		y		n	n		n	n
Adamts19		n		n	n		n	n
Mmp2		H		y	n		n	n
Mmp9		L		y	n		n	y
Mmp11		y		n	n		n	n
Mmp14		H		y	n		n	n
Mmp24		y		n	n		n	n
ECM Protease Inhibitors:
Timp1		H		n	n		y	n
Timp2		y		y	n		n	n
Timp3		L		y	n		n	n
Other ECM Molecules:
Ctgf		L		n	n		n	n
Ecm1		y		n	n		n	n
Emilin1		n		n	n		n	n
Fbln1		H		n	n		n	n
Spock1		n		n	n		n	n
Spp1		H		n	n		y	n
Tgfbi		y		n	n		n	y
Thbs1		n		y	n		n	n
Tnc		n		y	n		n	n
Tgfb1i1		y		n	n		n	y
Fndc3		y		n	n		n	n
Fndc4		n		n	n		n	n
Mfap2		n		n	n		n	n
Mfap3		y		n	n		n	n
Mfap4		n		y	n		n	y
Mmrn2		y		n	n		y	n
Fbn1		n		y	n		n	y
Fbn2		y		y	n		n	n
Nid1		y		n	n		y	n
Nid2		y		n	n		n	n
Hspg2 (perlecan)		H		n	n		y	n
Sned1		y		n	n		y	n
Cdc42		H		n	n		n	n
Gpc4		n		y	y		n	n
Mfge8		H		n	n		n	n
Cyr61		n		y	n		n	n
Sulf1		y		n	n		n	n
Sulf2		H		n	n		n	n
Vcan		n		y	n		n	n
Emb		n		y	n		n	n
Bsg		H		n	n		n	n
Serpinh1		H		y	n		n	n
Vim		H		n	n		n	y
Pxdn		n		y	n		n	n
Ptk7		y		n	n		n	n
Amaco		L		n	n		n	n
