# Supplementary material for: PI3K/Akt1 signalling specifies foregut precursors by generating regionalized extra-cellular matrix
Source: eLife. 2013 Dec 24;2:e00806. doi: 10.7554/eLife.00806 (PMC3871052; doi:10.7554/eLife.00806)
Supplement: Figure 7—source data 2. — DOI: http://dx.doi.org/10.7554/eLife.00806.017 [file elife00806s002.xlsx]

## Sheet: FINAL
	Figure 7-source data 2
		1) sort by peptide number
		2) sort by qvalue <0.05 and keep absolute ratio of 1.5
	BLOCK division:	Qvalue	Absolute protein ratio	#peptides	Confidence	Note
	1	<0.05	>1.5	>=2	Excellent	1
	2	<0.05	1 to 1.5	>=2	Medium	2
	3	>0.05	all possible	>=2	Poor	4
	4	<0.05	>1.5	1 peptide	Good	3
	5	<0.05	1 to 1.5	1 peptide	Poor	4
	6	>0.05	all possible	1 peptide	Very poor	4
	Note	Blocks 1, 2, 4. Hits differentailly expressed
		Blocks 3, 5, 6. The proteins in those section have been identified in the samples however there are no strong evidences showing that they are significantly differentially expressed
										different=1
										similar=0
BLOCK	Accession	Peptide count	Confidence score	Anova (p)*	Qvalue	Max fold change	RATIO S/C	Description		interrogation
1	IPI00228879	3	110.66	0.000577369	0.0102871	3.60381	3.60381	Tax_Id=10090 Gene_Symbol=Hmgb3 High mobility group protein B3	var_homog	1
1	IPI00129178	7	374.7	0.000530026	0.0102871	3.04369	3.04369	Tax_Id=10090 Gene_Symbol=Oat Ornithine aminotransferase, mitochondrial precursor	var_homog	1
1	IPI00830581	2	110.49	0.00211522	0.01636	2.97953	2.97953	Tax_Id=10090 Gene_Symbol=Hsd17b10 hydroxyacyl-Coenzyme A dehydrogenase type II	var_homog	1
1	IPI00466919	3	238.36	0.000285467	0.0100922	2.96482	2.96482	Tax_Id=10090 Gene_Symbol=Pgd 6-phosphogluconate dehydrogenase, decarboxylating	var_homog	1
1	IPI00420261	12	469.32	0.0032146	0.0187698	2.56393	2.56393	Tax_Id=10090 Gene_Symbol=Hmgb1;2810416G20Rik;LOC100041307 High mobility group protein B1	var_homog	1
1	IPI00111218	7	380.48	0.000458355	0.0102871	2.49117	2.49117	Tax_Id=10090 Gene_Symbol=Aldh2 Aldehyde dehydrogenase, mitochondrial precursor	var_homog	1
1	IPI00462291	7	389.56	0.000558714	0.0102871	2.46993	2.46993	Tax_Id=10090 Gene_Symbol=Hmgb2 High mobility group protein B2	var_homog	1
1	IPI00624711	3	104.09	0.0175485	0.044005	2.222	2.222	Tax_Id=10090 Gene_Symbol=Hmga1 Isoform HMG-Y of High mobility group protein HMG-I/HMG-Y	var_homog	1
1	IPI00125192	6	251.89	0.00435633	0.0206715	2.21357	2.21357	Tax_Id=10090 Gene_Symbol=Fgf8 Isoform FGF-8C of Fibroblast growth factor 8 precursor	var_homog	1
1	IPI00116074	2	73.63	0.00704298	0.0284047	2.17435	2.17435	Tax_Id=10090 Gene_Symbol=Aco2 Aconitate hydratase, mitochondrial precursor	var_homog	1
1	IPI00228616	6	384.13	0.00111243	0.0118388	2.12264	2.12264	Tax_Id=10090 Gene_Symbol=Hist1h1a Histone H1.1	non_homog_var	1
1	IPI00223714	13	738.13	0.00744816	0.0296637	2.09032	2.09032	Tax_Id=10090 Gene_Symbol=Hist1h1e Histone H1.4	var_homog	1
1	IPI00230133	13	541.44	0.00306043	0.0187698	2.08305	2.08305	Tax_Id=10090 Gene_Symbol=Hist1h1b Histone H1.5	var_homog	1
1	IPI00134476	2	59.62	0.000368214	0.0100922	2.07733	2.07733	Tax_Id=10090 Gene_Symbol=Car4 NOD-derived CD11c +ve dendritic cells cDNA, RIKEN full-length enriched library, clone:F630105N05 product:carbonic anhydrase 4, full insert sequence	var_homog	1
1	IPI00874456	2	76.72	0.0042571	0.0206715	2.05635	2.05635	Tax_Id=10090 Gene_Symbol=Dld Dihydrolipoyl dehydrogenase, mitochondrial precursor	var_homog	1
1	IPI00225633	4	183.9	0.00427465	0.0206715	2.04811	2.04811	Tax_Id=10090 Gene_Symbol=Sub1 Activated RNA polymerase II transcriptional coactivator p15	var_homog	1
1	IPI00111885	3	116.35	2.40284e-05	0.00406234	2.03205	2.03205	Tax_Id=10090 Gene_Symbol=Uqcrc1 Cytochrome b-c1 complex subunit 1, mitochondrial precursor	var_homog	1
1	IPI00308885	39	2958.37	0.000354062	0.0100922	2.00801	2.00801	Tax_Id=10090 Gene_Symbol=Hspd1 Isoform 1 of 60 kDa heat shock protein, mitochondrial precursor	var_homog	1
1	IPI00323592	11	678.04	0.00104683	0.0118388	1.99011	1.99011	Tax_Id=10090 Gene_Symbol=Mdh2 Malate dehydrogenase, mitochondrial precursor	var_homog	1
1	IPI00122815	6	238.91	0.0118005	0.0351294	1.98278	1.98278	Tax_Id=10090 Gene_Symbol=P4hb 17 days embryo kidney cDNA, RIKEN full-length enriched library, clone:I920160L24 product:prolyl 4-hydroxylase, beta polypeptide, full insert sequence	var_homog	1
1	IPI00129928	4	164.58	0.00336515	0.0189866	1.9512	1.9512	Tax_Id=10090 Gene_Symbol=Fh1 Isoform Mitochondrial of Fumarate hydratase, mitochondrial precursor	var_homog	1
1	IPI00131176	2	59.38	0.0101772	0.0336524	1.92401	1.92401	Tax_Id=10090 Gene_Symbol=mt-Co2 Cytochrome c oxidase subunit 2	var_homog	1
1	IPI00115679	4	128.59	0.00117941	0.0118388	1.91904	1.91904	Tax_Id=10090 Gene_Symbol=Ganab Isoform 2 of Neutral alpha-glucosidase AB precursor	non_homog_var	1
1	IPI00122399	2	112.12	0.000818738	0.0110827	1.89539	1.89539	Tax_Id=10090 Gene_Symbol=Glg1 Golgi apparatus protein 1 precursor	var_homog	1
1	IPI00115564	5	382.11	0.00315732	0.0187698	1.88833	1.88833	Tax_Id=10090 Gene_Symbol=Slc25a4 ADP/ATP translocase 1	var_homog	1
1	IPI00553538	2	109.47	9.62511e-05	0.0100922	1.886	1.886	Tax_Id=10090 Gene_Symbol=Hist1h3a;Hist1h3h;Hist1h3g;Hist1h3i Histone H3.1	var_homog	1
1	IPI00454008	4	136.38	0.000851186	0.0110827	1.84171	1.84171	Tax_Id=10090 Gene_Symbol=Shmt2 Serine hydroxymethyltransferase	var_homog	1
1	IPI00652813	68	4648.96	0.00354905	0.0190707	1.84095	1.84095	Tax_Id=10090 Gene_Symbol=Fn1 cDNA, RIKEN full-length enriched library, clone:M5C1012H16 product:fibronectin 1, full insert sequence	var_homog	1
1	IPI00607069	2	209.63	0.00030284	0.0100922	1.81083	1.81083	Tax_Id=10090 Gene_Symbol=EG544973 hypothetical protein isoform 1	var_homog	1
1	IPI00113141	2	100.11	0.000634597	0.0107414	1.79884	1.79884	Tax_Id=10090 Gene_Symbol=Cs Citrate synthase, mitochondrial precursor	var_homog	1
1	IPI00117312	4	170.01	0.0082571	0.0314074	1.76716	1.76716	Tax_Id=10090 Gene_Symbol=Got2 Aspartate aminotransferase, mitochondrial precursor	var_homog	1
1	IPI00331734	3	354.83	0.000769051	0.0110827	1.75549	1.75549	Tax_Id=10090 Gene_Symbol=H2afz Histone H2A.Z	var_homog	1
1	IPI00153660	2	104.6	0.0148304	0.0398453	1.74578	1.74578	Tax_Id=10090 Gene_Symbol=Dlat Dihydrolipoyllysine-residue acetyltransferase component of pyruvate dehydrogenase complex, mitochondrial precursor	var_homog	1
1	IPI00223092	2	54.24	0.000357383	0.0100922	1.74016	1.74016	Tax_Id=10090 Gene_Symbol=Hadha Trifunctional enzyme subunit alpha, mitochondrial precursor	var_homog	1
1	IPI00230730	3	313.23	0.000192155	0.0100922	1.73597	1.73597	Tax_Id=10090 Gene_Symbol=Hist1h3c;Hist2h3b;Hist1h3b;Hist1h3d;Hist2h3c2;Hist1h3e;Hist2h3c1;Hist1h3f Histone H3.2	var_homog	1
1	IPI00118986	2	76.53	0.000495332	0.0102871	1.73526	1.73526	Tax_Id=10090 Gene_Symbol=Atp5o;LOC100047429 ATP synthase subunit O, mitochondrial precursor	var_homog	1
1	IPI00272033	5	433.97	0.0017814	0.0154629	1.71094	1.71094	Tax_Id=10090 Gene_Symbol=Hist2h2ac;Hist2h2ab Histone H2A type 2-C	var_homog	1
1	IPI00337893	4	204.64	0.00211595	0.01636	1.70725	1.70725	Tax_Id=10090 Gene_Symbol=Pdha1 Pyruvate dehydrogenase E1 component subunit alpha, somatic form, mitochondrial precursor	non_homog_var	1
1	IPI00127841	9	464.71	0.00667958	0.0279164	1.70478	1.70478	Tax_Id=10090 Gene_Symbol=Slc25a5 ADP/ATP translocase 2	var_homog	1
1	IPI00329998	8	459.06	0.00793197	0.0305136	1.69563	1.69563	Tax_Id=10090 Gene_Symbol=- 11 kDa protein	var_homog	1
1	IPI00153400	6	360.99	0.0028173	0.0185813	1.6741	1.6741	Tax_Id=10090 Gene_Symbol=LOC632401;H2afj H2A histone family, member J	var_homog	1
1	IPI00124771	5	251.64	0.0137963	0.0392474	1.66061	1.66061	Tax_Id=10090 Gene_Symbol=Slc25a3 Phosphate carrier protein, mitochondrial precursor	var_homog	1
1	IPI00230108	15	708.1	0.00557412	0.0241923	1.6589	1.6589	Tax_Id=10090 Gene_Symbol=Pdia3 Protein disulfide-isomerase A3 precursor	var_homog	1
1	IPI00314240	3	95.77	0.000135464	0.0100922	1.65734	1.65734	Tax_Id=10090 Gene_Symbol=Hmga1 Isoform HMG-I of High mobility group protein HMG-I/HMG-Y	var_homog	1
1	IPI00119138	7	287.85	0.0104195	0.0336524	1.63175	1.63175	Tax_Id=10090 Gene_Symbol=Uqcrc2 Cytochrome b-c1 complex subunit 2, mitochondrial precursor	var_homog	1
1	IPI00468481	28	2005.81	0.014799	0.0398453	1.61497	1.61497	Tax_Id=10090 Gene_Symbol=Atp5b ATP synthase subunit beta, mitochondrial precursor	var_homog	1
1	IPI00126248	5	395.78	0.00212639	0.01636	1.60197	1.60197	Tax_Id=10090 Gene_Symbol=Acly Adult male testis cDNA, RIKEN full-length enriched library, clone:4922505F07 product:ATP citrate lyase, full insert sequence	var_homog	1
1	IPI00122548	2	108.2	0.00374074	0.0197866	1.59804	1.59804	Tax_Id=10090 Gene_Symbol=Vdac3 Voltage-dependent anion channel 3	var_homog	1
1	IPI00230086	2	60.11	0.00929574	0.032442	1.57396	1.57396	Tax_Id=10090 Gene_Symbol=Hnrpd Isoform 2 of Heterogeneous nuclear ribonucleoprotein D0	var_homog	1
1	IPI00228733	7	368.92	0.0108547	0.0343423	1.56364	1.56364	Tax_Id=10090 Gene_Symbol=Dnmt3b Isoform 3 of DNA (cytosine-5)-methyltransferase 3B	var_homog	1
1	IPI00459725	3	115.39	0.00302318	0.0187698	1.56336	1.56336	Tax_Id=10090 Gene_Symbol=Idh3a Isoform 1 of Isocitrate dehydrogenase [NAD] subunit alpha, mitochondrial precursor	var_homog	1
1	IPI00313475	5	137.94	0.0104378	0.0336524	1.55832	1.55832	Tax_Id=10090 Gene_Symbol=Atp5c1 ATP synthase subunit gamma, mitochondrial precursor	var_homog	1
1	IPI00321718	8	426.66	0.00397359	0.0206715	1.53087	1.53087	Tax_Id=10090 Gene_Symbol=Phb2 Prohibitin-2	non_homog_var	1
1	IPI00462072	18	1241	0.0173747	0.044005	1.50706	0.663542	Tax_Id=10090 Gene_Symbol=LOC100044223;EG433182;Eno1 Alpha-enolase	var_homog	1
1	IPI00222547	5	138.16	0.00704814	0.0284047	1.52187	0.657085	Tax_Id=10090 Gene_Symbol=Rpl28;LOC100047349;LOC100042670 60S ribosomal protein L28	var_homog	1
1	IPI00115558	2	107.59	0.00835778	0.0314372	1.55933	0.641301	Tax_Id=10090 Gene_Symbol=Tacstd1 tumor-associated calcium signal transducer 1	var_homog	1
1	IPI00113117	8	329.01	0.0174041	0.044005	1.62536	0.615248	Tax_Id=10090 Gene_Symbol=Cyr61 Protein CYR61 precursor	var_homog	1
1	IPI00323483	6	230.19	0.00321582	0.0187698	1.66186	0.601736	Tax_Id=10090 Gene_Symbol=Pdcd6ip Isoform 3 of Programmed cell death 6-interacting protein	non_homog_var	1
1	IPI00317590	10	423.72	0.000676183	0.0109003	1.68335	0.594054	Tax_Id=10090 Gene_Symbol=Rps18 40S ribosomal protein S18	var_homog	1
1	IPI00322209	20	1157.67	0.00429578	0.0206715	1.68518	0.593408	Tax_Id=10090 Gene_Symbol=Krt8 Keratin, type II cytoskeletal 8	non_homog_var	1
1	IPI00228548	5	490.67	0.0028074	0.0185813	1.68837	0.592286	Tax_Id=10090 Gene_Symbol=Eno3 Beta-enolase	non_homog_var	1
1	IPI00311493	21	934.59	0.0143293	0.0397341	1.88753	0.529792	Tax_Id=10090 Gene_Symbol=Krt18 Keratin, type I cytoskeletal 18	non_homog_var	1
1	IPI00111481	2	130.5	0.0112214	0.0345217	2.05056	0.487671	Tax_Id=10090 Gene_Symbol=Sulf1 Extracellular sulfatase Sulf-1 precursor	var_homog	1
1	IPI00415609	2	164.92	0.000757983	0.0110827	2.08953	0.478577	Tax_Id=10090 Gene_Symbol=Fgfbp1 Fibroblast growth factor-binding protein 1 precursor	var_homog	1
1	IPI00317309	3	171.69	0.00439652	0.0206715	2.12765	0.470001	Tax_Id=10090 Gene_Symbol=Anxa5 Annexin A5	var_homog	1
1	IPI00515360	21	1052.38	0.000979282	0.0118388	2.25542	0.443377	Tax_Id=10090 Gene_Symbol=Hspg2 perlecan	non_homog_var	1
1	IPI00112947	9	341.39	0.0025496	0.0179038	2.31928	0.431167	Tax_Id=10090 Gene_Symbol=Krt19 Keratin, type I cytoskeletal 19	var_homog	1
1	IPI00131476	3	165.31	0.0130379	0.038049	2.32882	0.429403	Tax_Id=10090 Gene_Symbol=Col18a1 Isoform 2 of Collagen alpha-1(XVIII) chain precursor	var_homog	1
1	IPI00132287	5	162.06	0.0028542	0.0185813	2.33903	0.427528	Tax_Id=10090 Gene_Symbol=Lefty1 Left-right determination factor 1 precursor	non_homog_var	1
1	IPI00416279	2	131.64	0.00018086	0.0100922	2.48061	0.403127	Tax_Id=10090 Gene_Symbol=Glipr2 Golgi-associated plant pathogenesis-related protein 1	var_homog	1
1	IPI00308691	4	167.75	0.00195434	0.01636	3.28589	0.304331	Tax_Id=10090 Gene_Symbol=Slc2a1 Solute carrier family 2, facilitated glucose transporter member 1	non_homog_var	1
1	IPI00468203	3	139.28	0.00118902	0.0118388	3.38525	0.295399	Tax_Id=10090 Gene_Symbol=Anxa2 Annexin A2	non_homog_var	1
1	IPI00122450	2	113.61	0.00247829	0.0179038	9.57493	0.104439	Tax_Id=10090 Gene_Symbol=Cald1 caldesmon 1	non_homog_var	1
2	IPI00475154	4	247.18	0.0140001	0.0394748	1.49733	1.49733	Tax_Id=10090 Gene_Symbol=Rpn2 Dolichyl-diphosphooligosaccharide--protein glycosyltransferase subunit 2 precursor	var_homog	1
2	IPI00466570	2	64.72	0.0136255	0.0390898	1.49199	1.49199	Tax_Id=10090 Gene_Symbol=Tmed10 Isoform 1 of Transmembrane emp24 domain-containing protein 10 precursor	var_homog	1
2	IPI00122547	4	240.04	0.0115974	0.0350539	1.46357	1.46357	Tax_Id=10090 Gene_Symbol=Vdac2 Voltage-dependent anion-selective channel protein 2	var_homog	1
2	IPI00133903	15	827.37	0.00890533	0.0319957	1.4611	1.4611	Tax_Id=10090 Gene_Symbol=Hspa9 Stress-70 protein, mitochondrial precursor	var_homog	1
2	IPI00110852	2	92.26	0.00958436	0.0327769	1.45494	1.45494	Tax_Id=10090 Gene_Symbol=Ssr1 Translocon-associated protein alpha, muscle specific isoform	var_homog	1
2	IPI00319992	24	1548.82	0.00520492	0.0234935	1.45343	1.45343	Tax_Id=10090 Gene_Symbol=Hspa5 78 kDa glucose-regulated protein precursor	var_homog	1
2	IPI00110885	5	285.85	0.00986246	0.0330566	1.43793	1.43793	Tax_Id=10090 Gene_Symbol=Cyb5r3 Cytochrome b5 reductase 3	var_homog	1
2	IPI00132443	8	393.18	0.0151222	0.0403093	1.39602	1.39602	Tax_Id=10090 Gene_Symbol=Hnrpm Isoform 1 of Heterogeneous nuclear ribonucleoprotein M	var_homog	1
2	IPI00133440	8	611.66	0.00115112	0.0118388	1.37266	1.37266	Tax_Id=10090 Gene_Symbol=Phb Prohibitin	var_homog	1
2	IPI00318841	7	472.15	0.00141599	0.0136958	1.33421	1.33421	Tax_Id=10090 Gene_Symbol=Eef1g Elongation factor 1-gamma	var_homog	1
2	IPI00114209	8	366.28	0.00646106	0.0273406	1.33318	1.33318	Tax_Id=10090 Gene_Symbol=Glud1 Glutamate dehydrogenase 1, mitochondrial precursor	var_homog	1
2	IPI00113223	12	496.1	0.00154995	0.0141811	1.31397	1.31397	Tax_Id=10090 Gene_Symbol=Fasn Fatty acid synthase	var_homog	1
2	IPI00876408	6	303.95	0.00768409	0.0302474	1.26416	1.26416	Tax_Id=10090 Gene_Symbol=Myh11 Myh11 protein	var_homog	1
2	IPI00129276	4	171.43	0.0171294	0.044005	1.2568	1.2568	Tax_Id=10090 Gene_Symbol=Eif3a Eukaryotic translation initiation factor 3 subunit A	var_homog	1
2	IPI00120886	8	594.17	0.0165298	0.0437173	1.24355	1.24355	Tax_Id=10090 Gene_Symbol=Ybx1 Nuclease-sensitive element-binding protein 1	var_homog	1
2	IPI00116770	3	127.68	0.00344	0.0190707	1.20344	1.20344	Tax_Id=10090 Gene_Symbol=Rab18 Ras-related protein Rab-18	var_homog	1
2	IPI00322562	9	475.11	0.0111775	0.0345217	1.22134	0.818771	Tax_Id=10090 Gene_Symbol=Rps14 40S ribosomal protein S14	var_homog	1
2	IPI00323819	5	216.58	0.000465844	0.0102871	1.23555	0.809354	Tax_Id=10090 Gene_Symbol=Rps20 40S ribosomal protein S20	non_homog_var	1
2	IPI00311236	12	629.39	0.00983046	0.0330566	1.2405	0.806124	Tax_Id=10090 Gene_Symbol=Rpl7 60S ribosomal protein L7	var_homog	1
2	IPI00134599	19	874.4	0.005652	0.0242198	1.24636	0.802334	Tax_Id=10090 Gene_Symbol=Rps3 40S ribosomal protein S3	var_homog	1
2	IPI00133185	5	314.37	0.0192114	0.0467885	1.25114	0.799274	Tax_Id=10090 Gene_Symbol=Rpl14 60S ribosomal protein L14	var_homog	1
2	IPI00139780	6	540.45	0.0141095	0.0394748	1.28683	0.777106	Tax_Id=10090 Gene_Symbol=Rpl23 60S ribosomal protein L23	var_homog	1
2	IPI00117569	9	320.62	0.0171902	0.044005	1.29398	0.772809	Tax_Id=10090 Gene_Symbol=Rps11 Adult male cerebellum cDNA, RIKEN full-length enriched library, clone:1500004H08 product:ribosomal protein S11, full insert sequence	var_homog	1
2	IPI00331461	8	374.45	0.0108188	0.0343423	1.30541	0.766042	Tax_Id=10090 Gene_Symbol=Rpl11 60S ribosomal protein L11	var_homog	1
2	IPI00466153	2	65.07	0.0132984	0.0384777	1.30816	0.764431	Tax_Id=10090 Gene_Symbol=Rpl34;LOC100043876 60S ribosomal protein L34	var_homog	1
2	IPI00132474	4	110.55	0.0144566	0.0397341	1.34766	0.742026	Tax_Id=10090 Gene_Symbol=Itgb1 Integrin beta-1 precursor	var_homog	1
2	IPI00230660	8	407.2	0.0103756	0.0336524	1.35144	0.739951	Tax_Id=10090 Gene_Symbol=Rps15a 40S ribosomal protein S15a	var_homog	1
2	IPI00122413	10	655.83	0.00311587	0.0187698	1.36522	0.732483	Tax_Id=10090 Gene_Symbol=Rpl9;LOC100042832 60S ribosomal protein L9	var_homog	1
2	IPI00661216	3	82.94	0.00792241	0.0305136	1.3751	0.72722	Tax_Id=10090 Gene_Symbol=LOC635326 similar to hCG2028724	var_homog	1
2	IPI00621229	8	496.95	0.0113193	0.0345217	1.39107	0.718869	Tax_Id=10090 Gene_Symbol=EG629732 similar to ribosomal protein S8 isoform 2	var_homog	1
2	IPI00849793	6	371.48	0.00487958	0.0225755	1.39147	0.718667	Tax_Id=10090 Gene_Symbol=Rpl12 60S ribosomal protein L12	non_homog_var	1
2	IPI00116317	2	65.03	0.00352938	0.0190707	1.40587	0.711302	Tax_Id=10090 Gene_Symbol=Nodal Nodal precursor	var_homog	1
2	IPI00224505	9	389.34	0.00897884	0.0319957	1.41663	0.705898	Tax_Id=10090 Gene_Symbol=Rpl13;LOC100044916;LOC100040605;LOC100039656 60S ribosomal protein L13	non_homog_var	1
2	IPI00466820	10	597.88	0.00413559	0.0206715	1.422	0.703234	Tax_Id=10090 Gene_Symbol=Rps8;LOC100040298 40S ribosomal protein S8	var_homog	1
2	IPI00122245	3	112	0.0129228	0.0380413	1.4277	0.700429	Tax_Id=10090 Gene_Symbol=Rhoc Rho-related GTP-binding protein RhoC precursor	var_homog	1
2	IPI00132460	8	323.84	0.00919601	0.0324282	1.44559	0.691761	Tax_Id=10090 Gene_Symbol=Rpl26 60S ribosomal protein L26	var_homog	1
2	IPI00310240	2	47.04	0.0145542	0.0397341	1.46178	0.684098	Tax_Id=10090 Gene_Symbol=Anxa6 annexin A6 isoform b	var_homog	1
2	IPI00118899	4	211.38	0.0199076	0.0480685	1.46306	0.6835	Tax_Id=10090 Gene_Symbol=Actn4 Alpha-actinin-4	var_homog	1
2	IPI00402981	5	319.71	0.0174641	0.044005	1.4737	0.678566	Tax_Id=10090 Gene_Symbol=Rps24 Isoform 2 of 40S ribosomal protein S24	var_homog	1
2	IPI00849927	4	192.58	0.00252377	0.0179038	1.48442	0.673664	Tax_Id=10090 Gene_Symbol=Rpl10a;LOC100043141;LOC100046648 Ribosomal protein L10A	var_homog	1
3	IPI00474407	6	302.75	0.0219107	0.0521872	1.41011	0.709164	Tax_Id=10090 Gene_Symbol=EG546052 hypothetical protein	var_homog	1
3	IPI00228150	2	83.44	0.0220447	0.0521872	1.64775	1.64775	Tax_Id=10090 Gene_Symbol=Immt Isoform 1 of Mitochondrial inner membrane protein	var_homog	1
3	IPI00225961	5	216.68	0.0222002	0.0521903	1.26402	0.791127	Tax_Id=10090 Gene_Symbol=Phgdh D-3-phosphoglycerate dehydrogenase	var_homog	1
3	IPI00420726	12	396.87	0.0224465	0.0523605	1.2297	0.813206	Tax_Id=10090 Gene_Symbol=Rps9 40S ribosomal protein S9	var_homog	1
3	IPI00137409	8	315.06	0.0229626	0.0528809	1.86417	0.536433	Tax_Id=10090 Gene_Symbol=Tkt Transketolase	var_homog	1
3	IPI00125901	5	213.96	0.0245858	0.0551191	1.38456	0.72225	Tax_Id=10090 Gene_Symbol=EG625298;LOC100048340;LOC100039924;Rps13;LOC100044992 40S ribosomal protein S13	var_homog	1
3	IPI00331345	11	679.5	0.0250318	0.0557497	1.23496	0.809745	Tax_Id=10090 Gene_Symbol=Rps3a 40S ribosomal protein S3a	var_homog	1
3	IPI00222589	2	68.83	0.0252514	0.0558714	1.5397	0.649479	Tax_Id=10090 Gene_Symbol=Ptk7 Tyrosine-protein kinase-like 7 precursor	non_homog_var	1
3	IPI00331436	3	78.05	0.0264703	0.0581879	1.71644	1.71644	Tax_Id=10090 Gene_Symbol=Lap3 Isoform 1 of Cytosol aminopeptidase	var_homog	1
3	IPI00230440	4	205.56	0.027289	0.0596006	1.17077	1.17077	Tax_Id=10090 Gene_Symbol=ENSMUSG00000048538;Ahcy Adenosylhomocysteinase	var_homog	1
3	IPI00312407	7	439.04	0.0286835	0.0606886	1.31652	1.31652	Tax_Id=10090 Gene_Symbol=Gpc4 Glypican-4 precursor	var_homog	1
3	IPI00465880	6	521.26	0.0286824	0.0606886	1.3983	0.715156	Tax_Id=10090 Gene_Symbol=Rps17 40S ribosomal protein S17	var_homog	1
3	IPI00320016	5	349	0.0286024	0.0606886	1.1761	1.1761	Tax_Id=10090 Gene_Symbol=Nono Isoform 1 of Non-POU domain-containing octamer-binding protein	var_homog	1
3	IPI00222546	5	333.62	0.0280598	0.0606886	1.53776	1.53776	Tax_Id=10090 Gene_Symbol=Rpl22;mCG_130059 60S ribosomal protein L22	non_homog_var	1
3	IPI00222549	4	181.56	0.029655	0.0612138	1.41094	0.708746	Tax_Id=10090 Gene_Symbol=Rpl30;EG667779;LOC666899 60S ribosomal protein L30	var_homog	1
3	IPI00122559	2	80.49	0.0295796	0.0612138	1.56691	0.638197	Tax_Id=10090 Gene_Symbol=Ktn1 Isoform 1 of Kinectin	var_homog	1
3	IPI00122421	3	109.89	0.0307049	0.0622423	1.27754	0.782755	Tax_Id=10090 Gene_Symbol=Rpl27;EG621100;LOC100039431 60S ribosomal protein L27	var_homog	1
3	IPI00117016	2	84.95	0.0305551	0.0622423	1.32401	1.32401	Tax_Id=10090 Gene_Symbol=Mcm4 DNA replication licensing factor MCM4	var_homog	1
3	IPI00123639	4	160.77	0.0313078	0.0630019	2.30571	2.30571	Tax_Id=10090 Gene_Symbol=Calr Calreticulin precursor	var_homog	1
3	IPI00118158	3	178.22	0.0314518	0.0630019	1.32044	1.32044	Tax_Id=10090 Gene_Symbol=Msh2 DNA mismatch repair protein Msh2	var_homog	1
3	IPI00111560	3	171.24	0.031826	0.0633765	1.53001	1.53001	Tax_Id=10090 Gene_Symbol=Set;LOC671392 Isoform 1 of Protein SET	non_homog_var	0
3	IPI00135686	4	163.89	0.034028	0.067365	1.57441	1.57441	Tax_Id=10090 Gene_Symbol=Ppib peptidylprolyl isomerase B	var_homog	1
3	IPI00313222	12	739.53	0.0357705	0.0699961	1.27365	0.785144	Tax_Id=10090 Gene_Symbol=Rpl6 60S ribosomal protein L6	var_homog	1
3	IPI00263874	2	86.97	0.0356225	0.0699961	1.33935	0.746631	Tax_Id=10090 Gene_Symbol=Farsa Phenylalanyl-tRNA synthetase alpha chain	var_homog	1
3	IPI00116277	12	546.62	0.0367508	0.0710925	1.24799	1.24799	Tax_Id=10090 Gene_Symbol=Cct4 T-complex protein 1 subunit delta	var_homog	1
3	IPI00114733	7	250.55	0.0374135	0.0711546	1.17214	1.17214	Tax_Id=10090 Gene_Symbol=Serpinh1 Serpin H1 precursor	var_homog	1
3	IPI00323571	3	100.54	0.0372178	0.0711546	1.55709	0.642224	Tax_Id=10090 Gene_Symbol=Apoe Apolipoprotein E precursor	var_homog	1
3	IPI00222550	2	136.67	0.0374092	0.0711546	1.40645	0.711008	Tax_Id=10090 Gene_Symbol=Rpl37a;LOC668941;LOC100045996;LOC100042986 Bone marrow macrophage cDNA, RIKEN full-length enriched library, clone:I830052D11 product:ribosomal protein L37a, full insert sequence	non_homog_var	0
3	IPI00221540	2	94.08	0.0376661	0.0712348	1.54633	1.54633	Tax_Id=10090 Gene_Symbol=Erlin2 Erlin-2	var_homog	1
3	IPI00380280	11	527.11	0.0387584	0.0724907	1.16295	1.16295	Tax_Id=10090 Gene_Symbol=Cad carbamoyl-phosphate synthetase 2, aspartate transcarbamylase, and dihydroorotase	var_homog	1
3	IPI00265107	8	445.13	0.0386823	0.0724907	1.20548	0.829546	Tax_Id=10090 Gene_Symbol=EG268795 hypothetical protein isoform 2	var_homog	1
3	IPI00111412	24	1238.46	0.0401963	0.0739543	1.39391	0.717405	Tax_Id=10090 Gene_Symbol=Rpl4 60S ribosomal protein L4	var_homog	1
3	IPI00136883	4	323.1	0.0401224	0.0739543	1.34874	1.34874	Tax_Id=10090 Gene_Symbol=Ptbp1 Activated spleen cDNA, RIKEN full-length enriched library, clone:F830304D19 product:polypyrimidine tract binding protein 1, full insert sequence	var_homog	1
3	IPI00130280	21	1246.41	0.0414939	0.075929	1.30577	1.30577	Tax_Id=10090 Gene_Symbol=Atp5a1 ATP synthase subunit alpha, mitochondrial precursor	var_homog	1
3	IPI00119224	3	98.01	0.0426086	0.0775495	1.39422	0.717249	Tax_Id=10090 Gene_Symbol=Snrpd3 Small nuclear ribonucleoprotein Sm D3	var_homog	1
3	IPI00854971	2	86.8	0.0437418	0.0791862	1.46828	1.46828	Tax_Id=10090 Gene_Symbol=LOC100046302 similar to Protein disulfide isomerase associated 6	var_homog	1
3	IPI00132039	4	177.26	0.0444009	0.079952	1.49407	1.49407	Tax_Id=10090 Gene_Symbol=Mtch2 Mitochondrial carrier homolog 2	var_homog	1
3	IPI00317794	23	1103.48	0.0475507	0.0851707	1.2685	1.2685	Tax_Id=10090 Gene_Symbol=Ncl Nucleolin	var_homog	1
3	IPI00339468	10	492.92	0.0481898	0.0854116	1.38815	1.38815	Tax_Id=10090 Gene_Symbol=Dhx9 Isoform 2 of ATP-dependent RNA helicase A	var_homog	1
3	IPI00138406	2	114.01	0.0480475	0.0854116	1.15304	0.867274	Tax_Id=10090 Gene_Symbol=Rap1a Ras-related protein Rap-1A precursor	var_homog	1
3	IPI00454049	2	89.14	0.0502092	0.0885272	2.95259	2.95259	Tax_Id=10090 Gene_Symbol=Echs1 Enoyl-CoA hydratase, mitochondrial precursor	var_homog	1
3	IPI00116913	4	171.73	0.0505484	0.0885513	1.42822	0.70017	Tax_Id=10090 Gene_Symbol=Lama5 Laminin subunit alpha-5 precursor	var_homog	0
3	IPI00555113	6	319.55	0.0526936	0.089568	1.27844	0.782203	Tax_Id=10090 Gene_Symbol=Rpl18 60S ribosomal protein L18	var_homog	0
3	IPI00173160	5	240.3	0.0529161	0.089568	1.28537	0.777985	Tax_Id=10090 Gene_Symbol=LOC100047537;LOC100043813;Rps27 40S ribosomal protein S27	var_homog	0
3	IPI00129968	5	233.39	0.052442	0.089568	1.28764	1.28764	Tax_Id=10090 Gene_Symbol=Emb Embigin precursor	var_homog	0
3	IPI00172364	3	154.78	0.051708	0.089568	1.22296	0.817688	Tax_Id=10090 Gene_Symbol=Pabpc4 Poly A binding protein, cytoplasmic 4	var_homog	1
3	IPI00113635	3	110.71	0.0522345	0.089568	1.3465	1.3465	Tax_Id=10090 Gene_Symbol=Dkc1 H/ACA ribonucleoprotein complex subunit 4	var_homog	0
3	IPI00850795	3	132.25	0.0524665	0.089568	1.20769	1.20769	Tax_Id=10090 Gene_Symbol=LOC629750 similar to ubiquitin A-52 residue ribosomal protein fusion product 1 isoform 1	var_homog	1
3	IPI00319994	5	226.86	0.0538883	0.0903105	1.64278	1.64278	Tax_Id=10090 Gene_Symbol=Ldha L-lactate dehydrogenase A chain	var_homog	0
3	IPI00331597	13	653.43	0.0554336	0.0910397	1.74762	1.74762	Tax_Id=10090 Gene_Symbol=Hist1h1d Histone H1.3	var_homog	1
3	IPI00223713	11	595.84	0.0547304	0.0910397	1.75729	1.75729	Tax_Id=10090 Gene_Symbol=Hist1h1c Histone H1.2	var_homog	1
3	IPI00404590	2	115.57	0.0556526	0.0910397	3.75761	3.75761	Tax_Id=10090 Gene_Symbol=H1f0 Bone marrow stroma cell CRL-2028 SR-4987 cDNA, RIKEN full-length enriched library, clone:G430067B09 product:histone H1.0, full insert sequence	non_homog_var	0
3	IPI00122696	3	164.46	0.0568487	0.0920809	1.1703	0.854479	Tax_Id=10090 Gene_Symbol=Rbbp4 Histone-binding protein RBBP4	non_homog_var	0
3	IPI00137194	2	131.87	0.0568296	0.0920809	1.60493	1.60493	Tax_Id=10090 Gene_Symbol=Slc16a1 Monocarboxylate transporter 1	var_homog	0
3	IPI00118384	2	106.38	0.060146	0.096043	1.44472	1.44472	Tax_Id=10090 Gene_Symbol=Ywhae 14-3-3 protein epsilon	var_homog	0
3	IPI00122549	10	729.43	0.0608708	0.0967441	1.38378	1.38378	Tax_Id=10090 Gene_Symbol=Vdac1 Isoform Pl-VDAC1 of Voltage-dependent anion-selective channel protein 1	var_homog	0
3	IPI00274407	2	105.76	0.0625398	0.0980162	1.94379	1.94379	Tax_Id=10090 Gene_Symbol=Tufm Isoform 1 of Elongation factor Tu, mitochondrial precursor	non_homog_var	0
3	IPI00128818	7	362.49	0.0640246	0.0994593	1.13092	1.13092	Tax_Id=10090 Gene_Symbol=Dhx15 Putative pre-mRNA-splicing factor ATP-dependent RNA helicase DHX15	var_homog	0
3	IPI00135231	4	184.09	0.0640482	0.0994593	2.30941	2.30941	Tax_Id=10090 Gene_Symbol=Idh1 0 day neonate lung cDNA, RIKEN full-length enriched library, clone:E030024J03 product:isocitrate dehydrogenase 1 (NADP+), soluble, full insert sequence	var_homog	0
3	IPI00471047	10	548.19	0.0653526	0.100562	1.23834	0.807533	Tax_Id=10090 Gene_Symbol=Rps4y2 Ribosomal protein S4, Y-linked 2	var_homog	0
3	IPI00330804	24	1366.36	0.0669658	0.10227	1.28667	1.28667	Tax_Id=10090 Gene_Symbol=Hsp90aa1 Heat shock protein HSP 90-alpha	var_homog	0
3	IPI00129526	10	480.34	0.0673232	0.10227	1.26815	1.26815	Tax_Id=10090 Gene_Symbol=Hsp90b1 Endoplasmin precursor	var_homog	0
3	IPI00462140	3	164.6	0.0690358	0.103882	1.4262	1.4262	Tax_Id=10090 Gene_Symbol=Krt77 Keratin, type II cytoskeletal 1b	var_homog	0
3	IPI00226073	8	416.24	0.0721912	0.10479	1.22423	1.22423	Tax_Id=10090 Gene_Symbol=Hnrpf Isoform 1 of Heterogeneous nuclear ribonucleoprotein F	var_homog	0
3	IPI00124709	5	209.88	0.0711209	0.10479	1.25193	0.798768	Tax_Id=10090 Gene_Symbol=Rps27l 40S ribosomal protein S27-like protein	var_homog	0
3	IPI00128441	2	66.77	0.0727431	0.10479	1.38495	1.38495	Tax_Id=10090 Gene_Symbol=Hnrnpr Bone marrow macrophage cDNA, RIKEN full-length enriched library, clone:I830045N07 product:heterogeneous nuclear ribonucleoprotein R, full insert sequence	var_homog	0
3	IPI00353563	2	99.35	0.0726205	0.10479	1.31471	1.31471	Tax_Id=10090 Gene_Symbol=Fscn1 Fascin	var_homog	0
3	IPI00321647	6	284.08	0.0743574	0.106211	1.20119	1.20119	Tax_Id=10090 Gene_Symbol=Eif3c Eukaryotic translation initiation factor 3 subunit C	var_homog	0
3	IPI00108125	3	149.87	0.0740508	0.106211	1.46905	1.46905	Tax_Id=10090 Gene_Symbol=Eif5a Eukaryotic translation initiation factor 5A-1	var_homog	0
3	IPI00113655	10	558.53	0.0750175	0.106258	1.26647	0.789596	Tax_Id=10090 Gene_Symbol=Rps6;LOC667739 40S ribosomal protein S6	var_homog	0
3	IPI00119618	8	366.85	0.0768599	0.106943	1.28922	1.28922	Tax_Id=10090 Gene_Symbol=Canx Calnexin precursor	var_homog	0
3	IPI00221613	7	231.91	0.0773972	0.106943	1.22337	0.817415	Tax_Id=10090 Gene_Symbol=Arf1 ADP-ribosylation factor 1	var_homog	0
3	IPI00400016	4	237.11	0.0766673	0.106943	1.46024	0.68482	Tax_Id=10090 Gene_Symbol=Lamc1 Laminin subunit gamma-1 precursor	var_homog	0
3	IPI00134202	9	356.18	0.0787117	0.108133	1.31703	0.759283	Tax_Id=10090 Gene_Symbol=EG668829 similar to ribosomal protein L24	var_homog	0
3	IPI00131934	2	55.36	0.0848062	0.115763	1.55486	0.643144	Tax_Id=10090 Gene_Symbol=EG225058 hypothetical protein	var_homog	0
3	IPI00110724	3	163.08	0.0852382	0.115886	1.22887	0.813755	Tax_Id=10090 Gene_Symbol=Rpl22l1 Isoform 1 of Ribosomal protein L22-like 1	var_homog	0
3	IPI00118676	13	896.5	0.0862508	0.116328	1.20215	1.20215	Tax_Id=10090 Gene_Symbol=Eif4a1 Eukaryotic initiation factor 4A-I	var_homog	0
3	IPI00604967	9	436.37	0.0881592	0.11843	1.19504	0.836793	Tax_Id=10090 Gene_Symbol=LOC637606;LOC100043752 hypothetical protein	var_homog	0
3	IPI00331173	2	107.72	0.0886394	0.118605	1.26397	1.26397	Tax_Id=10090 Gene_Symbol=Lbr Lamin-B receptor	var_homog	0
3	IPI00330303	5	250.72	0.0896605	0.11903	1.20894	0.82717	Tax_Id=10090 Gene_Symbol=Atic;LOC100046995 Bifunctional purine biosynthesis protein PURH	var_homog	0
3	IPI00123181	50	2817.25	0.090735	0.11977	1.19953	1.19953	Tax_Id=10090 Gene_Symbol=Myh9 Myosin-9	var_homog	0
3	IPI00407130	33	2415.12	0.0909253	0.11977	1.21254	0.824715	Tax_Id=10090 Gene_Symbol=Pkm2 Isoform M2 of Pyruvate kinase isozymes M1/M2	var_homog	0
3	IPI00620362	8	397.83	0.0920818	0.120077	1.53649	1.53649	Tax_Id=10090 Gene_Symbol=Hnrnpl Hnrpl protein	var_homog	0
3	IPI00221615	5	182.9	0.0918015	0.120077	1.18962	0.840604	Tax_Id=10090 Gene_Symbol=Arf5 ADP-ribosylation factor 5	var_homog	0
3	IPI00229080	35	2533.48	0.0947032	0.122365	1.20598	1.20598	Tax_Id=10090 Gene_Symbol=Hsp90ab1 Heat shock protein 84b	var_homog	0
3	IPI00132799	2	171.74	0.0944646	0.122365	2.49294	2.49294	Tax_Id=10090 Gene_Symbol=C1qbp complement component 1, q subcomponent binding protein	var_homog	0
3	IPI00261455	5	228.19	0.0980778	0.125766	1.22727	0.814815	Tax_Id=10090 Gene_Symbol=EG626175 similar to ribosomal protein S26	var_homog	0
3	IPI00421085	2	147.63	0.0979004	0.125766	1.24339	1.24339	Tax_Id=10090 Gene_Symbol=Cpsf6 Cleavage and polyadenylation specificity factor subunit 6	var_homog	0
3	IPI00315127	2	111.63	0.0988317	0.126054	1.19782	1.19782	Tax_Id=10090 Gene_Symbol=Rrm1 Ribonucleoside-diphosphate reductase large subunit	var_homog	0
3	IPI00331092	17	1009.86	0.100428	0.127333	1.17505	0.851029	Tax_Id=10090 Gene_Symbol=Rps4x 40S ribosomal protein S4, X isoform	var_homog	0
3	IPI00134300	10	472.14	0.101967	0.128801	1.12498	1.12498	Tax_Id=10090 Gene_Symbol=Ssb Lupus La protein homolog	var_homog	0
3	IPI00307837	15	855.2	0.103812	0.130645	1.17417	1.17417	Tax_Id=10090 Gene_Symbol=Eef1a1 Elongation factor 1-alpha 1	var_homog	0
3	IPI00338604	16	819.73	0.10769	0.13403	1.12704	1.12704	Tax_Id=10090 Gene_Symbol=Myh10 Myosin, heavy polypeptide 10, non-muscle	var_homog	0
3	IPI00308706	14	772.8	0.108088	0.134032	1.15429	0.866337	Tax_Id=10090 Gene_Symbol=Rpl5;LOC100043295 60S ribosomal protein L5	var_homog	0
3	IPI00230623	6	217.47	0.109897	0.134695	1.34624	0.742809	Tax_Id=10090 Gene_Symbol=Rpl32 60S ribosomal protein L32	non_homog_var	0
3	IPI00130118	4	190.66	0.110286	0.134695	1.23114	1.23114	Tax_Id=10090 Gene_Symbol=Rab10 Ras-related protein Rab-10	var_homog	0
3	IPI00554929	33	2455.07	0.115997	0.139249	1.20875	1.20875	Tax_Id=10090 Gene_Symbol=Hsp90ab1 Heat shock protein HSP 90-beta	var_homog	0
3	IPI00312128	14	733.16	0.117937	0.139598	1.29277	1.29277	Tax_Id=10090 Gene_Symbol=Trim28 Isoform 1 of Transcription intermediary factor 1-beta	non_homog_var	0
3	IPI00407543	5	335.57	0.116742	0.139598	1.36195	1.36195	Tax_Id=10090 Gene_Symbol=Cfl1 12 days embryo embryonic body between diaphragm region and neck cDNA, RIKEN full-length enriched library, clone:9430060J01 product:COFILIN 1, NON-MUSCLE homolog	var_homog	0
3	IPI00114560	4	211	0.11757	0.139598	1.24202	1.24202	Tax_Id=10090 Gene_Symbol=Rab1 Ras-related protein Rab-1A	var_homog	0
3	IPI00828461	6	341.75	0.120316	0.141917	1.16852	1.16852	Tax_Id=10090 Gene_Symbol=Tmpo thymopoietin isoform delta	var_homog	0
3	IPI00120162	4	122.1	0.121767	0.14313	1.22873	1.22873	Tax_Id=10090 Gene_Symbol=Csnk2a1 Casein kinase II subunit alpha	var_homog	0
3	IPI00108338	12	457.86	0.124281	0.145546	1.13105	1.13105	Tax_Id=10090 Gene_Symbol=Mcm3 DNA replication licensing factor MCM3	non_homog_var	0
3	IPI00222496	2	108.34	0.124682	0.145546	1.28884	1.28884	Tax_Id=10090 Gene_Symbol=Pdia6 CRL-1722 L5178Y-R cDNA, RIKEN full-length enriched library, clone:I730077L17 product:thioredoxin domain containing 7, full insert sequence	var_homog	0
3	IPI00323881	8	456.41	0.128381	0.147324	1.30263	1.30263	Tax_Id=10090 Gene_Symbol=Kpnb1 Importin subunit beta-1	var_homog	0
3	IPI00273803	6	277.5	0.127304	0.147324	1.18176	0.846198	Tax_Id=10090 Gene_Symbol=Rpl15 60S ribosomal protein L15	var_homog	0
3	IPI00126913	2	117.52	0.127947	0.147324	1.24762	1.24762	Tax_Id=10090 Gene_Symbol=Atad3a Isoform 1 of ATPase family AAA domain-containing protein 3	var_homog	0
3	IPI00331663	4	124.85	0.130119	0.148313	1.17434	0.851542	Tax_Id=10090 Gene_Symbol=Arf4 ADP-ribosylation factor 4	var_homog	0
3	IPI00331628	3	150.94	0.132694	0.150236	1.3917	1.3917	Tax_Id=10090 Gene_Symbol=Hsd17b4 Peroxisomal multifunctional enzyme type 2	var_homog	0
3	IPI00309035	6	207.34	0.133828	0.150514	1.21641	1.21641	Tax_Id=10090 Gene_Symbol=Rpn1 Dolichyl-diphosphooligosaccharide--protein glycosyltransferase subunit 1 precursor	var_homog	0
3	IPI00112448	2	130.88	0.133664	0.150514	1.30991	0.763413	Tax_Id=10090 Gene_Symbol=Rps10 40S ribosomal protein S10	var_homog	0
3	IPI00458583	18	793.68	0.136247	0.151915	1.18171	1.18171	Tax_Id=10090 Gene_Symbol=Hnrnpu Osteoclast-like cell cDNA, RIKEN full-length enriched library, clone:I420039N16 product:heterogeneous nuclear ribonucleoprotein U, full insert sequence	var_homog	0
3	IPI00420807	11	426.31	0.138749	0.151915	1.12517	0.888753	Tax_Id=10090 Gene_Symbol=LOC100048559;Sfrs1 Isoform 1 of Splicing factor, arginine/serine-rich 1	var_homog	0
3	IPI00469918	6	292.63	0.138699	0.151915	1.29612	0.771536	Tax_Id=10090 Gene_Symbol=ENSMUSG00000060419 Rps16 protein	var_homog	0
3	IPI00315548	6	302.37	0.139562	0.151915	1.18397	0.844613	Tax_Id=10090 Gene_Symbol=Rpl21;LOC100039601;LOC100041000;LOC100045613;LOC100044606;mCG_121688;LOC676253;LOC100046478;LOC100046290 Ribosomal protein L21	var_homog	0
3	IPI00134191	6	264.68	0.139212	0.151915	1.26719	0.789148	Tax_Id=10090 Gene_Symbol=Slc2a3 Solute carrier family 2, facilitated glucose transporter member 3	var_homog	0
3	IPI00470152	6	312.28	0.138248	0.151915	1.11061	1.11061	Tax_Id=10090 Gene_Symbol=Gm1821;Ubb;Rps27a;Ubc;EG619900;LOC100048669 ribosomal protein S27a	var_homog	0
3	IPI00125521	6	379.38	0.136588	0.151915	1.17267	0.852752	Tax_Id=10090 Gene_Symbol=Rps5 40S ribosomal protein S5	var_homog	0
3	IPI00114641	5	169.39	0.137175	0.151915	1.2744	0.784682	Tax_Id=10090 Gene_Symbol=Slc3a2 CD98 heavy chain	non_homog_var	0
3	IPI00318614	3	102.84	0.139406	0.151915	1.60625	1.60625	Tax_Id=10090 Gene_Symbol=Idh2 Isocitrate dehydrogenase [NADP], mitochondrial precursor	var_homog	0
3	IPI00129468	2	109.71	0.136393	0.151915	1.32952	1.32952	Tax_Id=10090 Gene_Symbol=Cbx3 Chromobox protein homolog 3	var_homog	0
3	IPI00123762	5	299.64	0.140365	0.1523	1.1358	1.1358	Tax_Id=10090 Gene_Symbol=Rcc1 Rcc1 protein	var_homog	0
3	IPI00461384	3	153.09	0.141151	0.152663	1.25342	0.797817	Tax_Id=10090 Gene_Symbol=Pxdn Peroxidasin homolog precursor	var_homog	0
3	IPI00153608	4	173.3	0.142089	0.152702	1.33932	0.746648	Tax_Id=10090 Gene_Symbol=Eif1a Eukaryotic translation initiation factor 1A	var_homog	0
3	IPI00225201	3	82.21	0.141807	0.152702	1.2115	0.825422	Tax_Id=10090 Gene_Symbol=Iars Isoleucyl-tRNA synthetase, cytoplasmic	var_homog	0
3	IPI00133706	4	171.28	0.143964	0.153741	1.23817	1.23817	Tax_Id=10090 Gene_Symbol=Rab1b Ras-related protein Rab-1B	var_homog	0
3	IPI00132762	3	213.7	0.144463	0.153789	1.26599	1.26599	Tax_Id=10090 Gene_Symbol=Trap1 Heat shock protein 75 kDa, mitochondrial precursor	var_homog	0
3	IPI00134961	2	72.27	0.14522	0.15411	2.08222	2.08222	Tax_Id=10090 Gene_Symbol=Acadm Medium-chain specific acyl-CoA dehydrogenase, mitochondrial precursor	var_homog	0
3	IPI00331707	2	101.9	0.146272	0.154742	1.06515	0.938838	Tax_Id=10090 Gene_Symbol=Hmgcs1;LOC100040592 Hydroxymethylglutaryl-CoA synthase, cytoplasmic	var_homog	0
3	IPI00123007	5	206.25	0.152487	0.158347	1.25752	0.795215	Tax_Id=10090 Gene_Symbol=EG667682;Rpl31;LOC100047426;LOC100042740 60S ribosomal protein L31	var_homog	0
3	IPI00405058	4	159.2	0.152439	0.158347	1.22407	1.22407	Tax_Id=10090 Gene_Symbol=Hnrnpa2b1 Isoform 3 of Heterogeneous nuclear ribonucleoproteins A2/B1	var_homog	0
3	IPI00323357	24	1219.7	0.154448	0.159893	1.16804	0.856132	Tax_Id=10090 Gene_Symbol=Hspa8 Heat shock cognate 71 kDa protein	var_homog	0
3	IPI00396739	2	48.25	0.160692	0.16585	2.61633	2.61633	Tax_Id=10090 Gene_Symbol=Smarca5 SWI/SNF-related matrix-associated actin-dependent regulator of chromatin subfamily A member 5	var_homog	0
3	IPI00880644	2	78.05	0.163796	0.16854	1.30439	1.30439	Tax_Id=10090 Gene_Symbol=Tpr Nuclear pore complex-associated intranuclear coiled-coil protein TPR	non_homog_var	0
3	IPI00134979	2	34.35	0.164364	0.168611	1.15081	1.15081	Tax_Id=10090 Gene_Symbol=Chm Rab proteins geranylgeranyltransferase component A 1	var_homog	0
3	IPI00473314	3	87.95	0.166559	0.170347	1.2713	1.2713	Tax_Id=10090 Gene_Symbol=Lig1 ligase I, DNA, ATP-dependent	var_homog	0
3	IPI00331128	3	145.07	0.17111	0.174474	1.24772	1.24772	Tax_Id=10090 Gene_Symbol=Rab8a Ras-related protein Rab-8A	var_homog	0
3	IPI00124221	2	69.51	0.171967	0.174822	1.25775	1.25775	Tax_Id=10090 Gene_Symbol=Atp1b3 Sodium/potassium-transporting ATPase subunit beta-3	var_homog	0
3	IPI00453768	9	392.33	0.172839	0.175182	1.15175	0.868246	Tax_Id=10090 Gene_Symbol=Rpl17 60S ribosomal protein L17	var_homog	0
3	IPI00322869	4	186.29	0.173515	0.175342	1.09039	0.917106	Tax_Id=10090 Gene_Symbol=Abce1 ATP-binding cassette sub-family E member 1	var_homog	0
3	IPI00117348	17	1113.71	0.177438	0.178774	1.17854	0.848508	Tax_Id=10090 Gene_Symbol=Tuba1b Tubulin alpha-1B chain	var_homog	0
3	IPI00322828	2	74.81	0.178225	0.179033	1.20353	0.830888	Tax_Id=10090 Gene_Symbol=Farsb Phenylalanyl-tRNA synthetase beta chain	var_homog	0
3	IPI00122928	18	1385.36	0.182505	0.181786	1.16615	0.857522	Tax_Id=10090 Gene_Symbol=Tubb6 Tubulin beta-6 chain	var_homog	0
3	IPI00222509	7	319.08	0.184141	0.182466	1.28996	1.28996	Tax_Id=10090 Gene_Symbol=Rcc2 Protein RCC2	var_homog	0
3	IPI00625105	4	169.26	0.184876	0.182466	1.15912	0.862727	Tax_Id=10090 Gene_Symbol=Snrp70 Isoform 1 of U1 small nuclear ribonucleoprotein 70 kDa	var_homog	0
3	IPI00126716	6	415.19	0.185491	0.18254	1.06401	1.06401	Tax_Id=10090 Gene_Symbol=Eif4a3 Eukaryotic initiation factor 4A-III	var_homog	0
3	IPI00133916	6	448.15	0.189032	0.182809	1.14245	1.14245	Tax_Id=10090 Gene_Symbol=Hnrph1 Heterogeneous nuclear ribonucleoprotein H	non_homog_var	0
3	IPI00114392	4	246.27	0.189208	0.182809	1.43314	1.43314	Tax_Id=10090 Gene_Symbol=Mdk Midkine precursor	var_homog	0
3	IPI00117288	2	110.79	0.189544	0.182809	1.22967	1.22967	Tax_Id=10090 Gene_Symbol=Hnrpab Heterogeneous nuclear ribonucleoprotein A/B	var_homog	0
3	IPI00130489	2	88.5	0.187851	0.182809	1.26233	1.26233	Tax_Id=10090 Gene_Symbol=Rab35 Ras-related protein Rab-35	var_homog	0
3	IPI00134820	2	83.59	0.186905	0.182809	1.14177	1.14177	Tax_Id=10090 Gene_Symbol=Drg2 Developmentally-regulated GTP-binding protein 2	var_homog	0
3	IPI00170032	2	88.5	0.187851	0.182809	1.26233	1.26233	Tax_Id=10090 Gene_Symbol=Rab15 Ras-related protein Rab-15	var_homog	0
3	IPI00454016	3	115.35	0.190373	0.183087	1.32414	0.755207	Tax_Id=10090 Gene_Symbol=Mat2a S-adenosylmethionine synthetase isoform type-2	var_homog	0
3	IPI00112251	19	1424.2	0.195258	0.187253	1.18147	0.846402	Tax_Id=10090 Gene_Symbol=Tubb3 Tubulin beta-3 chain	var_homog	0
3	IPI00227299	6	305.04	0.19713	0.188515	1.2426	0.804766	Tax_Id=10090 Gene_Symbol=Vim Vimentin	non_homog_var	0
3	IPI00273646	29	2284.53	0.201339	0.190388	1.10519	1.10519	Tax_Id=10090 Gene_Symbol=LOC100042349;ENSMUSG00000071343;ENSMUSG00000070490;AK190093;LOC100048291;Gapdh;RP23-403O15.4;LOC100042025;LOC100041325;LOC100046067;ENSMUSG00000068459;LOC100040053 Glyceraldehyde-3-phosphate dehydrogenase	var_homog	0
3	IPI00338964	2	117.14	0.200348	0.190388	1.24325	1.24325	Tax_Id=10090 Gene_Symbol=Atp2a2 Isoform SERCA2B of Sarcoplasmic/endoplasmic reticulum calcium ATPase 2	non_homog_var	0
3	IPI00126042	2	79.35	0.201123	0.190388	1.19392	1.19392	Tax_Id=10090 Gene_Symbol=Rab14 Ras-related protein Rab-14	var_homog	0
3	IPI00113241	3	142.54	0.203275	0.191225	1.19434	0.837283	Tax_Id=10090 Gene_Symbol=Rps19 40S ribosomal protein S19	var_homog	0
3	IPI00121596	3	74.97	0.203354	0.191225	1.05014	1.05014	Tax_Id=10090 Gene_Symbol=Prpf8 Pre-mRNA-processing-splicing factor 8	var_homog	0
3	IPI00468896	4	129.86	0.205233	0.192095	1.75196	1.75196	Tax_Id=10090 Gene_Symbol=Ddx46 Isoform 1 of Probable ATP-dependent RNA helicase DDX46	var_homog	0
3	IPI00321308	2	48.17	0.205413	0.192095	1.24479	0.803347	Tax_Id=10090 Gene_Symbol=Aars Alanyl-tRNA synthetase, cytoplasmic	non_homog_var	0
3	IPI00310091	3	76.68	0.208503	0.194447	1.26915	1.26915	Tax_Id=10090 Gene_Symbol=Ppp2r1a Serine/threonine-protein phosphatase 2A 65 kDa regulatory subunit A alpha isoform	var_homog	0
3	IPI00453826	4	216.38	0.212177	0.195717	1.32112	1.32112	Tax_Id=10090 Gene_Symbol=Matr3 Matrin-3	var_homog	0
3	IPI00124499	3	164.97	0.212838	0.19578	1.3964	1.3964	Tax_Id=10090 Gene_Symbol=Krt79 Keratin, type II cytoskeletal 79	var_homog	0
3	IPI00347110	3	159.45	0.213981	0.19578	1.45156	1.45156	Tax_Id=10090 Gene_Symbol=Krt73 Keratin, type II cytoskeletal 73	var_homog	0
3	IPI00553777	8	511.77	0.215588	0.196109	1.15234	1.15234	Tax_Id=10090 Gene_Symbol=Hnrnpa1 CRL-1722 L5178Y-R cDNA, RIKEN full-length enriched library, clone:I730007E13 product:heterogeneous nuclear ribonucleoprotein A1, full insert sequence	var_homog	0
3	IPI00126396	3	96.19	0.216657	0.196109	1.15331	1.15331	Tax_Id=10090 Gene_Symbol=Mcm7 Adult male testis cDNA, RIKEN full-length enriched library, clone:4922505B22 product:minichromosome maintenance deficient 7 (S. cerevisiae), full insert sequence	var_homog	0
3	IPI00135869	2	93.81	0.216375	0.196109	1.14548	0.872998	Tax_Id=10090 Gene_Symbol=Rab11b Ras-related protein Rab-11B	var_homog	0
3	IPI00453821	2	131.27	0.220343	0.198383	1.31764	1.31764	Tax_Id=10090 Gene_Symbol=Nup155 Nuclear pore complex protein Nup155	var_homog	0
3	IPI00624863	6	400.68	0.224877	0.200334	1.21823	0.820864	Tax_Id=10090 Gene_Symbol=Paics 10 days embryo whole body cDNA, RIKEN full-length enriched library, clone:2610511I09 product:phosphoribosylaminoimidazole carboxylase, phosphoribosylaminoribosylaminoimidazole, succinocarboxamide synthetase, full inser	var_homog	0
3	IPI00221523	3	151.68	0.22487	0.200334	1.26656	1.26656	Tax_Id=10090 Gene_Symbol=Tnpo1 transportin 1 isoform 1	var_homog	0
3	IPI00114593	18	787.5	0.226095	0.200366	1.12465	1.12465	Tax_Id=10090 Gene_Symbol=Actc1 Actin, alpha cardiac muscle 1	var_homog	0
3	IPI00131186	2	160.76	0.226893	0.200548	1.18435	1.18435	Tax_Id=10090 Gene_Symbol=Btf3;LOC100046341;LOC100041823 Isoform 2 of Transcription factor BTF3	var_homog	0
3	IPI00130353	4	190.86	0.229477	0.202303	1.12813	1.12813	Tax_Id=10090 Gene_Symbol=Vars Valyl-tRNA synthetase	var_homog	0
3	IPI00108143	4	325.6	0.230158	0.202376	1.14865	1.14865	Tax_Id=10090 Gene_Symbol=Hnrph2 Heterogeneous nuclear ribonucleoprotein H2	non_homog_var	0
3	IPI00230394	23	1204.36	0.231688	0.202788	1.10939	1.10939	Tax_Id=10090 Gene_Symbol=Lmnb1 Lamin-B1	var_homog	0
3	IPI00109073	24	1616.47	0.233935	0.204107	1.17551	0.850695	Tax_Id=10090 Gene_Symbol=Tubb4 Tubulin beta-4 chain	var_homog	0
3	IPI00131357	3	116.26	0.238844	0.207322	1.33524	0.748928	Tax_Id=10090 Gene_Symbol=Rps23 11 days embryo whole body cDNA, RIKEN full-length enriched library, clone:2700086E01 product:ribosomal protein S23, full insert sequence	var_homog	0
3	IPI00121758	3	178.26	0.238799	0.207322	1.15545	1.15545	Tax_Id=10090 Gene_Symbol=Tardbp TAR DNA-binding protein 43	var_homog	0
3	IPI00222760	2	62.74	0.241423	0.207961	1.34608	1.34608	Tax_Id=10090 Gene_Symbol=Prpf19 Isoform 2 of Pre-mRNA-processing factor 19	var_homog	0
3	IPI00323971	5	245.81	0.244154	0.20973	1.07863	1.07863	Tax_Id=10090 Gene_Symbol=Impdh2 Inosine-5'-monophosphate dehydrogenase 2	var_homog	0
3	IPI00127707	6	326.65	0.2493	0.212057	1.23532	1.23532	Tax_Id=10090 Gene_Symbol=Pcbp2 Isoform 1 of Poly(rC)-binding protein 2	var_homog	0
3	IPI00116850	2	48.69	0.249669	0.212057	1.33785	0.747466	Tax_Id=10090 Gene_Symbol=D10Wsu52e UPF0027 protein C22orf28 homolog	non_homog_var	0
3	IPI00162790	6	197.31	0.251983	0.212726	1.0791	0.926697	Tax_Id=10090 Gene_Symbol=Rpl18a 60S ribosomal protein L18a	var_homog	0
3	IPI00129430	5	210.95	0.258504	0.216691	1.17569	1.17569	Tax_Id=10090 Gene_Symbol=Sfpq Splicing factor, proline- and glutamine-rich	var_homog	0
3	IPI00319518	2	89.74	0.257804	0.216691	1.55399	1.55399	Tax_Id=10090 Gene_Symbol=Lonp1 Lon protease homolog	var_homog	0
3	IPI00114342	2	91.04	0.261797	0.21829	1.11922	1.11922	Tax_Id=10090 Gene_Symbol=Hk2 Hexokinase-2	non_homog_var	0
3	IPI00223253	7	381.94	0.263779	0.218776	1.34036	1.34036	Tax_Id=10090 Gene_Symbol=Hnrpk Isoform 1 of Heterogeneous nuclear ribonucleoprotein K	var_homog	0
3	IPI00316623	3	90.14	0.264303	0.218776	1.23934	0.806883	Tax_Id=10090 Gene_Symbol=Ctnnd1 Isoform 3 of Catenin delta-1	non_homog_var	0
3	IPI00132578	2	64.74	0.264319	0.218776	1.20822	1.20822	Tax_Id=10090 Gene_Symbol=Mrto4 mRNA turnover protein 4 homolog	var_homog	0
3	IPI00136984	8	540.38	0.269524	0.219859	1.28241	0.779783	Tax_Id=10090 Gene_Symbol=Rps7 40S ribosomal protein S7	var_homog	0
3	IPI00122223	7	291.51	0.26901	0.219859	1.10577	1.10577	Tax_Id=10090 Gene_Symbol=Top2a DNA topoisomerase 2-alpha	non_homog_var	0
3	IPI00857345	6	486.31	0.269409	0.219859	1.15468	0.866043	Tax_Id=10090 Gene_Symbol=Rps5 20 kDa protein	var_homog	0
3	IPI00117352	30	2232.81	0.274212	0.223146	1.15617	0.864922	Tax_Id=10090 Gene_Symbol=Tubb5 Tubulin beta-5 chain	var_homog	0
3	IPI00169463	29	2111.82	0.278517	0.225026	1.15394	0.866598	Tax_Id=10090 Gene_Symbol=Tubb2c Tubulin beta-2C chain	var_homog	0
3	IPI00461456	2	106.97	0.279265	0.225093	1.14496	0.873393	Tax_Id=10090 Gene_Symbol=LOC100043755;Rpl23a 60S ribosomal protein L23a	var_homog	0
3	IPI00267579	5	217.2	0.282648	0.226523	1.41772	1.41772	Tax_Id=10090 Gene_Symbol=Grb10 Growth factor receptor bound protein 10	var_homog	0
3	IPI00346834	2	58.39	0.284659	0.226742	1.18982	1.18982	Tax_Id=10090 Gene_Symbol=Krt76 Adult female vagina cDNA, RIKEN full-length enriched library, clone:9930024P18 product:similar to Keratin 2p	var_homog	0
3	IPI00130147	3	122.78	0.287596	0.228543	1.17369	0.852017	Tax_Id=10090 Gene_Symbol=Raly Isoform 2 of RNA-binding protein Raly	var_homog	0
3	IPI00230682	2	114.03	0.291392	0.229909	1.4119	1.4119	Tax_Id=10090 Gene_Symbol=Ywhab Isoform Long of 14-3-3 protein beta/alpha	var_homog	0
3	IPI00622235	4	135.66	0.292973	0.230115	1.1672	0.856748	Tax_Id=10090 Gene_Symbol=Vcp Transitional endoplasmic reticulum ATPase	var_homog	0
3	IPI00138302	2	160.16	0.295237	0.231356	1.12143	0.891716	Tax_Id=10090 Gene_Symbol=EG666487;LOC674727 similar to ribosomal protein L38	var_homog	0
3	IPI00321170	15	730.71	0.300244	0.233646	1.11597	0.896079	Tax_Id=10090 Gene_Symbol=Rpl3 60S ribosomal protein L3	var_homog	0
3	IPI00331361	10	374.55	0.300706	0.233646	1.12667	1.12667	Tax_Id=10090 Gene_Symbol=Mybbp1a Myb-binding protein 1A	var_homog	0
3	IPI00124973	5	361.62	0.29935	0.233646	1.13754	0.879087	Tax_Id=10090 Gene_Symbol=Kpna2;LOC100039592;LOC100043906 Importin subunit alpha-2	var_homog	0
3	IPI00276866	4	174.77	0.300919	0.233646	1.13585	1.13585	Tax_Id=10090 Gene_Symbol=Nat10 N-acetyltransferase 10	var_homog	0
3	IPI00114642	9	612.63	0.302339	0.234007	1.28725	1.28725	Tax_Id=10090 Gene_Symbol=Hist1h2bn;Hist1h2bl;Hist1h2bf;LOC100046213;Hist1h2bj Histone H2B type 1-F/J/L	var_homog	0
3	IPI00133985	6	271.11	0.303913	0.234298	1.11356	1.11356	Tax_Id=10090 Gene_Symbol=Ruvbl1 RuvB-like 1	var_homog	0
3	IPI00331556	5	213.64	0.304527	0.234298	1.11089	0.900183	Tax_Id=10090 Gene_Symbol=Hspa4 Heat shock 70 kDa protein 4	var_homog	0
3	IPI00116279	14	799.94	0.307704	0.235534	1.11806	1.11806	Tax_Id=10090 Gene_Symbol=Cct5 T-complex protein 1 subunit epsilon	var_homog	0
3	IPI00113849	2	51.75	0.308917	0.235534	1.3019	0.768107	Tax_Id=10090 Gene_Symbol=Cdc42 Isoform 2 of Cell division control protein 42 homolog precursor	var_homog	0
3	IPI00555069	2	97.36	0.308718	0.235534	1.10633	0.903889	Tax_Id=10090 Gene_Symbol=Pgk1 Phosphoglycerate kinase 1	var_homog	0
3	IPI00137787	9	420.35	0.312496	0.237728	1.22745	0.8147	Tax_Id=10090 Gene_Symbol=Rpl8 60S ribosomal protein L8	non_homog_var	0
3	IPI00109061	27	1941.26	0.323831	0.244271	1.13929	0.877737	Tax_Id=10090 Gene_Symbol=Tubb2b Tubulin beta-2B chain	var_homog	0
3	IPI00314950	7	344.69	0.323049	0.244271	1.11384	0.897792	Tax_Id=10090 Gene_Symbol=Rplp0 60S acidic ribosomal protein P0	var_homog	0
3	IPI00625729	3	129.14	0.323085	0.244271	1.35825	1.35825	Tax_Id=10090 Gene_Symbol=Krt1 Keratin, type II cytoskeletal 1	var_homog	0
3	IPI00469260	4	187.3	0.328231	0.246175	1.14589	1.14589	Tax_Id=10090 Gene_Symbol=Eftud2 116 kDa U5 small nuclear ribonucleoprotein component	var_homog	0
3	IPI00114667	2	155.75	0.329183	0.246175	1.1778	1.1778	Tax_Id=10090 Gene_Symbol=Psmd7 26S proteasome non-ATPase regulatory subunit 7	var_homog	0
3	IPI00116254	2	78.02	0.329417	0.246175	1.09531	0.912987	Tax_Id=10090 Gene_Symbol=Prdx4 Peroxiredoxin-4	var_homog	0
3	IPI00137612	2	85.66	0.330835	0.246185	1.19853	0.834353	Tax_Id=10090 Gene_Symbol=Surf6 Surfeit locus protein 6	var_homog	0
3	IPI00127415	13	1168.07	0.333144	0.247292	1.08992	1.08992	Tax_Id=10090 Gene_Symbol=Npm1 Nucleophosmin	var_homog	0
3	IPI00221402	12	576.11	0.333835	0.247292	1.26656	0.789539	Tax_Id=10090 Gene_Symbol=Aldoa Fructose-bisphosphate aldolase A	var_homog	0
3	IPI00112555	2	52.62	0.335097	0.247685	1.23759	1.23759	Tax_Id=10090 Gene_Symbol=Gars Glycyl-tRNA synthetase	var_homog	0
3	IPI00322712	3	106.21	0.33597	0.247789	1.15318	1.15318	Tax_Id=10090 Gene_Symbol=Mfge8 Isoform 2 of Lactadherin precursor	var_homog	0
3	IPI00131695	2	90.02	0.339633	0.249946	1.18221	1.18221	Tax_Id=10090 Gene_Symbol=Alb Serum albumin precursor	var_homog	0
3	IPI00117705	3	140.1	0.344284	0.251185	1.14482	1.14482	Tax_Id=10090 Gene_Symbol=Ddost Dolichyl-diphosphooligosaccharide--protein glycosyltransferase 48 kDa subunit precursor	var_homog	0
3	IPI00674226	7	559.63	0.345633	0.251627	1.06003	1.06003	Tax_Id=10090 Gene_Symbol=EG434373 similar to Nucleophosmin 1 isoform 1	var_homog	0
3	IPI00269661	5	387.12	0.349658	0.254011	1.35235	1.35235	Tax_Id=10090 Gene_Symbol=Hnrpa3 Isoform 1 of Heterogeneous nuclear ribonucleoprotein A3	var_homog	0
3	IPI00127763	6	283.75	0.35049	0.25407	1.16838	0.855888	Tax_Id=10090 Gene_Symbol=Rbm39 Isoform 1 of RNA-binding protein 39	var_homog	0
3	IPI00556768	2	98.53	0.357461	0.256922	1.07675	0.928717	Tax_Id=10090 Gene_Symbol=Thrap3 Thyroid hormone receptor-associated protein 3	var_homog	0
3	IPI00110850	34	2227.45	0.368267	0.261909	1.10675	1.10675	Tax_Id=10090 Gene_Symbol=Actb Actin, cytoplasmic 1	var_homog	0
3	IPI00874482	34	2251.08	0.386035	0.273397	1.10476	1.10476	Tax_Id=10090 Gene_Symbol=Actg1 Actin, cytoplasmic 2	var_homog	0
3	IPI00420363	19	865.58	0.389531	0.27524	1.04768	1.04768	Tax_Id=10090 Gene_Symbol=Ddx5 Probable ATP-dependent RNA helicase DDX5	var_homog	0
3	IPI00230612	2	42.81	0.390263	0.27524	1.20888	0.827211	Tax_Id=10090 Gene_Symbol=Gart phosphoribosylglycinamide formyltransferase	var_homog	0
3	IPI00117350	15	865.87	0.39461	0.277727	1.11495	0.896902	Tax_Id=10090 Gene_Symbol=Tuba4a Tubulin alpha-4A chain	var_homog	0
3	IPI00110588	2	88.63	0.395621	0.277861	1.16595	0.857671	Tax_Id=10090 Gene_Symbol=Msn Moesin	var_homog	0
3	IPI00122426	2	117.25	0.397798	0.278812	1.14484	1.14484	Tax_Id=10090 Gene_Symbol=Rpl19;LOC100046041 60S ribosomal protein L19	var_homog	0
3	IPI00136929	28	2039.24	0.402955	0.280632	1.09759	1.09759	Tax_Id=10090 Gene_Symbol=Actg1 Gamma actin-like protein	var_homog	0
3	IPI00120716	4	144.66	0.403712	0.280632	1.11571	0.896292	Tax_Id=10090 Gene_Symbol=Gnb1 Guanine nucleotide-binding protein G(I)/G(S)/G(T) subunit beta-1	var_homog	0
3	IPI00469351	5	330.78	0.406438	0.28078	1.11574	1.11574	Tax_Id=10090 Gene_Symbol=LOC100046853;LOC100042959 similar to heterogeneous nuclear ribonucleoprotein K	var_homog	0
3	IPI00139301	4	228.76	0.407243	0.28078	1.16049	1.16049	Tax_Id=10090 Gene_Symbol=Krt5 Keratin, type II cytoskeletal 5	var_homog	0
3	IPI00318626	3	159.41	0.406216	0.28078	1.12402	0.889666	Tax_Id=10090 Gene_Symbol=Cdh1 Epithelial cadherin precursor	var_homog	0
3	IPI00453819	2	111.47	0.410303	0.281742	1.12423	0.889501	Tax_Id=10090 Gene_Symbol=Lars Leucyl-tRNA synthetase, cytoplasmic	non_homog_var	0
3	IPI00129323	6	360.81	0.411748	0.282163	1.15715	0.86419	Tax_Id=10090 Gene_Symbol=Sfrs3 Isoform Long of Splicing factor, arginine/serine-rich 3	var_homog	0
3	IPI00420329	5	213.41	0.418142	0.285389	1.1112	0.899925	Tax_Id=10090 Gene_Symbol=Ascc3l1 Activating signal cointegrator 1 complex subunit 3-like 1	var_homog	0
3	IPI00461469	2	54.65	0.423872	0.287561	1.08777	0.919312	Tax_Id=10090 Gene_Symbol=Mars Methionyl-tRNA synthetase, cytoplasmic	var_homog	0
3	IPI00318204	2	49.83	0.441984	0.297463	1.07444	0.930716	Tax_Id=10090 Gene_Symbol=Prps1 Ribose-phosphate pyrophosphokinase	var_homog	0
3	IPI00119305	7	219.17	0.458224	0.303516	1.07865	1.07865	Tax_Id=10090 Gene_Symbol=Pa2g4 Proliferation-associated protein 2G4	var_homog	0
3	IPI00554989	7	339.99	0.458685	0.303516	1.2178	1.2178	Tax_Id=10090 Gene_Symbol=Ppia Peptidyl-prolyl cis-trans isomerase	var_homog	0
3	IPI00408892	6	283.61	0.453948	0.303516	1.05664	0.946392	Tax_Id=10090 Gene_Symbol=Rab7 Ras-related protein Rab-7a	var_homog	0
3	IPI00323820	4	158.21	0.459047	0.303516	1.1848	1.1848	Tax_Id=10090 Gene_Symbol=Mcm2 CRL-1722 L5178Y-R cDNA, RIKEN full-length enriched library, clone:I730064M13 product:minichromosome maintenance deficient 2 mitotin (S. cerevisiae), full insert sequence	var_homog	0
3	IPI00139168	2	101.78	0.45198	0.303516	1.12491	1.12491	Tax_Id=10090 Gene_Symbol=Parp1 17 days pregnant adult female amnion cDNA, RIKEN full-length enriched library, clone:I920184D05 product:ADP-ribosyltransferase (NAD+; poly (ADP-ribose) polymerase) 1, full insert sequence	var_homog	0
3	IPI00128491	2	75.89	0.460902	0.30362	1.07592	0.929436	Tax_Id=10090 Gene_Symbol=Aprt Adenine phosphoribosyltransferase	var_homog	0
3	IPI00396797	13	520.66	0.464041	0.304544	1.0641	1.0641	Tax_Id=10090 Gene_Symbol=Ddx17 Isoform 1 of Probable ATP-dependent RNA helicase DDX17	var_homog	0
3	IPI00319231	11	628.15	0.466962	0.305174	1.08837	0.918807	Tax_Id=10090 Gene_Symbol=Rps15 40S ribosomal protein S15	var_homog	0
3	IPI00115902	3	85.05	0.466191	0.305174	1.1557	0.865276	Tax_Id=10090 Gene_Symbol=Rpl35a;LOC100042363;LOC100048620;LOC100040169;LOC100046034;LOC100043341;LOC100044516;LOC100045334;LOC100042824;LOC100048491;LOC100045640;LOC100043423 60S ribosomal protein L35a	var_homog	0
3	IPI00230042	2	61.35	0.472333	0.306951	1.10496	1.10496	Tax_Id=10090 Gene_Symbol=Dhfr Dihydrofolate reductase	var_homog	0
3	IPI00170180	2	89.57	0.472403	0.306951	1.15392	1.15392	Tax_Id=10090 Gene_Symbol=Lin28 Lin-28 homolog A	var_homog	0
3	IPI00133977	2	133.78	0.481129	0.30965	1.07577	0.929565	Tax_Id=10090 Gene_Symbol=Nap1l4 Bone marrow stroma cell CRL-2028 SR-4987 cDNA, RIKEN full-length enriched library, clone:G430136P17 product:nucleosome assembly protein 1-like 4, full insert sequence	var_homog	0
3	IPI00312468	2	88.55	0.484596	0.31129	1.16508	0.858311	Tax_Id=10090 Gene_Symbol=Etf1 Eukaryotic peptide chain release factor subunit 1	var_homog	0
3	IPI00407571	4	150.51	0.490396	0.313236	1.07404	1.07404	Tax_Id=10090 Gene_Symbol=Ssrp1 Isoform 2 of FACT complex subunit SSRP1	var_homog	0
3	IPI00222228	3	122.94	0.492794	0.31358	1.11763	0.894754	Tax_Id=10090 Gene_Symbol=4732456N10Rik RIKEN cDNA 4732456N10 gene	var_homog	0
3	IPI00229859	4	188.47	0.494123	0.313836	1.07127	1.07127	Tax_Id=10090 Gene_Symbol=Eif3b Eif3b protein	var_homog	0
3	IPI00123199	6	310.08	0.496991	0.315066	1.08932	1.08932	Tax_Id=10090 Gene_Symbol=Nap1l1 Nucleosome assembly protein 1-like 1	var_homog	0
3	IPI00169916	6	262	0.500431	0.316654	1.05311	1.05311	Tax_Id=10090 Gene_Symbol=Cltc Clathrin heavy chain 1	var_homog	0
3	IPI00230351	2	133.05	0.504204	0.317262	1.46212	1.46212	Tax_Id=10090 Gene_Symbol=Sdha Succinate dehydrogenase [ubiquinone] flavoprotein subunit, mitochondrial precursor	non_homog_var	0
3	IPI00228617	3	144.9	0.513359	0.32064	1.11142	1.11142	Tax_Id=10090 Gene_Symbol=Gnai2 Guanine nucleotide-binding protein G(i), alpha-2 subunit	var_homog	0
3	IPI00121297	8	591.92	0.516788	0.322187	1.04501	1.04501	Tax_Id=10090 Gene_Symbol=Naca Nascent polypeptide-associated complex subunit alpha	var_homog	0
3	IPI00626504	5	248.21	0.520502	0.323906	1.07666	0.928794	Tax_Id=10090 Gene_Symbol=EG668300 similar to Acidic ribosomal phosphoprotein P0	var_homog	0
3	IPI00409462	5	201.77	0.527763	0.327221	1.10649	1.10649	Tax_Id=10090 Gene_Symbol=Bat1a Spliceosome RNA helicase Bat1	var_homog	0
3	IPI00123557	10	563.46	0.529373	0.327619	1.06056	0.942894	Tax_Id=10090 Gene_Symbol=Ruvbl2 RuvB-like 2	var_homog	0
3	IPI00221528	12	532.91	0.530904	0.327698	1.07757	1.07757	Tax_Id=10090 Gene_Symbol=4732495G21Rik Protein beta-actin-like	var_homog	0
3	IPI00223415	2	88.3	0.531437	0.327698	1.11344	1.11344	Tax_Id=10090 Gene_Symbol=Nars Activated spleen cDNA, RIKEN full-length enriched library, clone:F830225J05 product:asparaginyl-tRNA synthetase, full insert sequence	var_homog	0
3	IPI00131056	6	393.69	0.535239	0.328845	1.05797	1.05797	Tax_Id=10090 Gene_Symbol=Igf2bp1 Insulin-like growth factor 2 mRNA-binding protein 1	var_homog	0
3	IPI00116302	2	69.66	0.534873	0.328845	1.19109	0.839568	Tax_Id=10090 Gene_Symbol=Eif2s2 Eukaryotic translation initiation factor 2 subunit 2	var_homog	0
3	IPI00165694	2	62.24	0.541628	0.330968	1.16791	1.16791	Tax_Id=10090 Gene_Symbol=Tomm34 Mitochondrial import receptor subunit TOM34	var_homog	0
3	IPI00387312	2	56.71	0.545594	0.332791	1.11321	0.898306	Tax_Id=10090 Gene_Symbol=Pfkl phosphofructokinase, liver, B-type	var_homog	0
3	IPI00127989	2	132.52	0.549298	0.333847	1.10049	1.10049	Tax_Id=10090 Gene_Symbol=LOC100048119;Ptges3;LOC100043508 Prostaglandin E synthase 3	var_homog	0
3	IPI00467338	2	72.63	0.549018	0.333847	1.05141	0.951106	Tax_Id=10090 Gene_Symbol=Rangap1 Ran GTPase-activating protein 1	var_homog	0
3	IPI00123862	3	149.58	0.552692	0.335308	1.04022	0.961335	Tax_Id=10090 Gene_Symbol=Ppp1cc Isoform Gamma-1 of Serine/threonine-protein phosphatase PP1-gamma catalytic subunit	var_homog	0
3	IPI00113746	2	79.51	0.554307	0.335686	1.05204	0.950537	Tax_Id=10090 Gene_Symbol=U2af2 Splicing factor U2AF 65 kDa subunit	non_homog_var	0
3	IPI00421179	2	77.14	0.557371	0.336939	1.19762	0.83499	Tax_Id=10090 Gene_Symbol=Eif4g1 Isoform 1 of Eukaryotic translation initiation factor 4 gamma 1	var_homog	0
3	IPI00626366	7	360.47	0.558419	0.336971	1.07553	0.92977	Tax_Id=10090 Gene_Symbol=EG667618 similar to Acidic ribosomal phosphoprotein P0	var_homog	0
3	IPI00111556	2	88.75	0.563007	0.338532	1.096	0.912406	Tax_Id=10090 Gene_Symbol=Ppp2cb Serine/threonine-protein phosphatase 2A catalytic subunit beta isoform	var_homog	0
3	IPI00116281	13	628.81	0.564412	0.338775	1.07649	0.928942	Tax_Id=10090 Gene_Symbol=Cct6a T-complex protein 1 subunit zeta	var_homog	0
3	IPI00331182	2	87.55	0.580383	0.345909	1.59945	1.59945	Tax_Id=10090 Gene_Symbol=Gpd2 Glycerol phosphate dehydrogenase 2, mitochondrial	var_homog	0
3	IPI00461621	2	54.7	0.586251	0.346357	1.06322	0.940537	Tax_Id=10090 Gene_Symbol=Wdr57 WD repeat-containing protein 57	var_homog	0
3	IPI00114232	2	48.98	0.589982	0.347954	1.30739	1.30739	Tax_Id=10090 Gene_Symbol=Hdac1-ps;Hdac1 Histone deacetylase 1	var_homog	0
3	IPI00128904	8	410.94	0.592391	0.348767	1.12902	1.12902	Tax_Id=10090 Gene_Symbol=Pcbp1 Poly(rC)-binding protein 1	var_homog	0
3	IPI00131209	4	121.83	0.597314	0.350595	1.11805	0.894413	Tax_Id=10090 Gene_Symbol=Krt16 Keratin intermediate filament 16a	var_homog	0
3	IPI00123878	6	275.81	0.606512	0.355227	1.05855	1.05855	Tax_Id=10090 Gene_Symbol=Ddx39 Isoform 1 of ATP-dependent RNA helicase DDX39	var_homog	0
3	IPI00626994	2	95.97	0.609921	0.355829	1.0756	1.0756	Tax_Id=10090 Gene_Symbol=Ranbp5 Isoform 1 of Importin subunit beta-3	var_homog	0
3	IPI00222515	2	115.01	0.610693	0.355829	1.06194	0.94167	Tax_Id=10090 Gene_Symbol=Psmd11 26S proteasome non-ATPase regulatory subunit 11	var_homog	0
3	IPI00463297	3	132.5	0.615485	0.356809	1.11487	1.11487	Tax_Id=10090 Gene_Symbol=EG436081 hypothetical protein	var_homog	0
3	IPI00123494	6	347.57	0.622214	0.35915	1.06717	1.06717	Tax_Id=10090 Gene_Symbol=Psmd2 26S proteasome non-ATPase regulatory subunit 2	var_homog	0
3	IPI00125662	4	146.67	0.62488	0.35915	1.05871	1.05871	Tax_Id=10090 Gene_Symbol=Smarcc1 Isoform 1 of SWI/SNF-related matrix-associated actin-dependent regulator of chromatin subfamily C member 1	var_homog	0
3	IPI00338854	3	138.96	0.62293	0.35915	1.06298	1.06298	Tax_Id=10090 Gene_Symbol=Gnai3 Guanine nucleotide-binding protein G	var_homog	0
3	IPI00469323	2	86.71	0.623939	0.35915	1.06037	1.06037	Tax_Id=10090 Gene_Symbol=Dnmt1 Cytosine-specific methyltransferase	var_homog	0
3	IPI00116283	17	860.79	0.636153	0.363275	1.04955	1.04955	Tax_Id=10090 Gene_Symbol=Cct3 T-complex protein 1 subunit gamma	var_homog	0
3	IPI00227140	4	125.19	0.638066	0.363642	1.11195	0.899323	Tax_Id=10090 Gene_Symbol=Krt14 Keratin, type I cytoskeletal 14	var_homog	0
3	IPI00119111	2	49.97	0.639709	0.363965	1.03641	1.03641	Tax_Id=10090 Gene_Symbol=Cnn3 Calponin-3	var_homog	0
3	IPI00466069	21	1171.16	0.64484	0.365656	1.04471	1.04471	Tax_Id=10090 Gene_Symbol=Eef2 Elongation factor 2	var_homog	0
3	IPI00131138	11	443.98	0.649708	0.3678	1.06437	0.939527	Tax_Id=10090 Gene_Symbol=Flna Isoform 1 of Filamin-A	var_homog	0
3	IPI00124284	2	127.01	0.669944	0.376736	1.08708	0.919894	Tax_Id=10090 Gene_Symbol=Polr2h DNA-directed RNA polymerases I, II, and III subunit RPABC3	var_homog	0
3	IPI00122743	3	98.58	0.688423	0.385208	1.06168	1.06168	Tax_Id=10090 Gene_Symbol=Dars Aspartyl-tRNA synthetase, cytoplasmic	var_homog	0
3	IPI00124287	10	458.22	0.690089	0.385503	1.02191	0.978557	Tax_Id=10090 Gene_Symbol=Pabpc1 Polyadenylate-binding protein 1	var_homog	0
3	IPI00459493	14	829.37	0.696402	0.386782	1.04956	1.04956	Tax_Id=10090 Gene_Symbol=Tcp1 Isoform 1 of T-complex protein 1 subunit alpha B	var_homog	0
3	IPI00762774	2	92.48	0.696949	0.386782	1.04238	1.04238	Tax_Id=10090 Gene_Symbol=Eif3d Eukaryotic translation initiation factor 3 subunit D	var_homog	0
3	IPI00137227	2	104.32	0.69655	0.386782	1.14609	0.872533	Tax_Id=10090 Gene_Symbol=Rab2 Ras-related protein Rab-2A	var_homog	0
3	IPI00125899	3	117.05	0.700368	0.388043	1.06448	0.939429	Tax_Id=10090 Gene_Symbol=Ctnnb1 Catenin beta-1	var_homog	0
3	IPI00339916	5	175.42	0.70804	0.390383	1.02597	1.02597	Tax_Id=10090 Gene_Symbol=Eprs Bifunctional aminoacyl-tRNA synthetase	var_homog	0
3	IPI00230415	3	119.52	0.706565	0.390383	1.09471	1.09471	Tax_Id=10090 Gene_Symbol=Eif2s3x Eukaryotic translation initiation factor 2 subunit 3, X-linked	non_homog_var	0
3	IPI00228804	2	52.62	0.70805	0.390383	1.07625	1.07625	Tax_Id=10090 Gene_Symbol=Nsun2 Isoform 1 of tRNA (cytosine-5-)-methyltransferase NSUN2	var_homog	0
3	IPI00123881	2	125.13	0.711989	0.391553	1.05811	0.945077	Tax_Id=10090 Gene_Symbol=Mcm6 DNA replication licensing factor MCM6	var_homog	0
3	IPI00474637	8	474.67	0.719161	0.394581	1.04024	0.961316	Tax_Id=10090 Gene_Symbol=LOC100043346;Rpl10;LOC100048462;LOC100048223;LOC100043391 60S ribosomal protein L10	var_homog	0
3	IPI00310880	2	72	0.722461	0.394951	1.03578	1.03578	Tax_Id=10090 Gene_Symbol=Sfrs6 Osteoclast-like cell cDNA, RIKEN full-length enriched library, clone:I420022J23 product:splicing factor, arginine/serine-rich 6, full insert sequence	var_homog	0
3	IPI00112963	7	429.48	0.727738	0.395897	1.0522	1.0522	Tax_Id=10090 Gene_Symbol=Ctnna1 Catenin alpha-1	var_homog	0
3	IPI00755181	3	143.67	0.735348	0.397662	1.08001	0.925919	Tax_Id=10090 Gene_Symbol=Krt10 keratin complex 1, acidic, gene 10	var_homog	0
3	IPI00320217	14	750.91	0.744309	0.39957	1.03166	1.03166	Tax_Id=10090 Gene_Symbol=Cct2 T-complex protein 1 subunit beta	var_homog	0
3	IPI00317740	14	625.45	0.745858	0.39957	1.01563	0.984611	Tax_Id=10090 Gene_Symbol=Gnb2l1 Guanine nucleotide-binding protein subunit beta-2-like 1	var_homog	0
3	IPI00474446	4	196.35	0.740356	0.39957	1.04384	0.957999	Tax_Id=10090 Gene_Symbol=Eif2s1 Eukaryotic translation initiation factor 2 subunit 1	var_homog	0
3	IPI00113870	3	130.37	0.743691	0.39957	1.08928	1.08928	Tax_Id=10090 Gene_Symbol=Pcna Proliferating cell nuclear antigen	var_homog	0
3	IPI00114052	2	80.62	0.74714	0.39957	1.10597	0.904181	Tax_Id=10090 Gene_Symbol=Snrpb Small nuclear ribonucleoprotein-associated protein B	var_homog	0
3	IPI00119581	7	389.97	0.756447	0.403274	1.0351	1.0351	Tax_Id=10090 Gene_Symbol=Fbl;LOC100044829 rRNA 2'-O-methyltransferase fibrillarin	var_homog	0
3	IPI00108895	2	90.29	0.756326	0.403274	1.05228	1.05228	Tax_Id=10090 Gene_Symbol=Psmc4 26S protease regulatory subunit 6B	var_homog	0
3	IPI00153743	4	248.56	0.760513	0.404804	1.03096	1.03096	Tax_Id=10090 Gene_Symbol=Sfrs7 Isoform 2 of Splicing factor, arginine/serine-rich 7	var_homog	0
3	IPI00311682	6	345.23	0.764766	0.406018	1.02837	1.02837	Tax_Id=10090 Gene_Symbol=Atp1a1 Sodium/potassium-transporting ATPase subunit alpha-1 precursor	var_homog	0
3	IPI00123604	5	301.69	0.76739	0.406458	1.04241	0.95932	Tax_Id=10090 Gene_Symbol=LOC100045332;Rpsa 40S ribosomal protein SA	var_homog	0
3	IPI00228113	4	148.1	0.768424	0.406458	1.06328	1.06328	Tax_Id=10090 Gene_Symbol=Mthfd1l Osteoclast-like cell cDNA, RIKEN full-length enriched library, clone:I420044H02 product:formyltetrahydrofolate synthetase domain containing 1, full insert sequence	var_homog	0
3	IPI00122038	2	49.1	0.775578	0.409602	1.03419	0.96694	Tax_Id=10090 Gene_Symbol=Ddx27 Isoform 1 of Probable ATP-dependent RNA helicase DDX27	var_homog	0
3	IPI00162780	3	117.29	0.77881	0.410669	1.03519	1.03519	Tax_Id=10090 Gene_Symbol=Gnb2 Guanine nucleotide-binding protein G(I)/G(S)/G(T) subunit beta-2	var_homog	0
3	IPI00322749	2	121.26	0.786765	0.412635	1.06101	0.942496	Tax_Id=10090 Gene_Symbol=Snrpd1 Small nuclear ribonucleoprotein Sm D1	var_homog	0
3	IPI00113214	2	65.49	0.787416	0.412635	1.02875	0.972051	Tax_Id=10090 Gene_Symbol=Usp5 Ubiquitin carboxyl-terminal hydrolase 5	var_homog	0
3	IPI00407764	2	53.49	0.79675	0.415248	1.02262	1.02262	Tax_Id=10090 Gene_Symbol=Dis3 Exosome complex exonuclease RRP44	var_homog	0
3	IPI00649189	2	61.45	0.796924	0.415248	1.03615	0.965116	Tax_Id=10090 Gene_Symbol=Srrp Serine-arginine repressor protein	var_homog	0
3	IPI00309398	3	105.99	0.810285	0.41751	1.02394	0.976624	Tax_Id=10090 Gene_Symbol=Mcm5 minichromosome maintenance deficient 5, cell division cycle 46	var_homog	0
3	IPI00222548	2	49.94	0.810274	0.41751	1.14173	1.14173	Tax_Id=10090 Gene_Symbol=Rpl29;LOC665032;EG666642 60S ribosomal protein L29	non_homog_var	0
3	IPI00457898	3	74.79	0.815454	0.419099	1.03007	0.970808	Tax_Id=10090 Gene_Symbol=Pgam1 Phosphoglycerate mutase 1	var_homog	0
3	IPI00330634	3	194.67	0.816656	0.419099	1.03492	1.03492	Tax_Id=10090 Gene_Symbol=AI595406 hypothetical protein LOC237730	var_homog	0
3	IPI00114237	2	65.36	0.817083	0.419099	1.03038	0.970517	Tax_Id=10090 Gene_Symbol=Ctbp2 Isoform 1 of C-terminal-binding protein 2	var_homog	0
3	IPI00338785	4	122.66	0.819143	0.419521	1.04455	0.957351	Tax_Id=10090 Gene_Symbol=Lamb1-1 laminin B1 subunit 1	var_homog	0
3	IPI00119870	2	143.56	0.822476	0.420591	1.06315	0.940601	Tax_Id=10090 Gene_Symbol=Ctnna2 Isoform II of Catenin alpha-2	var_homog	0
3	IPI00113869	2	103.15	0.825939	0.42109	1.11482	0.897002	Tax_Id=10090 Gene_Symbol=Bsg Isoform 2 of Basigin precursor	var_homog	0
3	IPI00131725	2	125.63	0.831753	0.423416	1.07892	1.07892	Tax_Id=10090 Gene_Symbol=Npm3 Nucleoplasmin-3	var_homog	0
3	IPI00136912	2	71.73	0.833183	0.423507	1.04353	1.04353	Tax_Id=10090 Gene_Symbol=Srm Spermidine synthase	non_homog_var	0
3	IPI00468771	5	234.9	0.839261	0.425957	1.05667	1.05667	Tax_Id=10090 Gene_Symbol=Eef1d Eef1d protein	var_homog	0
3	IPI00124245	2	92.37	0.845264	0.427502	1.02039	0.980014	Tax_Id=10090 Gene_Symbol=G3bp2 Isoform A of Ras GTPase-activating protein-binding protein 2	var_homog	0
3	IPI00230035	10	661.34	0.85174	0.428751	1.01476	1.01476	Tax_Id=10090 Gene_Symbol=Ddx3x ATP-dependent RNA helicase DDX3X	var_homog	0
3	IPI00127942	4	196.63	0.85201	0.428751	1.14405	1.14405	Tax_Id=10090 Gene_Symbol=Dstn Destrin	var_homog	0
3	IPI00139259	4	236.58	0.856163	0.428751	1.02071	1.02071	Tax_Id=10090 Gene_Symbol=Sfrs10 Isoform 1 of Splicing factor, arginine/serine-rich 10	var_homog	0
3	IPI00133206	2	89.47	0.855041	0.428751	1.19942	1.19942	Tax_Id=10090 Gene_Symbol=Psmc3 26S protease regulatory subunit 6A	var_homog	0
3	IPI00130343	8	506.64	0.868038	0.432657	1.01933	0.981032	Tax_Id=10090 Gene_Symbol=Hnrnpc Bone marrow macrophage cDNA, RIKEN full-length enriched library, clone:I830120C02 product:heterogeneous nuclear ribonucleoprotein C, full insert sequence	var_homog	0
3	IPI00318048	6	251.73	0.865599	0.432657	1.01311	1.01311	Tax_Id=10090 Gene_Symbol=Nol5a Nucleolar protein 5A	var_homog	0
3	IPI00223217	5	191.92	0.869076	0.432657	1.00876	0.991317	Tax_Id=10090 Gene_Symbol=Rpl13a 60S ribosomal protein L13a	var_homog	0
3	IPI00127408	2	65.66	0.868782	0.432657	1.08506	1.08506	Tax_Id=10090 Gene_Symbol=Rac1 Mammary gland RCB-0527 Jyg-MC(B) cDNA, RIKEN full-length enriched library, clone:G930005L08 product:RAS-related C3 botulinum substrate 1, full insert sequence	var_homog	0
3	IPI00115992	5	163.23	0.873747	0.433707	1.03572	0.965516	Tax_Id=10090 Gene_Symbol=EG243302 similar to ribosomal protein S25	var_homog	0
3	IPI00137735	5	163.23	0.873747	0.433707	1.03572	0.965516	Tax_Id=10090 Gene_Symbol=Rps25 40S ribosomal protein S25	var_homog	0
3	IPI00123129	4	222.9	0.88306	0.43641	1.03506	0.96613	Tax_Id=10090 Gene_Symbol=Snd1 Staphylococcal nuclease domain-containing protein 1	var_homog	0
3	IPI00473753	2	110.99	0.882844	0.43641	1.00561	0.994416	Tax_Id=10090 Gene_Symbol=Ppp2r2d Serine/threonine-protein phosphatase 2A 55 kDa regulatory subunit B delta isoform	non_homog_var	0
3	IPI00120691	10	482.53	0.894345	0.440059	1.01211	1.01211	Tax_Id=10090 Gene_Symbol=Ddx21 Nucleolar RNA helicase 2	var_homog	0
3	IPI00314709	4	165.32	0.893841	0.440059	1.02691	1.02691	Tax_Id=10090 Gene_Symbol=Sfrs5 Splicing factor, arginine/serine-rich 5	var_homog	0
3	IPI00318548	3	198.94	0.901484	0.442287	1.00639	0.993649	Tax_Id=10090 Gene_Symbol=U2af1 Splicing factor U2AF 35 kDa subunit	var_homog	0
3	IPI00122862	6	262.03	0.908897	0.444544	1.00404	0.995972	Tax_Id=10090 Gene_Symbol=Mthfd1 C-1-tetrahydrofolate synthase, cytoplasmic	var_homog	0
3	IPI00119876	3	73.75	0.908327	0.444544	1.0109	1.0109	Tax_Id=10090 Gene_Symbol=Dync1h1 Cytoplasmic dynein 1 heavy chain 1	var_homog	0
3	IPI00462075	9	830	0.913992	0.445168	1.01131	0.988818	Tax_Id=10090 Gene_Symbol=EG433184 similar to Glyceraldehyde-3-phosphate dehydrogenase	non_homog_var	0
3	IPI00663627	9	374.39	0.915246	0.445168	1.01436	0.985847	Tax_Id=10090 Gene_Symbol=Flnb Filamin-B	var_homog	0
3	IPI00121135	5	254.29	0.914456	0.445168	1.01178	1.01178	Tax_Id=10090 Gene_Symbol=Sfrs2 Splicing factor, arginine/serine-rich 2	var_homog	0
3	IPI00469268	15	650.76	0.917847	0.445792	1.00749	0.99257	Tax_Id=10090 Gene_Symbol=Cct8 T-complex protein 1 subunit theta	var_homog	0
3	IPI00378700	8	381.04	0.924877	0.448563	1.00359	0.996425	Tax_Id=10090 Gene_Symbol=L1td1 LINE-1 type transposase domain-containing protein 1	var_homog	0
3	IPI00134621	9	509.08	0.927361	0.449124	1.00604	0.993994	Tax_Id=10090 Gene_Symbol=Ran;LOC100045999 GTP-binding nuclear protein Ran	var_homog	0
3	IPI00331174	7	284.35	0.944329	0.45345	1.00158	0.998421	Tax_Id=10090 Gene_Symbol=Cct7 T-complex protein 1 subunit eta	var_homog	0
3	IPI00116498	6	268.82	0.954662	0.456469	1.04216	0.959543	Tax_Id=10090 Gene_Symbol=Ywhaz 14-3-3 protein zeta/delta	var_homog	0
3	IPI00121788	4	122.25	0.954271	0.456469	1.00271	0.997297	Tax_Id=10090 Gene_Symbol=Prdx1 Peroxiredoxin-1	var_homog	0
3	IPI00331315	2	79.63	0.963172	0.458595	1.00227	1.00227	Tax_Id=10090 Gene_Symbol=Igf2bp3 Insulin-like growth factor 2 mRNA-binding protein 3	var_homog	0
3	IPI00226149	8	446.15	0.972555	0.459829	1.00557	1.00557	Tax_Id=10090 Gene_Symbol=Rsl1d1 Blastocyst blastocyst cDNA, RIKEN full-length enriched library, clone:I1C0031B10 product:Hypothetical ribosomal protein L1 containing protein, full insert sequence	var_homog	0
3	IPI00469103	4	167.93	0.970044	0.459829	1.00433	1.00433	Tax_Id=10090 Gene_Symbol=Kars Lysyl-tRNA synthetase	var_homog	0
3	IPI00224740	3	146.24	0.969673	0.459829	1.01471	1.01471	Tax_Id=10090 Gene_Symbol=Pfn1 Profilin-1	var_homog	0
3	IPI00123313	2	75.58	0.971859	0.459829	1.00756	1.00756	Tax_Id=10090 Gene_Symbol=Uba1 Ubiquitin-like modifier-activating enzyme 1 X	var_homog	0
3	IPI00117232	3	111.41	0.981472	0.462752	1.00742	0.992631	Tax_Id=10090 Gene_Symbol=Fusip1 Isoform 3 of FUS-interacting serine-arginine-rich protein 1	var_homog	0
3	IPI00114491	4	147.51	0.990499	0.465711	1.00288	0.997126	Tax_Id=10090 Gene_Symbol=Cdc2a Cell division control protein 2 homolog	var_homog	0
3	IPI00311873	3	149.71	0.996388	0.467182	1.00028	0.999722	Tax_Id=10090 Gene_Symbol=Ppp1cb Serine/threonine-protein phosphatase PP1-beta catalytic subunit	var_homog	0
4	IPI00115691	1	53.89	0.000387556	0.0100922	9.72968	0.102778	Tax_Id=10090 Gene_Symbol=Adamts15 ADAMTS-15 precursor	non_homog_var	1
4	IPI00137852	1	51	0.000257801	0.0100922	4.70021	4.70021	Tax_Id=10090 Gene_Symbol=H2afy Isoform 1 of Core histone macro-H2A.1	non_homog_var	1
4	IPI00126090	1	60.71	0.000840094	0.0110827	3.11662	0.32086	Tax_Id=10090 Gene_Symbol=Itga3 Isoform Alpha-3A of Integrin alpha-3 precursor	var_homog	1
4	IPI00121105	1	32.23	0.000959196	0.0118388	2.61158	2.61158	Tax_Id=10090 Gene_Symbol=Hadh Hydroxyacyl-coenzyme A dehydrogenase, mitochondrial precursor	var_homog	1
4	IPI00110280	1	35.52	0.0177251	0.0441208	2.4216	2.4216	Tax_Id=10090 Gene_Symbol=Ppil4 Peptidyl-prolyl cis-trans isomerase-like 4	var_homog	1
4	IPI00132042	1	38.17	0.00259147	0.0179038	2.40343	2.40343	Tax_Id=10090 Gene_Symbol=Pdhb Pyruvate dehydrogenase E1 component subunit beta, mitochondrial precursor	non_homog_var	1
4	IPI00845639	1	31.02	0.0055139	0.0241923	2.36523	0.422792	Tax_Id=10090 Gene_Symbol=Dusp5 Dual specificity phosphatase 5	var_homog	1
4	gi61660249	1	32.06	0.0055139	0.0241923	2.36523	0.422792	US22 family homolog [Murid herpesvirus 1]	var_homog	1
4	IPI00380793	1	21.3	0.00327133	0.0187701	2.26842	2.26842	Tax_Id=10090 Gene_Symbol=Sgol2 Shugoshin-like 2	var_homog	1
4	IPI00605894	1	30.55	0.00154391	0.0141811	2.17057	0.460708	Tax_Id=10090 Gene_Symbol=Ahnak Desmoyokin (Fragment)	var_homog	1
4	IPI00407835	1	30.15	0.0186329	0.0457083	2.1415	0.466963	Tax_Id=10090 Gene_Symbol=Ubap2l Isoform 5 of Ubiquitin-associated protein 2-like	non_homog_var	1
4	IPI00127267	1	73.37	0.020021	0.0480685	2.13308	2.13308	Tax_Id=10090 Gene_Symbol=Gldc Glycine dehydrogenase [decarboxylating], mitochondrial precursor	var_homog	1
4	IPI00322312	1	55.68	0.00958536	0.0327769	2.06695	0.483806	Tax_Id=10090 Gene_Symbol=Arhgdia Rho GDP-dissociation inhibitor 1	var_homog	1
4	IPI00223047	1	32.79	0.00219075	0.0164807	2.06453	2.06453	Tax_Id=10090 Gene_Symbol=Ckap4 Cytoskeleton-associated protein 4	var_homog	1
4	IPI00153702	1	31.65	0.00691513	0.0284047	2.04036	2.04036	Tax_Id=10090 Gene_Symbol=Ptrh2 Bcl-2 inhibitor of transcription isoform a	var_homog	1
4	IPI00808443	1	30.68	0.00177694	0.0154629	1.93676	0.516326	Tax_Id=10090 Gene_Symbol=AU042671 similar to chromosome 12 open reading frame 51	var_homog	1
4	IPI00134809	1	22.6	0.0181386	0.0448207	1.92315	1.92315	Tax_Id=10090 Gene_Symbol=Dlst Isoform 1 of Dihydrolipoyllysine-residue succinyltransferase component of 2- oxoglutarate dehydrogenase complex, mitochondrial precursor	var_homog	1
4	IPI00331577	1	52.47	7.11288e-06	0.00240694	1.8618	0.537113	Tax_Id=10090 Gene_Symbol=Slc7a5 13 days embryo heart cDNA, RIKEN full-length enriched library, clone:D330035D13 product:solute carrier family 7 (cationic amino acid transporter, y+ system), member 5, full insert sequence	var_homog	1
4	IPI00378430	1	27.47	0.00114029	0.0118388	1.85624	1.85624	Tax_Id=10090 Gene_Symbol=Raph1 81 kDa protein	var_homog	1
4	IPI00116407	1	28.5	0.00210141	0.01636	1.84413	1.84413	Tax_Id=10090 Gene_Symbol=Sfrp1 Secreted frizzled-related protein 1 precursor	var_homog	1
4	IPI00387337	1	30.61	0.0111216	0.0345217	1.82681	0.547402	Tax_Id=10090 Gene_Symbol=Bzw2 Basic leucine zipper and W2 domain-containing protein 2	var_homog	1
4	IPI00331444	1	49.94	0.00408041	0.0206715	1.80091	1.80091	Tax_Id=10090 Gene_Symbol=Ipo7 Importin-7	var_homog	1
4	IPI00116825	1	33.35	0.00871171	0.0319957	1.69968	1.69968	Tax_Id=10090 Gene_Symbol=Abcf2 ATP-binding cassette sub-family F member 2	var_homog	1
5	IPI00348562	1	24.72	0.0167628	0.0439897	1.46481	0.682683	Tax_Id=10090 Gene_Symbol=AW548124;LOC100048505 Protein kinase-like protein SgK493	var_homog	1
5	IPI00267489	1	29.7	0.0089089	0.0319957	1.45264	0.688402	Tax_Id=10090 Gene_Symbol=Gulo Gulonolactone	var_homog	1
5	IPI00480494	1	29.7	0.0089089	0.0319957	1.45264	0.688402	Tax_Id=10090 Gene_Symbol=Rpo1-3;LOC100039220 RNA polymerase 1-3	var_homog	1
5	IPI00119509	1	47.14	0.00493486	0.0225755	1.34053	1.34053	Tax_Id=10090 Gene_Symbol=Narg1l NMDA receptor-regulated 1-like protein	var_homog	1
5	IPI00473401	1	23.51	0.0118299	0.0351294	1.26025	0.793492	Tax_Id=10090 Gene_Symbol=Zranb3 3 days neonate thymus cDNA, RIKEN full-length enriched library, clone:A630063B02 product:hypothetical SNF2 related domain/Helicase C- terminal domain/DEAD/DEAH box helicase containing protein, full insert sequence	var_homog	1
6	IPI00678250	1	32.02	0.022582	0.0523605	1.86584	0.535952	Tax_Id=10090 Gene_Symbol=EG627009 Novel preferentially expressed antigen in melanoma (Prame) protein	non_homog_var	1
6	IPI00132856	1	38.77	0.0239651	0.0544488	2.12865	0.469781	Tax_Id=10090 Gene_Symbol=LOC675444;EG665395 similar to 40S ribosomal protein S29	non_homog_var	0
6	IPI00625088	1	38.77	0.0239651	0.0544488	2.12865	0.469781	Tax_Id=10090 Gene_Symbol=EG632013 similar to 40S ribosomal protein S29	non_homog_var	0
6	IPI00133066	1	87.38	0.0244348	0.0551191	1.14528	1.14528	Tax_Id=10090 Gene_Symbol=Psmd12 Bone marrow macrophage cDNA, RIKEN full-length enriched library, clone:I830057G04 product:proteasome (prosome, macropain) 26S subunit, non-ATPase, 12, full insert sequence	var_homog	1
6	IPI00622716	1	47.42	0.0282741	0.0606886	1.91716	0.521606	Tax_Id=10090 Gene_Symbol=Ctnnbl1 Beta-catenin-like protein 1	var_homog	1
6	IPI00120684	1	54.46	0.029153	0.0609204	1.41744	1.41744	Tax_Id=10090 Gene_Symbol=Bax Apoptosis regulator BAX	var_homog	1
6	IPI00263879	1	37.78	0.0291444	0.0609204	1.72974	0.578122	Tax_Id=10090 Gene_Symbol=Rpl35;LOC100038991 60S ribosomal protein L35	var_homog	1
6	IPI00122418	1	50.13	0.0306839	0.0622423	1.78489	1.78489	Tax_Id=10090 Gene_Symbol=3300001P08Rik Isoform 2 of Cisplatin resistance-associated overexpressed protein	var_homog	1
6	IPI00553366	1	26.66	0.0365042	0.0710213	2.04497	0.489005	Tax_Id=10090 Gene_Symbol=Tnks2 similar to tankyrase-like protein isoform 8	non_homog_var	1
6	IPI00120199	1	49.72	0.0399072	0.0739543	1.80462	1.80462	Tax_Id=10090 Gene_Symbol=Pmpca Mitochondrial-processing peptidase subunit alpha, mitochondrial precursor	var_homog	0
6	IPI00459168	1	34.71	0.050746	0.0885513	1.64016	0.609695	Tax_Id=10090 Gene_Symbol=Zfp81 KRAB-zinc finger protein 78 (Fragment)	non_homog_var	0
6	IPI00129685	1	79.05	0.053413	0.0899593	1.37778	1.37778	Tax_Id=10090 Gene_Symbol=Tpt1;LOC100043703;LOC100048430 Translationally-controlled tumor protein	var_homog	0
6	IPI00115987	1	34.38	0.0550175	0.0910397	1.62279	1.62279	Tax_Id=10090 Gene_Symbol=Nasp nuclear autoantigenic sperm protein isoform 1	var_homog	1
6	IPI00420385	1	45.02	0.0556681	0.0910397	1.3442	0.743935	Tax_Id=10090 Gene_Symbol=Sept11 Isoform 3 of Septin-11	var_homog	0
6	IPI00126048	1	33.89	0.0577498	0.0930949	1.52942	1.52942	Tax_Id=10090 Gene_Symbol=Psmd13 Isoform 1 of 26S proteasome non-ATPase regulatory subunit 13	var_homog	0
6	IPI00135182	1	25.7	0.0587012	0.0941802	1.61652	0.618614	Tax_Id=10090 Gene_Symbol=Nrap Isoform 1 of Nebulin-related-anchoring protein	var_homog	0
6	IPI00648263	1	33.08	0.0615972	0.0974411	1.84347	1.84347	Tax_Id=10090 Gene_Symbol=5830415F09Rik Isoform 2 of Nef-associated protein 1	var_homog	0
6	IPI00118569	1	42.94	0.0622156	0.0979615	1.48747	1.48747	Tax_Id=10090 Gene_Symbol=Gna13 Guanine nucleotide-binding protein alpha-13 subunit	var_homog	0
6	IPI00120495	1	25.05	0.0648399	0.100229	1.29596	0.771628	Tax_Id=10090 Gene_Symbol=Prmt1 Isoform 1 of Protein arginine N-methyltransferase 1	var_homog	0
6	IPI00132208	1	62.99	0.0673687	0.10227	1.24173	1.24173	Tax_Id=10090 Gene_Symbol=Dnaja1 DnaJ homolog subfamily A member 1	var_homog	0
6	IPI00122227	1	65.33	0.0693508	0.103882	1.58773	1.58773	Tax_Id=10090 Gene_Symbol=Rnps1 RNA/DNA-binding protein	var_homog	0
6	IPI00170205	1	27.28	0.0692601	0.103882	1.91111	0.523257	Tax_Id=10090 Gene_Symbol=Alms1 Isoform 1 of Alstrom syndrome protein 1 homolog	var_homog	0
6	IPI00115680	1	38.14	0.0700698	0.104496	1.68065	1.68065	Tax_Id=10090 Gene_Symbol=Prkcsh Isoform 1 of Glucosidase 2 subunit beta precursor	var_homog	0
6	IPI00135189	1	33.77	0.072223	0.10479	1.41724	1.41724	Tax_Id=10090 Gene_Symbol=Aacs Acetoacetyl-CoA synthetase	var_homog	0
6	IPI00153788	1	25.63	0.072223	0.10479	1.41724	1.41724	Tax_Id=10090 Gene_Symbol=Ankrd32 ankyrin repeat domain 32	var_homog	0
6	IPI00136251	1	50.86	0.0707513	0.10479	1.34375	1.34375	Tax_Id=10090 Gene_Symbol=Dnaja2 DnaJ homolog subfamily A member 2	var_homog	0
6	IPI00400176	1	23.54	0.0726932	0.10479	1.55453	0.64328	Tax_Id=10090 Gene_Symbol=Tas2r144 Taste receptor type 2 member 40	var_homog	0
6	IPI00420934	1	29.24	0.0746977	0.106249	1.3411	1.3411	Tax_Id=10090 Gene_Symbol=Irak2 Isoform 2 of Interleukin-1 receptor-associated kinase-like 2	var_homog	0
6	IPI00121833	1	28.76	0.0760928	0.106943	2.68869	2.68869	Tax_Id=10090 Gene_Symbol=Acaa1b;Acaa1a 3-ketoacyl-CoA thiolase A, peroxisomal precursor	var_homog	0
6	IPI00121552	1	55.48	0.0768516	0.106943	1.5606	1.5606	Tax_Id=10090 Gene_Symbol=Umps Uridine 5'-monophosphate synthase	var_homog	0
6	IPI00454090	1	29.02	0.077203	0.106943	1.5697	0.637064	Tax_Id=10090 Gene_Symbol=Best3 Bestrophin-3	var_homog	0
6	IPI00153266	1	45.4	0.0788969	0.108133	2.4417	2.4417	Tax_Id=10090 Gene_Symbol=Sccpdh Probable saccharopine dehydrogenase	var_homog	0
6	IPI00355961	1	41.66	0.0859502	0.116328	2.14511	2.14511	Tax_Id=10090 Gene_Symbol=Tmed1 Isoform 1 of Transmembrane emp24 domain-containing protein 1 precursor	var_homog	0
6	IPI00225062	1	32.73	0.0890118	0.118634	1.34643	0.742703	Tax_Id=10090 Gene_Symbol=Srrm2 Isoform 3 of Serine/arginine repetitive matrix protein 2	var_homog	0
6	IPI00621548	1	36.66	0.0922231	0.120077	1.41043	1.41043	Tax_Id=10090 Gene_Symbol=Por NADPH--cytochrome P450 reductase	var_homog	0
6	IPI00132728	1	48.2	0.0990472	0.126054	1.31537	1.31537	Tax_Id=10090 Gene_Symbol=Cyc1 Isoform 1 of Cytochrome c1, heme protein, mitochondrial precursor	var_homog	0
6	IPI00129145	1	37.5	0.104611	0.130678	15.3269	15.3269	Tax_Id=10090 Gene_Symbol=Smarcb1 Isoform A of SWI/SNF-related matrix-associated actin-dependent regulator of chromatin subfamily B member 1	var_homog	1
6	IPI00125861	1	31.51	0.104257	0.130678	3.44922	0.28992	Tax_Id=10090 Gene_Symbol=Dlg1;LOC100047603 Isoform 3 of Disks large homolog 1	non_homog_var	0
6	IPI00129577	1	47.31	0.109009	0.134446	1.47104	1.47104	Tax_Id=10090 Gene_Symbol=Aifm1 Apoptosis-inducing factor 1, mitochondrial precursor	var_homog	0
6	IPI00224075	1	40.06	0.109216	0.134446	1.811	1.811	Tax_Id=10090 Gene_Symbol=Cpne1 Copine-1	var_homog	0
6	IPI00111045	1	34.01	0.110612	0.134695	1.5454	1.5454	Tax_Id=10090 Gene_Symbol=Timm50 Import inner membrane translocase subunit TIM50, mitochondrial precursor	var_homog	0
6	IPI00315550	1	23.97	0.113116	0.137251	1.44435	0.692353	Tax_Id=10090 Gene_Symbol=Glrx3 Glutaredoxin-3	var_homog	0
6	IPI00420706	1	33.99	0.115462	0.139124	1.6638	1.6638	Tax_Id=10090 Gene_Symbol=Lrpprc Leucine-rich PPR motif-containing protein, mitochondrial precursor	var_homog	0
6	IPI00230139	1	24.96	0.115481	0.139124	1.34131	0.74554	Tax_Id=10090 Gene_Symbol=Fkbp4 FK506-binding protein 4	var_homog	0
6	IPI00420857	1	26.68	0.117864	0.139598	1.41998	0.704236	Tax_Id=10090 Gene_Symbol=Tmeff1 Isoform 1 of Tomoregulin-1 precursor	var_homog	0
6	IPI00348351	1	25.81	0.126253	0.146874	1.33868	0.747003	Tax_Id=10090 Gene_Symbol=Zdhhc23 Probable palmitoyltransferase ZDHHC23	var_homog	0
6	IPI00133690	1	24.5	0.128082	0.147324	1.27264	0.785767	Tax_Id=10090 Gene_Symbol=Tsta3 GDP-L-fucose synthetase	var_homog	0
6	IPI00223757	1	53.57	0.129011	0.147547	1.42576	0.701381	Tax_Id=10090 Gene_Symbol=Akr1b3 Aldose reductase	non_homog_var	0
6	IPI00410836	1	37.46	0.131116	0.148948	1.23991	1.23991	Tax_Id=10090 Gene_Symbol=Fen1 Adult male testis cDNA, RIKEN full-length enriched library, clone:4930584I03 product:flap structure specific endonuclease 1, full insert sequence	var_homog	0
6	IPI00341282	1	38.7	0.143386	0.153608	1.32102	1.32102	Tax_Id=10090 Gene_Symbol=Atp5f1 ATP synthase subunit b, mitochondrial precursor	var_homog	0
6	IPI00404707	1	23.12	0.1484	0.156503	1.56478	1.56478	Tax_Id=10090 Gene_Symbol=Rbm14 Isoform 1 of RNA-binding protein 14	var_homog	0
6	IPI00114434	1	72.35	0.149762	0.156834	1.27908	1.27908	Tax_Id=10090 Gene_Symbol=Fgf4 Fibroblast growth factor 4 precursor	var_homog	0
6	IPI00277554	1	31.69	0.149354	0.156834	1.11146	1.11146	Tax_Id=10090 Gene_Symbol=Mocs3 Molybdenum cofactor synthesis protein 3	var_homog	0
6	IPI00321348	1	27.17	0.150104	0.156834	1.94981	0.512869	Tax_Id=10090 Gene_Symbol=Igsf8 Immunoglobulin superfamily member 8 precursor	var_homog	0
6	IPI00136221	1	34.84	0.178979	0.179259	1.4779	1.4779	Tax_Id=10090 Gene_Symbol=Rhobtb3 Rho-related BTB domain-containing protein 3	var_homog	0
6	IPI00310173	1	47.33	0.182576	0.181786	1.35941	1.35941	Tax_Id=10090 Gene_Symbol=Msh6 MutS homolog 6	var_homog	0
6	IPI00126000	1	30.41	0.184407	0.182466	2.16079	2.16079	Tax_Id=10090 Gene_Symbol=Fkbp3 FK506-binding protein 3	var_homog	0
6	IPI00222514	1	45.93	0.188739	0.182809	2.2003	2.2003	Tax_Id=10090 Gene_Symbol=Mrps27 Mitochondrial 28S ribosomal protein S27	var_homog	0
6	IPI00331612	1	25.53	0.197768	0.188591	6.82297	6.82297	Tax_Id=10090 Gene_Symbol=Hmga2 High mobility group protein HMGI-C	non_homog_var	0
6	IPI00377592	1	40.27	0.210075	0.195374	1.20562	0.829448	Tax_Id=10090 Gene_Symbol=Sec31a SEC31-like 1	var_homog	0
6	IPI00120107	1	26.34	0.211752	0.195717	5.35644	0.186691	Tax_Id=10090 Gene_Symbol=Hmmr Isoform RHAMM1V4 of Hyaluronan mediated motility receptor	non_homog_var	0
6	IPI00108271	1	27.68	0.212063	0.195717	1.09925	1.09925	Tax_Id=10090 Gene_Symbol=Elavl1 ELAV-like protein 1	var_homog	0
6	IPI00458949	1	57.35	0.213903	0.19578	1.1705	0.854338	Tax_Id=10090 Gene_Symbol=Psmg1 Proteasome assembly chaperone 1	var_homog	0
6	IPI00109409	1	36.05	0.215353	0.196109	1.46893	0.680767	Tax_Id=10090 Gene_Symbol=S100a16 S100 calcium binding protein A16	var_homog	0
6	IPI00225912	1	37.01	0.218712	0.19744	1.18406	1.18406	Tax_Id=10090 Gene_Symbol=Mki67ip Isoform 1 of MKI67 FHA domain-interacting nucleolar phosphoprotein	var_homog	0
6	IPI00222284	1	84.43	0.222275	0.199592	1.69708	0.589246	Tax_Id=10090 Gene_Symbol=2310005E10Rik aldo-keto reductase family 1, member B10	var_homog	0
6	IPI00399483	1	26.39	0.223697	0.200334	2.18844	0.456946	Tax_Id=10090 Gene_Symbol=Fau 40S ribosomal protein S30	var_homog	0
6	IPI00111877	1	52.01	0.225611	0.200366	1.3052	1.3052	Tax_Id=10090 Gene_Symbol=Ssbp1 Single-stranded DNA-binding protein, mitochondrial precursor	var_homog	0
6	IPI00132966	1	67.62	0.231823	0.202788	1.3437	0.744212	Tax_Id=10090 Gene_Symbol=Ppid 40 kDa peptidyl-prolyl cis-trans isomerase	var_homog	0
6	IPI00136271	1	43.18	0.241056	0.207961	1.23395	1.23395	Tax_Id=10090 Gene_Symbol=Rab33b 16 days embryo head cDNA, RIKEN full-length enriched library, clone:C130023M09 product:RAB33B, member of RAS oncogene family, full insert sequence	var_homog	0
6	IPI00116697	1	43.18	0.241056	0.207961	1.23395	1.23395	Tax_Id=10090 Gene_Symbol=Rab6 Isoform 1 of Ras-related protein Rab-6A	var_homog	0
6	IPI00123278	1	28.84	0.244717	0.20973	1.35053	1.35053	Tax_Id=10090 Gene_Symbol=Pycr2 Pyrroline-5-carboxylate reductase 2	var_homog	0
6	IPI00341869	1	36.3	0.247523	0.2116	2.27558	2.27558	Tax_Id=10090 Gene_Symbol=Nucks1 Nuclear ubiquitous casein and cyclin-dependent kinases substrate	var_homog	0
6	IPI00124264	1	37.24	0.250563	0.212057	1.33709	0.747894	Tax_Id=10090 Gene_Symbol=Anxa11 Annexin A11	var_homog	0
6	IPI00132722	1	37.24	0.250563	0.212057	1.33709	0.747894	Tax_Id=10090 Gene_Symbol=Anxa3 Annexin A3	var_homog	0
6	IPI00128025	1	22.47	0.25924	0.216691	1.19651	1.19651	Tax_Id=10090 Gene_Symbol=Kif18a Kinesin-like protein KIF18A	var_homog	0
6	IPI00123281	1	33.96	0.25924	0.216691	1.19651	1.19651	Tax_Id=10090 Gene_Symbol=Lrrc59 Leucine-rich repeat-containing protein 59	var_homog	0
6	IPI00453791	1	29.68	0.266558	0.219175	1.3802	0.724532	Tax_Id=10090 Gene_Symbol=Tiam2 Isoform 1 of T-lymphoma invasion and metastasis-inducing protein 2	var_homog	0
6	IPI00221784	1	37.38	0.266558	0.219175	1.3802	0.724532	Tax_Id=10090 Gene_Symbol=Depdc1b DEP domain-containing protein 1B	var_homog	0
6	IPI00120790	1	31.88	0.266743	0.219175	1.25235	0.798501	Tax_Id=10090 Gene_Symbol=Pak1ip1 p21-activated protein kinase-interacting protein 1	var_homog	0
6	IPI00169798	1	22.79	0.277899	0.225026	1.22279	0.817804	Tax_Id=10090 Gene_Symbol=Adamts16 Isoform 2 of ADAMTS-16 precursor	var_homog	0
6	IPI00877221	1	23.42	0.277899	0.225026	1.22279	0.817804	Tax_Id=10090 Gene_Symbol=Ints1 Isoform 1 of Integrator complex subunit 1	var_homog	0
6	IPI00222307	1	32.53	0.28089	0.225865	1.78617	0.559856	Tax_Id=10090 Gene_Symbol=Nup93 Isoform 1 of Nuclear pore complex protein Nup93	var_homog	0
6	IPI00119663	1	34.21	0.283047	0.226523	1.41067	0.708885	Tax_Id=10090 Gene_Symbol=Mapk1 Mitogen-activated protein kinase 1	non_homog_var	0
6	IPI00461806	1	38.48	0.283993	0.226742	1.30519	0.766172	Tax_Id=10090 Gene_Symbol=EG432951 similar to PES1 protein	var_homog	0
6	IPI00115580	1	38.73	0.292032	0.229909	2.70498	2.70498	Tax_Id=10090 Gene_Symbol=Eif3m Eukaryotic translation initiation factor 3 subunit M	var_homog	0
6	IPI00124700	1	24.71	0.290738	0.229909	2.84032	2.84032	Tax_Id=10090 Gene_Symbol=Tfrc Transferrin receptor protein 1	var_homog	0
6	IPI00119239	1	28.84	0.290299	0.229909	1.36907	0.730421	Tax_Id=10090 Gene_Symbol=Psmb6 Proteasome subunit beta type-6 precursor	var_homog	0
6	IPI00114945	1	38.32	0.302766	0.234007	1.16387	1.16387	Tax_Id=10090 Gene_Symbol=Sept2 Septin-2	var_homog	0
6	IPI00120045	1	39.35	0.306079	0.234958	2.0745	2.0745	Tax_Id=10090 Gene_Symbol=Hspe1-rs1;EG628438 CPN10-like protein	var_homog	0
6	IPI00457499	1	56.35	0.323983	0.244271	1.1001	0.909007	Tax_Id=10090 Gene_Symbol=Gcn1l1 GCN1 general control of amino-acid synthesis 1-like 1	var_homog	0
6	IPI00337980	1	34.8	0.32763	0.246175	1.46762	1.46762	Tax_Id=10090 Gene_Symbol=Rab21 Ras-related protein Rab-21	var_homog	0
6	IPI00396802	1	51.52	0.330886	0.246185	1.1809	1.1809	Tax_Id=10090 Gene_Symbol=Chd4 Chromodomain-helicase-DNA-binding protein 4	var_homog	0
6	IPI00355042	1	25.69	0.34359	0.251185	1.24042	1.24042	Tax_Id=10090 Gene_Symbol=Ppp1r13l RelA-associated inhibitor	var_homog	0
6	IPI00111113	1	33.06	0.343657	0.251185	1.19594	1.19594	Tax_Id=10090 Gene_Symbol=Spata5 Spermatogenesis associated 5	var_homog	0
6	IPI00229397	1	29.02	0.342235	0.251185	1.66107	1.66107	Tax_Id=10090 Gene_Symbol=Smc4 Structural maintenance of chromosomes protein 4	var_homog	0
6	IPI00348328	1	60.11	0.352299	0.254293	1.21976	1.21976	Tax_Id=10090 Gene_Symbol=Krt78 keratin Kb40	var_homog	0
6	IPI00265025	1	27.15	0.351785	0.254293	1.22688	0.815072	Tax_Id=10090 Gene_Symbol=Galk1 galactokinase 1	var_homog	0
6	IPI00461676	1	23.37	0.35485	0.255589	1.18173	0.846219	Tax_Id=10090 Gene_Symbol=Pbrm1 polybromo 1	var_homog	0
6	IPI00134549	1	30.23	0.365661	0.261166	1.28306	1.28306	Tax_Id=10090 Gene_Symbol=Lamp2 Isoform LAMP-2A of Lysosome-associated membrane glycoprotein 2 precursor	var_homog	0
6	IPI00227720	1	24.7	0.36645	0.261166	1.13233	1.13233	Tax_Id=10090 Gene_Symbol=Dek Protein DEK	var_homog	0
6	IPI00115620	1	25.35	0.364355	0.261166	1.27476	0.784462	Tax_Id=10090 Gene_Symbol=Psat1 Phosphoserine aminotransferase	var_homog	0
6	IPI00223738	1	28.96	0.365882	0.261166	1.42427	0.702112	Tax_Id=10090 Gene_Symbol=Oxsr1 Serine/threonine-protein kinase OSR1	var_homog	0
6	IPI00117727	1	30.11	0.377825	0.268144	1.32495	0.754743	Tax_Id=10090 Gene_Symbol=Dpf2 Zinc finger protein ubi-d4	var_homog	0
6	IPI00661635	1	25.41	0.40186	0.280632	1.08647	1.08647	Tax_Id=10090 Gene_Symbol=Xirp1 xin actin-binding repeat containing 1	var_homog	0
6	IPI00380780	1	32.17	0.403538	0.280632	1.11592	1.11592	Tax_Id=10090 Gene_Symbol=Ikbkap Elongator complex protein 1	var_homog	0
6	IPI00127172	1	40.33	0.404568	0.280651	1.10063	1.10063	Tax_Id=10090 Gene_Symbol=Ddx1 ATP-dependent RNA helicase DDX1	var_homog	0
6	IPI00121515	1	44.17	0.4088	0.281281	1.17362	1.17362	Tax_Id=10090 Gene_Symbol=Caprin1 cytoplasmic activation/proliferation-associated protein 1 isoform c	var_homog	0
6	IPI00269613	1	28.44	0.412627	0.282193	1.10745	0.902973	Tax_Id=10090 Gene_Symbol=Eif3i Eukaryotic translation initiation factor 3 subunit I	var_homog	0
6	IPI00133428	1	60.64	0.420081	0.286135	1.50516	1.50516	Tax_Id=10090 Gene_Symbol=Psmc1 26S protease regulatory subunit 4	var_homog	0
6	IPI00113377	1	49.35	0.422547	0.287237	1.37998	1.37998	Tax_Id=10090 Gene_Symbol=Rplp1 60S acidic ribosomal protein P1	var_homog	0
6	IPI00222526	1	25.34	0.428333	0.28885	1.21033	1.21033	Tax_Id=10090 Gene_Symbol=Coq6 11 days pregnant adult female placenta cDNA, RIKEN full-length enriched library, clone:I530011B21 product:coenzyme Q6 homolog	var_homog	0
6	IPI00112414	1	25.34	0.428333	0.28885	1.21033	1.21033	Tax_Id=10090 Gene_Symbol=Cse1l Exportin-2	var_homog	0
6	IPI00331711	1	28.52	0.428135	0.28885	1.33697	1.33697	Tax_Id=10090 Gene_Symbol=Brca1 Breast cancer type 1 susceptibility protein homolog	var_homog	0
6	IPI00124820	1	40.21	0.452806	0.303516	1.14191	1.14191	Tax_Id=10090 Gene_Symbol=Coro1c Coronin-1C	var_homog	0
6	IPI00314439	1	71.1	0.457819	0.303516	1.1478	1.1478	Tax_Id=10090 Gene_Symbol=Psmd3 26S proteasome non-ATPase regulatory subunit 3	var_homog	0
6	IPI00271951	1	49.51	0.458027	0.303516	1.80782	1.80782	Tax_Id=10090 Gene_Symbol=Pdia4 protein disulfide isomerase associated 4	var_homog	0
6	IPI00132217	1	46.79	0.458129	0.303516	1.14655	1.14655	Tax_Id=10090 Gene_Symbol=Fis1 Mitochondrial fission 1 protein	var_homog	0
6	IPI00420562	1	28.33	0.460998	0.30362	1.28675	1.28675	Tax_Id=10090 Gene_Symbol=Cand1 TBP-interacting protein isoform 1	var_homog	0
6	IPI00272545	1	36.61	0.464201	0.304544	1.15919	1.15919	Tax_Id=10090 Gene_Symbol=LOC100047998;LOC100043732 similar to ribosomal protein L37a	non_homog_var	0
6	IPI00133030	1	34.38	0.472251	0.306951	2.28382	2.28382	Tax_Id=10090 Gene_Symbol=Sec61b Protein transport protein Sec61 subunit beta	var_homog	0
6	IPI00125971	1	26.07	0.477458	0.30846	1.08921	1.08921	Tax_Id=10090 Gene_Symbol=Psmc6 26S protease regulatory subunit S10B	var_homog	0
6	IPI00467447	1	65.8	0.477301	0.30846	1.04089	1.04089	Tax_Id=10090 Gene_Symbol=Iqgap1 Ras GTPase-activating-like protein IQGAP1	var_homog	0
6	IPI00115627	1	48.69	0.477012	0.30846	1.07765	1.07765	Tax_Id=10090 Gene_Symbol=Actr3 Actin-related protein 3	var_homog	0
6	IPI00127417	1	26.24	0.478381	0.308467	1.18539	0.843601	Tax_Id=10090 Gene_Symbol=Nme2 Nucleoside diphosphate kinase B	var_homog	0
6	IPI00123651	1	49.44	0.489379	0.313236	1.48712	1.48712	Tax_Id=10090 Gene_Symbol=Ddx19a ATP-dependent RNA helicase DDX19A	var_homog	0
6	IPI00117642	1	47.5	0.491328	0.313236	1.20986	0.826541	Tax_Id=10090 Gene_Symbol=Gtpbp4 Nucleolar GTP-binding protein 1	var_homog	0
6	IPI00114375	1	31.54	0.491214	0.313236	1.30459	0.766524	Tax_Id=10090 Gene_Symbol=Dpysl2 Dihydropyrimidinase-related protein 2	var_homog	0
6	IPI00135190	1	33.32	0.501995	0.317051	1.49544	1.49544	Tax_Id=10090 Gene_Symbol=Ranbp3 Ran-binding protein 3	var_homog	0
6	IPI00474157	1	43.88	0.503152	0.31719	1.12394	1.12394	Tax_Id=10090 Gene_Symbol=Tomm40 Mitochondrial import receptor subunit TOM40 homolog	var_homog	0
6	IPI00311453	1	35.59	0.507338	0.318642	1.2247	0.816529	Tax_Id=10090 Gene_Symbol=Nol1 nucleolar protein 1	non_homog_var	0
6	IPI00122258	1	28.43	0.511071	0.3198	1.35429	0.738393	Tax_Id=10090 Gene_Symbol=Kcnq5 Potassium voltage-gated channel subfamily KQT member 5	var_homog	0
6	IPI00331385	1	48.58	0.510804	0.3198	1.12442	0.889349	Tax_Id=10090 Gene_Symbol=Dnajc7 DnaJ homolog subfamily C member 7	var_homog	0
6	IPI00405900	1	21.86	0.526904	0.327221	1.12923	0.885561	Tax_Id=10090 Gene_Symbol=Sfrs11 0 day neonate thymus cDNA, RIKEN full-length enriched library, clone:A430101C24 product:RIKEN cDNA 2610019N13	var_homog	0
6	IPI00404359	1	29.18	0.539147	0.330646	1.14442	1.14442	Tax_Id=10090 Gene_Symbol=Cenpf LEK1	var_homog	0
6	IPI00229849	1	33.83	0.540311	0.33076	1.13948	0.877594	Tax_Id=10090 Gene_Symbol=Ppat Melanocyte cDNA, RIKEN full-length enriched library, clone:G270148F17 product:phosphoribosyl pyrophosphate amidotransferase, full insert sequence	var_homog	0
6	IPI00221690	1	26.31	0.560366	0.337544	1.08446	1.08446	Tax_Id=10090 Gene_Symbol=Rbm13 Isoform 1 of MAK16-like protein RBM13	var_homog	0
6	IPI00314191	1	42.9	0.566248	0.339276	1.05581	1.05581	Tax_Id=10090 Gene_Symbol=Cbr1 Carbonyl reductase [NADPH] 1	var_homog	0
6	IPI00454162	1	20.22	0.567934	0.339685	1.21561	0.822635	Tax_Id=10090 Gene_Symbol=Utf1 Isoform 1 of Undifferentiated embryonic cell transcription factor 1	var_homog	0
6	IPI00624501	1	28.89	0.577335	0.344699	1.32395	1.32395	Tax_Id=10090 Gene_Symbol=Asna1 Arsenical pump-driving ATPase	var_homog	0
6	IPI00137602	1	59.72	0.581437	0.345928	2.93807	0.34036	Tax_Id=10090 Gene_Symbol=LOC100044162;Sema3e semaphorin 3E	var_homog	0
6	IPI00123342	1	48.56	0.585613	0.346357	1.21551	1.21551	Tax_Id=10090 Gene_Symbol=Hyou1 Hypoxia up-regulated protein 1 precursor	var_homog	0
6	IPI00120914	1	74.37	0.584116	0.346357	1.12056	0.892415	Tax_Id=10090 Gene_Symbol=Eif3f Eukaryotic translation initiation factor 3 subunit F	var_homog	0
6	IPI00122565	1	94.29	0.585795	0.346357	1.10765	0.902812	Tax_Id=10090 Gene_Symbol=Gdi2 Isoform 1 of Rab GDP dissociation inhibitor beta	var_homog	0
6	IPI00338748	1	51.77	0.597567	0.350595	1.05341	0.949297	Tax_Id=10090 Gene_Symbol=Igf2bp2 Isoform 2 of Insulin-like growth factor 2 mRNA-binding protein 2	var_homog	0
6	IPI00605914	1	21.95	0.610358	0.355829	1.14974	0.86976	Tax_Id=10090 Gene_Symbol=Gm884 Novel protein	var_homog	0
6	IPI00124979	1	53.89	0.615008	0.356809	1.06443	1.06443	Tax_Id=10090 Gene_Symbol=Rbmx Heterogeneous nuclear ribonucleoprotein G	var_homog	0
6	IPI00270326	1	25.85	0.615536	0.356809	1.17214	0.853144	Tax_Id=10090 Gene_Symbol=Psmc2 Adult male testis cDNA, RIKEN full-length enriched library, clone:4930525G09 product:PROTEASOME (PROSOME, MACROPAIN) 26S SUBUNIT, ATPASE 2, full insert sequence	var_homog	0
6	IPI00115650	1	92.78	0.619047	0.358231	1.00502	0.995002	Tax_Id=10090 Gene_Symbol=Cacybp Calcyclin-binding protein	non_homog_var	0
6	IPI00136169	1	41.85	0.629533	0.361211	1.09364	1.09364	Tax_Id=10090 Gene_Symbol=Pabpn1 Isoform 1 of Polyadenylate-binding protein 2	var_homog	0
6	IPI00131845	1	37.76	0.634508	0.363275	1.08301	0.923351	Tax_Id=10090 Gene_Symbol=Psma6 Proteasome subunit alpha type-6	var_homog	0
6	IPI00130734	1	37.71	0.636349	0.363275	1.03237	0.968649	Tax_Id=10090 Gene_Symbol=Tyms Thymidylate synthase	var_homog	0
6	IPI00222461	1	36.06	0.642831	0.365129	1.06011	1.06011	Tax_Id=10090 Gene_Symbol=Gnl3 Isoform 1 of Guanine nucleotide-binding protein-like 3	non_homog_var	0
6	IPI00224219	1	27.02	0.650823	0.367816	1.0676	1.0676	Tax_Id=10090 Gene_Symbol=Scfd1 Isoform 1 of Sec1 family domain-containing protein 1	var_homog	0
6	IPI00875672	1	24.36	0.657177	0.370788	1.05478	1.05478	Tax_Id=10090 Gene_Symbol=Vcan versican	var_homog	0
6	IPI00133550	1	57.02	0.669032	0.376736	1.03116	0.969777	Tax_Id=10090 Gene_Symbol=Nola2 H/ACA ribonucleoprotein complex subunit 2	var_homog	0
6	IPI00116308	1	26.23	0.680906	0.382265	1.34041	1.34041	Tax_Id=10090 Gene_Symbol=St13 Hsc70-interacting protein	var_homog	0
6	IPI00129350	1	40.13	0.687413	0.385208	1.30232	1.30232	Tax_Id=10090 Gene_Symbol=Aldh18a1 Isoform Long of Delta-1-pyrroline-5-carboxylate synthetase	var_homog	0
6	IPI00408957	1	37.73	0.696878	0.386782	1.16631	0.857403	Tax_Id=10090 Gene_Symbol=Sugt1 Suppressor of G2 allele of SKP1 homolog	var_homog	0
6	IPI00314736	1	33.14	0.712486	0.391553	1.01035	0.989758	Tax_Id=10090 Gene_Symbol=Anp32a Acidic leucine-rich nuclear phosphoprotein 32 family member A	var_homog	0
6	IPI00108780	1	56.35	0.722875	0.394951	1.09347	0.914518	Tax_Id=10090 Gene_Symbol=Ap2a1 Isoform A of AP-2 complex subunit alpha-1	var_homog	0
6	IPI00318550	1	23.64	0.723336	0.394951	1.04139	0.960251	Tax_Id=10090 Gene_Symbol=Ilf2 Interleukin enhancer-binding factor 2	var_homog	0
6	IPI00461674	1	49.43	0.724541	0.394972	1.37638	1.37638	Tax_Id=10090 Gene_Symbol=LOC620499 similar to hCG1782167	var_homog	0
6	IPI00261627	1	22.19	0.728576	0.395897	1.75096	1.75096	Tax_Id=10090 Gene_Symbol=Sucla2 Succinyl-CoA ligase [ADP-forming] beta-chain, mitochondrial precursor	non_homog_var	0
6	IPI00116748	1	24.9	0.733106	0.397662	1.58639	0.63036	Tax_Id=10090 Gene_Symbol=Ndufa10 NADH dehydrogenase [ubiquinone] 1 alpha subcomplex subunit 10, mitochondrial precursor	var_homog	0
6	IPI00221876	1	73.24	0.734976	0.397662	1.03611	1.03611	Tax_Id=10090 Gene_Symbol=Wdr36 WD repeat domain 36 isoform 3	var_homog	0
6	IPI00137767	1	57.69	0.747035	0.39957	1.03794	1.03794	Tax_Id=10090 Gene_Symbol=Pelp1 Adult male testis cDNA, RIKEN full-length enriched library, clone:4930563C04 product:hypothetical protein, full insert sequence	var_homog	0
6	IPI00131538	1	24.98	0.746009	0.39957	1.06331	0.940461	Tax_Id=10090 Gene_Symbol=Ier5 Immediate early response gene 5 protein	var_homog	0
6	IPI00132481	1	29.11	0.765193	0.406018	1.39262	1.39262	Tax_Id=10090 Gene_Symbol=Rfc5 Replication factor C subunit 5	var_homog	0
6	IPI00742417	1	50.01	0.782546	0.411357	1.18236	0.845764	Tax_Id=10090 Gene_Symbol=EG436523;Tcrb-V20;Prss1;Prss3 mesotrypsin	var_homog	0
6	IPI00128108	1	50.01	0.782546	0.411357	1.18236	0.845764	Tax_Id=10090 Gene_Symbol=1810049H19Rik;Try4 trypsin 4	var_homog	0
6	IPI00459381	1	21.75	0.789052	0.412853	1.09317	1.09317	Tax_Id=10090 Gene_Symbol=Ddx18 ATP-dependent RNA helicase DDX18	var_homog	0
6	IPI00229472	1	42.45	0.798535	0.415248	1.07953	0.926326	Tax_Id=10090 Gene_Symbol=Rbm28 RNA-binding protein 28	var_homog	0
6	IPI00380737	1	36.25	0.798173	0.415248	1.06893	0.935516	Tax_Id=10090 Gene_Symbol=Pom121 Nuclear envelope pore membrane protein POM 121	var_homog	0
6	IPI00126940	1	26.05	0.800551	0.415658	1.07315	1.07315	Tax_Id=10090 Gene_Symbol=Adk Isoform Long of Adenosine kinase	var_homog	0
6	IPI00420949	1	27.22	0.808179	0.41751	1.10848	1.10848	Tax_Id=10090 Gene_Symbol=Upf1 Isoform 1 of Regulator of nonsense transcripts 1	var_homog	0
6	IPI00120344	1	45.15	0.806363	0.41751	1.04152	0.960135	Tax_Id=10090 Gene_Symbol=Supt16h FACT complex subunit SPT16	var_homog	0
6	IPI00267295	1	55.99	0.807646	0.41751	1.37228	0.728715	Tax_Id=10090 Gene_Symbol=Psmd1 26S proteasome non-ATPase regulatory subunit 1	var_homog	0
6	IPI00223243	1	20.8	0.825186	0.42109	1.03747	0.963881	Tax_Id=10090 Gene_Symbol=Prdm16 transcription factor MEL1	var_homog	0
6	IPI00315488	1	60.59	0.844883	0.427502	1.05019	0.952204	Tax_Id=10090 Gene_Symbol=Rars Arginyl-tRNA synthetase, cytoplasmic	var_homog	0
6	IPI00130016	1	24.49	0.846092	0.427502	1.0212	0.979238	Tax_Id=10090 Gene_Symbol=Anp32e Isoform 1 of Acidic leucine-rich nuclear phosphoprotein 32 family member E	var_homog	0
6	IPI00109813	1	40.38	0.852672	0.428751	1.04321	0.958579	Tax_Id=10090 Gene_Symbol=Hnrnpa0 12 days embryo head cDNA, RIKEN full-length enriched library, clone:3010025E17 product:Heterogeneous nuclear ribonucleoprotein A0 (hnRNP A0) homolog	var_homog	0
6	IPI00111959	1	37.74	0.855451	0.428751	1.73988	1.73988	Tax_Id=10090 Gene_Symbol=Ctps CTP synthase 1	var_homog	0
6	IPI00109169	1	32.48	0.881706	0.43641	1.32412	1.32412	Tax_Id=10090 Gene_Symbol=Idh3g Isocitrate dehydrogenase [NAD] subunit gamma, mitochondrial precursor	var_homog	0
6	IPI00311245	1	57.86	0.894248	0.440059	7.84988	7.84988	Tax_Id=10090 Gene_Symbol=Otx2 Otx2 protein	non_homog_var	0
6	IPI00263048	1	69.59	0.900226	0.442287	1.14094	1.14094	Tax_Id=10090 Gene_Symbol=Numa1 Nuclear mitotic apparatus protein 1	var_homog	0
6	IPI00378698	1	57.39	0.910024	0.444544	1.45787	0.685934	Tax_Id=10090 Gene_Symbol=Agrn Agrin	var_homog	0
6	IPI00403303	1	31.31	0.941177	0.45345	1.00765	0.992411	Tax_Id=10090 Gene_Symbol=Nedd4l MKIAA0439 protein (Fragment)	var_homog	0
6	IPI00462445	1	31.31	0.941177	0.45345	1.00765	0.992411	Tax_Id=10090 Gene_Symbol=Nedd4 E3 ubiquitin-protein ligase NEDD4	var_homog	0
6	IPI00354549	1	27.02	0.943752	0.45345	1.086	1.086	Tax_Id=10090 Gene_Symbol=Mylk4 Myosin light chain kinase family member 4	var_homog	0
6	IPI00125493	1	27.02	0.943752	0.45345	1.086	1.086	Tax_Id=10090 Gene_Symbol=Mylk myosin, light polypeptide kinase	var_homog	0
6	IPI00112346	1	27.02	0.943752	0.45345	1.086	1.086	Tax_Id=10090 Gene_Symbol=Mapk14 Isoform 1 of Mitogen-activated protein kinase 14	var_homog	0
6	IPI00387416	1	29.43	0.952903	0.456469	1.11975	1.11975	Tax_Id=10090 Gene_Symbol=Ubqln2 Ubiquilin-2	var_homog	0
6	IPI00223437	1	46.42	0.959235	0.457363	1.11942	1.11942	Tax_Id=10090 Gene_Symbol=Copg 8 days embryo whole body cDNA, RIKEN full-length enriched library, clone:5730412D09 product:coatomer protein complex, subunit gamma 1, full insert sequence	var_homog	0
6	IPI00128230	1	32.56	0.958685	0.457363	1.0407	1.0407	Tax_Id=10090 Gene_Symbol=Mta2 Metastasis-associated protein MTA2	var_homog	0
6	IPI00113738	1	33.06	0.972305	0.459829	1.00337	1.00337	Tax_Id=10090 Gene_Symbol=Wars Isoform 1 of Tryptophanyl-tRNA synthetase, cytoplasmic	var_homog	0
6	IPI00116966	1	60.4	0.9777	0.461617	1.00509	0.994939	Tax_Id=10090 Gene_Symbol=Asns Asparagine synthetase	var_homog	0
6	IPI00113128	1	39.06	0.989319	0.465711	1.07455	0.930618	Tax_Id=10090 Gene_Symbol=Akr1c20 10 days embryo whole body cDNA, RIKEN full-length enriched library, clone:2610528B18 product:hydroxysteroid 17-beta dehydrogenase 1, full insert sequence	var_homog	0
6	IPI00416106	1	34.41	0.992772	0.466132	1.08388	1.08388	Tax_Id=10090 Gene_Symbol=C130046B21Rik 16 days embryo head cDNA, RIKEN full-length enriched library, clone:C130046B21 product:hypothetical protein, full insert sequence	var_homog	0

## Sheet: Sheet1
							Normalized abundance
							aECM			pECM			C	S	C	S	C	S	C	S	C	S	C	S	Prob F	0.05	C	S	C	S					0.05	similar=0			Tags
Accession	Peptide count	Confidence score	Anova (p)*	Qvalue	Max fold change	Description	100916_o1_10_so100914_100907Ctrl1	100916_o1_11_so100914_100907Ctrl2	100916_o1_12_so100914_100907Ctrl3	100916_o1_06_so100914_100907Ly1	100916_o1_07_so100914_100907Ly2	100916_o1_08_so100914_100907Ly3	n	n	avg	avg	var	var	STD-DEV	STD-DEV	CV	CV	DF	DF			SUM	SUM	VAR N-1	VAR N-1	S2	S	tobs	DF	TABLE	interrogation	average ratio	median ratio	0.05pvcal
IPI00652813	68	4648.96	0.00354905	0.0190707	1.84095	Tax_Id=10090 Gene_Symbol=Fn1 cDNA, RIKEN full-length enriched library, clone:M5C1012H16 product:fibronectin 1, full insert sequence	3.60047e+07	4.72669e+07	4.82976e+07	7.78732e+07	7.80118e+07	8.63274e+07	3	3	4.38564e+07	8.07375e+07	4.65022e+13	23440649368244	6.81925e+06	4.84155e+06	0.15549	0.0599666	2	2	0.67028	var_homog	1.31569e+08	2.42212e+08	93004349131635	46881298736488	3.49714e+13	5.91366e+06	7.63822	4	2.77645	1	1.84095	1.65045	x
IPI00123181	50	2817.25	0.090735	0.11977	1.19953	Tax_Id=10090 Gene_Symbol=Myh9 Myosin-9	9.53246e+06	8.23435e+06	1.02824e+07	1.21892e+07	1.12371e+07	1.02197e+07	3	3	9.34974e+06	1.12153e+07	1.07367e+12	9.70009e+11	1.03618e+06	984890	0.110825	0.0878164	2	2	0.949276	var_homog	2.80492e+07	3.3646e+07	2.14734e+12	1.94002e+12	1.02184e+12	1.01086e+06	2.26033	4	2.77645	0	1.19953	1.17883	x
IPI00308885	39	2958.37	0.000354062	0.0100922	2.00801	Tax_Id=10090 Gene_Symbol=Hspd1 Isoform 1 of 60 kDa heat shock protein, mitochondrial precursor	1.3795e+07	1.27646e+07	1.32287e+07	2.92686e+07	2.66358e+07	2.39911e+07	3	3	1.32628e+07	2.66318e+07	2.66277e+11	6.96322e+12	516021	2.63879e+06	0.0389074	0.0990841	2	2	0.0736642	var_homog	3.97883e+07	7.98955e+07	5.32555e+11	1.39264e+13	3.61475e+12	1.90125e+06	8.61206	4	2.77645	1	2.00801	2.01348	x
IPI00229080	35	2533.48	0.0947032	0.122365	1.20598	Tax_Id=10090 Gene_Symbol=Hsp90ab1 Heat shock protein 84b	3.23997e+07	3.14981e+07	3.78977e+07	4.2183e+07	4.4535e+07	3.60453e+07	3	3	3.39318e+07	4.09211e+07	1.19994e+13	19212926281608	3.46401e+06	4.38326e+06	0.102087	0.107115	2	2	0.768887	var_homog	1.01796e+08	1.22763e+08	2.39987e+13	38425852563216	1.56061e+13	3.95046e+06	2.16685	4	2.77645	0	1.20598	1.30196	x
IPI00874482	34	2251.08	0.386035	0.273397	1.10476	Tax_Id=10090 Gene_Symbol=Actg1 Actin, cytoplasmic 2	8.41475e+07	7.63861e+07	8.98372e+07	9.34717e+07	1.04882e+08	7.82459e+07	3	3	8.3457e+07	9.21999e+07	45590461758896	178587327802354	6.75207e+06	1.33637e+07	0.0809048	0.144942	2	2	0.406735	var_homog	2.50371e+08	2.766e+08	91180923517792	357174655604708	112088894780625	1.05872e+07	1.0114	4	2.77645	0	1.10476	1.11081	x
IPI00110850	34	2227.45	0.368267	0.261909	1.10675	Tax_Id=10090 Gene_Symbol=Actb Actin, cytoplasmic 1	8.4669e+07	7.70247e+07	9.05263e+07	9.45472e+07	1.05388e+08	7.92077e+07	3	3	8.40734e+07	9.30478e+07	45839170614634	173043710159202	6.77046e+06	1.31546e+07	0.0805304	0.141375	2	2	0.418847	var_homog	2.5222e+08	2.79143e+08	91678341229268	346087420318404	109441440386918	1.04614e+07	1.05066	4	2.77645	0	1.10675	1.11667	x
IPI00407130	33	2415.12	0.0909253	0.11977	1.21254	Tax_Id=10090 Gene_Symbol=Pkm2 Isoform M2 of Pyruvate kinase isozymes M1/M2	3.58806e+07	3.50878e+07	4.52501e+07	3.12343e+07	3.12828e+07	3.333e+07	3	3	3.87395e+07	3.1949e+07	3.19478e+13	1.43084e+12	5.65224e+06	1.19618e+06	0.145904	0.0374402	2	2	0.085734	var_homog	1.16218e+08	9.58471e+07	6.38957e+13	2861688406491	1.66893e+13	4.08526e+06	2.03575	4	2.77645	0	0.824715	0.87186	x
IPI00554929	33	2455.07	0.115997	0.139249	1.20875	Tax_Id=10090 Gene_Symbol=Hsp90ab1 Heat shock protein HSP 90-beta	2.87036e+07	2.79983e+07	3.33564e+07	3.76773e+07	4.00442e+07	3.11365e+07	3	3	3.00194e+07	3.6286e+07	8.47568e+12	2.12887e+13	2.9113e+06	4.61396e+06	0.0969806	0.127155	2	2	0.569519	var_homog	9.00583e+07	1.08858e+08	1.69514e+13	42577319742757	1.48822e+13	3.85774e+06	1.9895	4	2.77645	0	1.20875	1.31263	x
IPI00117352	30	2232.81	0.274212	0.223146	1.15617	Tax_Id=10090 Gene_Symbol=Tubb5 Tubulin beta-5 chain	7.446e+07	6.85326e+07	8.7362e+07	7.18052e+07	7.27491e+07	5.46845e+07	3	3	7.67849e+07	6.64129e+07	92689894261539	103390237857591	9.62756e+06	1.01681e+07	0.125384	0.153104	2	2	0.945429	var_homog	2.30355e+08	1.99239e+08	185379788523078	206780475715182	98040066059565	9.90152e+06	1.28293	4	2.77645	0	0.864922	0.964346	x
IPI00273646	29	2284.53	0.201339	0.190388	1.10519	Tax_Id=10090 Gene_Symbol=LOC100042349;ENSMUSG00000071343;ENSMUSG00000070490;AK190093;LOC100048291;Gapdh;RP23-403O15.4;LOC100042025;LOC100041325;LOC100046067;ENSMUSG00000068459;LOC100040053 Glyceraldehyde-3-phosphate dehydrogenase	9.58054e+07	9.5458e+07	1.03809e+08	1.13335e+08	1.16145e+08	9.66308e+07	3	3	9.83575e+07	1.08704e+08	22320172848790	111288651897836	4.72442e+06	1.05493e+07	0.0480332	0.0970469	2	2	0.334112	var_homog	2.95072e+08	3.26111e+08	44640345697580	222577303795672	66804412373313	8.1734e+06	1.55031	4	2.77645	0	1.10519	1.18297	x
IPI00169463	29	2111.82	0.278517	0.225026	1.15394	Tax_Id=10090 Gene_Symbol=Tubb2c Tubulin beta-2C chain	6.37442e+07	5.83062e+07	7.3197e+07	6.05116e+07	6.2697e+07	4.59924e+07	3	3	6.50824e+07	5.64003e+07	56776897872393	82437630894253	7.53504e+06	9.07952e+06	0.115777	0.160983	2	2	0.815675	var_homog	1.95247e+08	1.69201e+08	113553795744786	164875261788506	69607264383323	8.3431e+06	1.27451	4	2.77645	0	0.866598	0.949289	x
IPI00468481	28	2005.81	0.014799	0.0398453	1.61497	Tax_Id=10090 Gene_Symbol=Atp5b ATP synthase subunit beta, mitochondrial precursor	1.59082e+07	1.76469e+07	2.24272e+07	3.01228e+07	2.69858e+07	3.33012e+07	3	3	1.86607e+07	3.01366e+07	1.13954e+13	9971042655597	3.3757e+06	3.1577e+06	0.180898	0.104779	2	2	0.933339	var_homog	5.59822e+07	9.04098e+07	2.27907e+13	19942085311194	1.06832e+13	3.26852e+06	4.30011	4	2.77645	1	1.61497	1.70697	x
IPI00136929	28	2039.24	0.402955	0.280632	1.09759	Tax_Id=10090 Gene_Symbol=Actg1 Gamma actin-like protein	7.95224e+07	7.25124e+07	8.67961e+07	8.85116e+07	9.87369e+07	7.48898e+07	3	3	7.96103e+07	8.73794e+07	51011771891060	143132415757108	7.14225e+06	1.19638e+07	0.0897152	0.136918	2	2	0.525504	var_homog	2.38831e+08	2.62138e+08	102023543782120	286264831514216	97072093824084	9.85252e+06	0.965766	4	2.77645	0	1.09759	1.11304	x
IPI00109061	27	1941.26	0.323831	0.244271	1.13929	Tax_Id=10090 Gene_Symbol=Tubb2b Tubulin beta-2B chain	6.14769e+07	5.64106e+07	7.11409e+07	5.96796e+07	6.13203e+07	4.49173e+07	3	3	6.30095e+07	5.53057e+07	56007132701270	81613187619515	7.48379e+06	9.034e+06	0.118772	0.163347	2	2	0.813937	var_homog	1.89028e+08	1.65917e+08	112014265402540	163226375239030	6.88102e+13	8.29519e+06	1.13742	4	2.77645	0	0.877737	0.970765	x
IPI00109073	24	1616.47	0.233935	0.204107	1.17551	Tax_Id=10090 Gene_Symbol=Tubb4 Tubulin beta-4 chain	4.98223e+07	4.58611e+07	5.80613e+07	4.68469e+07	4.8265e+07	3.5678e+07	3	3	5.12482e+07	4.35966e+07	38736008029053	4.75309e+13	6.22383e+06	6.89427e+06	0.121445	0.158138	2	2	0.89805	var_homog	1.53745e+08	1.3079e+08	77472016058106	95061816754751	4.31335e+13	6.56761e+06	1.42689	4	2.77645	0	0.850695	0.94028	x
IPI00323357	24	1219.7	0.154448	0.159893	1.16804	Tax_Id=10090 Gene_Symbol=Hspa8 Heat shock cognate 71 kDa protein	1.28253e+07	1.14919e+07	1.38947e+07	1.05849e+07	1.23971e+07	9.73242e+06	3	3	1.27373e+07	1.09048e+07	1.44911e+12	1.85196e+12	1.20379e+06	1.36087e+06	0.0945091	0.124795	2	2	0.877965	var_homog	3.82119e+07	3.27144e+07	2.89822e+12	3.70392e+12	1.65054e+12	1.28473e+06	1.74693	4	2.77645	0	0.856132	0.825314	x
IPI00111412	24	1238.46	0.0401963	0.0739543	1.39391	Tax_Id=10090 Gene_Symbol=Rpl4 60S ribosomal protein L4	1.48586e+07	1.44073e+07	1.59716e+07	1.07926e+07	1.28771e+07	8.78389e+06	3	3	1.50792e+07	1.08179e+07	6.48187e+11	4.18914e+12	805101	2.04674e+06	0.0533916	0.1892	2	2	0.267994	var_homog	4.52375e+07	3.24536e+07	1.29637e+12	8.37827e+12	2.41866e+12	1.5552e+06	3.35582	4	2.77645	1	0.717405	0.726353	x
IPI00319992	24	1548.82	0.00520492	0.0234935	1.45343	Tax_Id=10090 Gene_Symbol=Hspa5 78 kDa glucose-regulated protein precursor	7.28959e+06	7.12838e+06	8.59257e+06	1.18733e+07	1.05793e+07	1.09916e+07	3	3	7.67018e+06	1.11481e+07	6.44597e+11	4.36934e+11	802868	661010	0.104674	0.0592938	2	2	0.807992	var_homog	2.30105e+07	3.34442e+07	1.28919e+12	8.73869e+11	5.40766e+11	735368	5.79235	4	2.77645	1	1.45343	1.50784	x
IPI00330804	24	1366.36	0.0669658	0.10227	1.28667	Tax_Id=10090 Gene_Symbol=Hsp90aa1 Heat shock protein HSP 90-alpha	1.59424e+07	1.52264e+07	1.88804e+07	2.15618e+07	2.42196e+07	1.86156e+07	3	3	1.66831e+07	2.14657e+07	3.74939e+12	7.85825e+12	1.93633e+06	2.80326e+06	0.116066	0.130593	2	2	0.646021	var_homog	5.00492e+07	6.4397e+07	7.49877e+12	15716500273175	5.80382e+12	2.40911e+06	2.43138	4	2.77645	0	1.28667	1.35248	x
IPI00230394	23	1204.36	0.231688	0.202788	1.10939	Tax_Id=10090 Gene_Symbol=Lmnb1 Lamin-B1	5.32764e+06	5.55418e+06	6.11836e+06	6.71082e+06	6.58669e+06	5.56239e+06	3	3	5.66673e+06	6.28663e+06	1.65811e+11	3.97248e+11	407199	630276	0.0718578	0.100257	2	2	0.588964	var_homog	1.70002e+07	1.88599e+07	3.31622e+11	7.94496e+11	2.81529e+11	530593	1.4309	4	2.77645	0	1.10939	1.1859	x
IPI00317794	23	1103.48	0.0475507	0.0851707	1.2685	Tax_Id=10090 Gene_Symbol=Ncl Nucleolin	8.9291e+06	8.3452e+06	1.00784e+07	1.2214e+07	1.2328e+07	1.01549e+07	3	3	9.11758e+06	1.15656e+07	7.77681e+11	1.4959e+12	881862	1.22307e+06	0.096721	0.10575	2	2	0.684103	var_homog	2.73528e+07	3.46969e+07	1.55536e+12	2.9918e+12	1.13679e+12	1.0662e+06	2.81207	4	2.77645	1	1.2685	1.36789	x
IPI00311493	21	934.59	0.0143293	0.0397341	1.88753	Tax_Id=10090 Gene_Symbol=Krt18 Keratin, type I cytoskeletal 18	7.40978e+06	5.7893e+06	9.55053e+06	3.75912e+06	4.06756e+06	4.22588e+06	3	3	7.5832e+06	4.01752e+06	3.55925e+12	5.63435e+10	1.8866e+06	237368	0.248786	0.0590832	2	2	0.0311669	non_homog_var	2.27496e+07	1.20526e+07	7.11851e+12	1.12687e+11	1.8078e+12	1.34454e+06	3.24798	4	2.77645	1	0.529792	0.548944	x
IPI00466069	21	1171.16	0.64484	0.365656	1.04471	Tax_Id=10090 Gene_Symbol=Eef2 Elongation factor 2	5.40674e+06	5.21747e+06	5.86904e+06	5.83188e+06	6.40004e+06	4.99882e+06	3	3	5.49775e+06	5.74358e+06	1.12347e+11	4.967e+11	335182	704769	0.0609671	0.122706	2	2	0.368927	var_homog	1.64932e+07	1.72307e+07	2.24694e+11	9.934e+11	3.04523e+11	551836	0.54559	4	2.77645	0	1.04471	1.07863	x
IPI00130280	21	1246.41	0.0414939	0.075929	1.30577	Tax_Id=10090 Gene_Symbol=Atp5a1 ATP synthase subunit alpha, mitochondrial precursor	1.51813e+07	1.59345e+07	1.94226e+07	2.22968e+07	1.99354e+07	2.37595e+07	3	3	1.68461e+07	2.19972e+07	5.12042e+12	3.72332e+12	2.26284e+06	1.92959e+06	0.134324	0.0877197	2	2	0.842024	var_homog	5.05384e+07	6.59917e+07	1.02408e+13	7.44664e+12	4.42187e+12	2.10282e+06	3.00014	4	2.77645	1	1.30577	1.39927	x
IPI00515360	21	1052.38	0.000979282	0.0118388	2.25542	Tax_Id=10090 Gene_Symbol=Hspg2 perlecan	2.82836e+06	3.70706e+06	3.66287e+06	1.51717e+06	1.57937e+06	1.42514e+06	3	3	3.39943e+06	1.50723e+06	2.45082e+11	6.02072e+09	495057	77593.3	0.145629	0.0514808	2	2	0.0479543	non_homog_var	1.01983e+07	4.52168e+06	4.90164e+11	1.20414e+10	1.25551e+11	354332	6.54038	4	2.77645	1	0.443377	0.414201	x
IPI00322209	20	1157.67	0.00429578	0.0206715	1.68518	Tax_Id=10090 Gene_Symbol=Krt8 Keratin, type II cytoskeletal 8	9.0284e+06	7.46953e+06	1.0089e+07	5.29928e+06	5.30295e+06	5.17468e+06	3	3	8.86232e+06	5.25897e+06	1.73613e+12	5.33259e+09	1.31762e+06	73024.6	0.148677	0.0138857	2	2	0.00612425	non_homog_var	2.6587e+07	1.57769e+07	3.47227e+12	1.06652e+10	8.70734e+11	933131	4.72944	4	2.77645	1	0.593408	0.586957	x
IPI00112251	19	1424.2	0.195258	0.187253	1.18147	Tax_Id=10090 Gene_Symbol=Tubb3 Tubulin beta-3 chain	3.511e+07	3.42943e+07	4.35783e+07	3.49474e+07	3.33377e+07	2.73436e+07	3	3	3.76609e+07	3.18762e+07	2.64286e+13	1.60562e+13	5.14088e+06	4.00702e+06	0.136504	0.125706	2	2	0.755857	var_homog	1.12983e+08	9.56287e+07	5.28573e+13	3.21125e+13	21242433952024	4.60895e+06	1.53717	4	2.77645	0	0.846402	0.94952	x
IPI00420363	19	865.58	0.389531	0.27524	1.04768	Tax_Id=10090 Gene_Symbol=Ddx5 Probable ATP-dependent RNA helicase DDX5	1.29455e+07	1.2367e+07	1.44404e+07	1.40305e+07	1.42667e+07	1.33511e+07	3	3	1.3251e+07	1.38828e+07	1.14475e+12	2.25935e+11	1.06993e+06	475326	0.0807437	0.0342385	2	2	0.329667	var_homog	3.97529e+07	4.16483e+07	2.28951e+12	4.5187e+11	6.85344e+11	827855	0.934727	4	2.77645	0	1.04768	1.08381	x
IPI00134599	19	874.4	0.005652	0.0242198	1.24636	Tax_Id=10090 Gene_Symbol=Rps3 40S ribosomal protein S3	1.84343e+07	1.9842e+07	2.0397e+07	1.60753e+07	1.61505e+07	1.48497e+07	3	3	1.95578e+07	1.56919e+07	1023679972893	5.33302e+11	1.01177e+06	730275	0.0517324	0.0465384	2	2	0.685045	var_homog	5.86733e+07	4.70756e+07	2047359945786	1.0666e+12	7.78491e+11	882321	5.36623	4	2.77645	1	0.802334	0.810165	x
IPI00462072	18	1241	0.0173747	0.044005	1.50706	Tax_Id=10090 Gene_Symbol=LOC100044223;EG433182;Eno1 Alpha-enolase	2.62667e+07	2.05782e+07	2.80496e+07	1.65259e+07	1.77851e+07	1.53846e+07	3	3	2.49648e+07	1.65652e+07	1.52264e+13	1.44181e+12	3.90211e+06	1.20075e+06	0.156304	0.0724864	2	2	0.173	var_homog	7.48944e+07	4.96956e+07	3.04529e+13	2.88361e+12	8.33412e+12	2.88689e+06	3.56348	4	2.77645	1	0.663542	0.629161	x
IPI00114593	18	787.5	0.226095	0.200366	1.12465	Tax_Id=10090 Gene_Symbol=Actc1 Actin, alpha cardiac muscle 1	3.42966e+07	3.11534e+07	3.74235e+07	3.67879e+07	4.34e+07	3.5509e+07	3	3	3.42912e+07	3.85656e+07	9828651833187	17937155274695	3.13507e+06	4.23523e+06	0.091425	0.109819	2	2	0.707968	var_homog	1.02873e+08	1.15697e+08	19657303666374	35874310549390	13882903553941	3.72598e+06	1.40504	4	2.77645	0	1.12465	1.07264	x
IPI00458583	18	793.68	0.136247	0.151915	1.18171	Tax_Id=10090 Gene_Symbol=Hnrnpu Osteoclast-like cell cDNA, RIKEN full-length enriched library, clone:I420039N16 product:heterogeneous nuclear ribonucleoprotein U, full insert sequence	6.8126e+06	6.18027e+06	7.97876e+06	8.97435e+06	8.32583e+06	7.48209e+06	3	3	6.99054e+06	8.26076e+06	8.3239e+11	5.59889e+11	912354	748257	0.130513	0.0905797	2	2	0.804277	var_homog	2.09716e+07	2.47823e+07	1.66478e+12	1.11978e+12	6.96139e+11	834350	1.86456	4	2.77645	0	1.18171	1.22212	x
IPI00122928	18	1385.36	0.182505	0.181786	1.16615	Tax_Id=10090 Gene_Symbol=Tubb6 Tubulin beta-6 chain	2.91478e+07	2.76548e+07	3.34628e+07	2.80206e+07	2.74665e+07	2.19175e+07	3	3	3.00885e+07	2.58015e+07	9.09686e+12	1.13912e+13	3.0161e+06	3.37509e+06	0.100241	0.13081	2	2	0.888014	var_homog	9.02654e+07	7.74046e+07	18193713486461	22782478207553	1.0244e+13	3.20063e+06	1.64043	4	2.77645	0	0.857522	0.942319	x
IPI00331092	17	1009.86	0.100428	0.127333	1.17505	Tax_Id=10090 Gene_Symbol=Rps4x 40S ribosomal protein S4, X isoform	1.1952e+07	1.23599e+07	1.13981e+07	1.09438e+07	1.07623e+07	8.68413e+06	3	3	1.19033e+07	1.01301e+07	2.33019e+11	1.57629e+12	482721	1.25551e+06	0.0405534	0.123938	2	2	0.257578	var_homog	3.571e+07	3.03902e+07	4.66039e+11	3.15259e+12	9.04656e+11	951134	2.28335	4	2.77645	0	0.851029	0.900464	x
IPI00116283	17	860.79	0.636153	0.363275	1.04955	Tax_Id=10090 Gene_Symbol=Cct3 T-complex protein 1 subunit gamma	4.88933e+06	4.60858e+06	5.65508e+06	5.25692e+06	5.96207e+06	4.68477e+06	3	3	5.051e+06	5.30125e+06	2.93395e+11	4.09352e+11	541660	639806	0.107238	0.12069	2	2	0.834994	var_homog	1.5153e+07	1.59038e+07	5.8679e+11	8.18705e+11	3.51374e+11	592768	0.517066	4	2.77645	0	1.04955	1.07518	x
IPI00117348	17	1113.71	0.177438	0.178774	1.17854	Tax_Id=10090 Gene_Symbol=Tuba1b Tubulin alpha-1B chain	3.39224e+07	3.02642e+07	3.95943e+07	3.17645e+07	3.03409e+07	2.59535e+07	3	3	3.45936e+07	2.9353e+07	2.21004e+13	9.17392e+12	4.70111e+06	3.02885e+06	0.135895	0.103187	2	2	0.586674	var_homog	1.03781e+08	8.8059e+07	4.42009e+13	1.83478e+13	1.56372e+13	3.95439e+06	1.62313	4	2.77645	0	0.848508	0.894422	x
IPI00338604	16	819.73	0.10769	0.13403	1.12704	Tax_Id=10090 Gene_Symbol=Myh10 Myosin, heavy polypeptide 10, non-muscle	1.51178e+06	1.45652e+06	1.7606e+06	1.81032e+06	1.73235e+06	1.78701e+06	3	3	1.5763e+06	1.77656e+06	2.62384e+10	1.60179e+09	161983	40022.4	0.102761	0.022528	2	2	0.115071	var_homog	4.72891e+06	5.32968e+06	5.24767e+10	3.20359e+09	1.39201e+10	117983	2.0788	4	2.77645	0	1.12704	1.18205	x
IPI00133903	15	827.37	0.00890533	0.0319957	1.4611	Tax_Id=10090 Gene_Symbol=Hspa9 Stress-70 protein, mitochondrial precursor	3.79821e+06	3.90046e+06	4.65402e+06	6.49499e+06	5.49686e+06	6.0567e+06	3	3	4.11757e+06	6.01618e+06	2.18453e+11	2.50296e+11	467390	500295	0.113511	0.0831583	2	2	0.932069	var_homog	1.23527e+07	1.80485e+07	4.36906e+11	5.00591e+11	2.34374e+11	484122	4.80317	4	2.77645	1	1.4611	1.55281	x
IPI00230108	15	708.1	0.00557412	0.0241923	1.6589	Tax_Id=10090 Gene_Symbol=Pdia3 Protein disulfide-isomerase A3 precursor	2.83125e+06	2.46265e+06	2.99209e+06	5.26162e+06	4.17072e+06	4.31328e+06	3	3	2.762e+06	4.58187e+06	7.3673e+10	3.51628e+11	271428	592982	0.0982722	0.129419	2	2	0.346451	var_homog	8.28599e+06	1.37456e+07	1.47346e+11	7.03256e+11	2.12651e+11	461140	4.83341	4	2.77645	1	1.6589	1.52345	x
IPI00117350	15	865.87	0.39461	0.277727	1.11495	Tax_Id=10090 Gene_Symbol=Tuba4a Tubulin alpha-4A chain	1.76637e+07	1.52836e+07	1.90244e+07	1.73828e+07	1.66633e+07	1.25673e+07	3	3	1.73239e+07	1.55378e+07	3.58501e+12	6.74737e+12	1.89341e+06	2.59757e+06	0.109295	0.167177	2	2	0.693936	var_homog	5.19716e+07	4.66134e+07	7.17001e+12	1.34947e+13	5.16619e+12	2.27292e+06	0.962401	4	2.77645	0	0.896902	0.943365	x
IPI00321170	15	730.71	0.300244	0.233646	1.11597	Tax_Id=10090 Gene_Symbol=Rpl3 60S ribosomal protein L3	6.5166e+06	6.73772e+06	8.20083e+06	6.76914e+06	6.7321e+06	5.72428e+06	3	3	7.15172e+06	6.40851e+06	8.37708e+11	3.51469e+11	915264	592849	0.127978	0.0925096	2	2	0.591114	var_homog	2.14551e+07	1.92255e+07	1.67542e+12	7.02939e+11	5.94589e+11	771096	1.18045	4	2.77645	0	0.896079	0.999166	x
IPI00307837	15	855.2	0.103812	0.130645	1.17417	Tax_Id=10090 Gene_Symbol=Eef1a1 Elongation factor 1-alpha 1	3.8516e+07	3.62432e+07	4.23113e+07	4.84253e+07	4.86163e+07	4.04187e+07	3	3	3.90235e+07	4.58201e+07	9.39855e+12	21890320732975	3.06571e+06	4.67871e+06	0.0785605	0.10211	2	2	0.60076	var_homog	1.1707e+08	1.3746e+08	18797105015603	43780641465950	1.56444e+13	3.9553e+06	2.10454	4	2.77645	0	1.17417	1.25728	x
IPI00469268	15	650.76	0.917847	0.445792	1.00749	Tax_Id=10090 Gene_Symbol=Cct8 T-complex protein 1 subunit theta	3.74979e+06	3.33107e+06	3.90628e+06	3.50969e+06	3.94082e+06	3.45498e+06	3	3	3.66238e+06	3.63517e+06	8.84473e+10	7.08177e+10	297401	266116	0.0812043	0.073206	2	2	0.889306	var_homog	1.09871e+07	1.09055e+07	1.76895e+11	1.41635e+11	7.96325e+10	282192	0.118106	4	2.77645	0	0.99257	0.93597	x
IPI00308706	14	772.8	0.108088	0.134032	1.15429	Tax_Id=10090 Gene_Symbol=Rpl5;LOC100043295 60S ribosomal protein L5	1.01198e+07	1.01285e+07	1.13559e+07	9.513e+06	9.7786e+06	8.08828e+06	3	3	1.05347e+07	9.12663e+06	5.05732e+11	8.26259e+11	711148	908988	0.0675051	0.0995973	2	2	0.759363	var_homog	3.16042e+07	2.73799e+07	1.01146e+12	1.65252e+12	6.65995e+11	816085	2.11322	4	2.77645	0	0.866337	0.939228	x
IPI00320217	14	750.91	0.744309	0.39957	1.03166	Tax_Id=10090 Gene_Symbol=Cct2 T-complex protein 1 subunit beta	4.50661e+06	4.23935e+06	5.84208e+06	4.56787e+06	5.43072e+06	5.05134e+06	3	3	4.86268e+06	5.01664e+06	7.37277e+11	1.87032e+11	858648	432472	0.176579	0.0862074	2	2	0.404696	var_homog	1.4588e+07	1.50499e+07	1.47455e+12	3.74063e+11	4.62154e+11	679819	0.277373	4	2.77645	0	1.03166	1.12087
IPI00317740	14	625.45	0.745858	0.39957	1.01563	Tax_Id=10090 Gene_Symbol=Gnb2l1 Guanine nucleotide-binding protein subunit beta-2-like 1	7.71278e+06	7.70914e+06	8.50459e+06	7.45464e+06	7.84412e+06	8.25955e+06	3	3	7.97551e+06	7.85277e+06	2.09954e+11	1.62024e+11	458207	402522	0.0574518	0.0512586	2	2	0.87115	var_homog	2.39265e+07	2.35583e+07	4.19907e+11	3.24048e+11	1.85989e+11	431264	0.348561	4	2.77645	0	0.984611	1.01703	x
IPI00459493	14	829.37	0.696402	0.386782	1.04956	Tax_Id=10090 Gene_Symbol=Tcp1 Isoform 1 of T-complex protein 1 subunit alpha B	4.50032e+06	3.58472e+06	4.99805e+06	4.42899e+06	5.24804e+06	4.0544e+06	3	3	4.36103e+06	4.57714e+06	5.13926e+11	3.72653e+11	716887	610453	0.164385	0.13337	2	2	0.840653	var_homog	1.30831e+07	1.37314e+07	1.02785e+12	7.45306e+11	4.4329e+11	665800	0.397539	4	2.77645	0	1.04956	0.984151
IPI00312128	14	733.16	0.117937	0.139598	1.29277	Tax_Id=10090 Gene_Symbol=Trim28 Isoform 1 of Transcription intermediary factor 1-beta	4.73761e+06	4.42304e+06	4.64186e+06	6.74863e+06	6.48276e+06	4.61212e+06	3	3	4.60084e+06	5.94784e+06	2.59998e+10	1.35578e+12	161244	1.16438e+06	0.0350468	0.195765	2	2	0.0376324	non_homog_var	1.38025e+07	1.78435e+07	5.19996e+10	2.71156e+12	6.90889e+11	831197	1.98477	4	2.77645	0	1.29277	1.39659	x
IPI00116279	14	799.94	0.307704	0.235534	1.11806	Tax_Id=10090 Gene_Symbol=Cct5 T-complex protein 1 subunit epsilon	4.27718e+06	3.34637e+06	4.02086e+06	3.96906e+06	4.88347e+06	4.16657e+06	3	3	3.88147e+06	4.3397e+06	2.31173e+11	2.31517e+11	480805	481162	0.123872	0.110875	2	2	0.999258	var_homog	1.16444e+07	1.30191e+07	4.62347e+11	4.63034e+11	2.31345e+11	480984	1.1668	4	2.77645	0	1.11806	1.03624	x
IPI00116281	13	628.81	0.564412	0.338775	1.07649	Tax_Id=10090 Gene_Symbol=Cct6a T-complex protein 1 subunit zeta	3.28873e+06	2.93398e+06	4.06832e+06	2.91552e+06	3.25242e+06	3.39182e+06	3	3	3.43034e+06	3.18659e+06	3.36725e+11	5.99677e+10	580280	244883	0.169161	0.0768481	2	2	0.302339	var_homog	1.0291e+07	9.55976e+06	6.7345e+11	1.19935e+11	1.98346e+11	445361	0.670326	4	2.77645	0	0.928942	0.988961
IPI00223714	13	738.13	0.00744816	0.0296637	2.09032	Tax_Id=10090 Gene_Symbol=Hist1h1e Histone H1.4	4.15645e+06	4.13989e+06	3.45808e+06	9.74165e+06	8.56752e+06	6.2613e+06	3	3	3.91814e+06	8.19015e+06	1.58808e+11	3.13501e+12	398507	1.7706e+06	0.101708	0.216186	2	2	0.0964277	var_homog	1.17544e+07	2.45705e+07	3.17616e+11	6.27003e+12	1.64691e+12	1.28332e+06	4.07702	4	2.77645	1	2.09032	2.0695	x
IPI00127415	13	1168.07	0.333144	0.247292	1.08992	Tax_Id=10090 Gene_Symbol=Npm1 Nucleophosmin	1.5681e+07	1.23673e+07	1.39358e+07	1.4295e+07	1.49386e+07	1.65255e+07	3	3	1.39947e+07	1.5253e+07	2.74781e+12	1.31785e+12	1.65765e+06	1.14798e+06	0.118449	0.0752621	2	2	0.648283	var_homog	4.19841e+07	4.57591e+07	5.49563e+12	2.6357e+12	2.03283e+12	1.42577e+06	1.08092	4	2.77645	0	1.08992	1.07196	x
IPI00230133	13	541.44	0.00306043	0.0187698	2.08305	Tax_Id=10090 Gene_Symbol=Hist1h1b Histone H1.5	2.69402e+06	2.63768e+06	2.27942e+06	6.1147e+06	5.40501e+06	4.33462e+06	3	3	2.53704e+06	5.28478e+06	5.05682e+10	8.03018e+11	224874	896113	0.0886362	0.169565	2	2	0.118484	var_homog	7.61112e+06	1.58543e+07	1.01136e+11	1.60604e+12	4.26793e+11	653294	5.15124	4	2.77645	1	2.08305	2.04915	x
IPI00331597	13	653.43	0.0554336	0.0910397	1.74762	Tax_Id=10090 Gene_Symbol=Hist1h1d Histone H1.3	6.48472e+06	6.54676e+06	3.88139e+06	1.13537e+07	1.06283e+07	7.57524e+06	3	3	5.63762e+06	9.85241e+06	2.31422e+12	4.02073e+12	1.52126e+06	2.00518e+06	0.26984	0.203521	2	2	0.73062	var_homog	1.69129e+07	2.95572e+07	4.62844e+12	8.04146e+12	3.16748e+12	1.77974e+06	2.90045	4	2.77645	1	1.74762	1.63897	x
IPI00396797	13	520.66	0.464041	0.304544	1.0641	Tax_Id=10090 Gene_Symbol=Ddx17 Isoform 1 of Probable ATP-dependent RNA helicase DDX17	5.10748e+06	5.21871e+06	6.48449e+06	6.10632e+06	6.19751e+06	5.58444e+06	3	3	5.60356e+06	5.96276e+06	5.85125e+11	1.09422e+11	764934	330789	0.136509	0.0554759	2	2	0.315088	var_homog	1.68107e+07	1.78883e+07	1.17025e+12	2.18843e+11	3.47273e+11	589299	0.746521	4	2.77645	0	1.0641	1.17008	x
IPI00118676	13	896.5	0.0862508	0.116328	1.20215	Tax_Id=10090 Gene_Symbol=Eif4a1 Eukaryotic initiation factor 4A-I	7.05453e+06	6.65024e+06	8.26848e+06	9.41223e+06	9.03495e+06	7.96804e+06	3	3	7.32442e+06	8.80508e+06	7.09305e+11	5.61048e+11	842202	749031	0.114986	0.0850681	2	2	0.883295	var_homog	2.19733e+07	2.64152e+07	1.41861e+12	1.1221e+12	6.35176e+11	796980	2.27537	4	2.77645	0	1.20215	1.28073	x
IPI00113223	12	496.1	0.00154995	0.0141811	1.31397	Tax_Id=10090 Gene_Symbol=Fasn Fatty acid synthase	974397	914650	980298	1.32536e+06	1.23654e+06	1.20833e+06	3	3	956448	1.25674e+06	1.31905e+09	3.73058e+09	36318.7	61078.5	0.0379725	0.0486006	2	2	0.522434	var_homog	2.86934e+06	3.77023e+06	2.6381e+09	7.46115e+09	2.52481e+09	50247.5	7.31944	4	2.77645	1	1.31397	1.26903	x
IPI00221402	12	576.11	0.333835	0.247292	1.26656	Tax_Id=10090 Gene_Symbol=Aldoa Fructose-bisphosphate aldolase A	3.49876e+06	6.36902e+06	4.36451e+06	3.54435e+06	4.36378e+06	3.32881e+06	3	3	4.7441e+06	3.74565e+06	2.16767e+12	2.98182e+11	1.4723e+06	546060	0.310344	0.145785	2	2	0.241849	var_homog	1.42323e+07	1.12369e+07	4.33535e+12	5.96364e+11	1.23293e+12	1.11037e+06	1.10129	4	2.77645	0	0.789539	0.812085	x
IPI00420726	12	396.87	0.0224465	0.0523605	1.2297	Tax_Id=10090 Gene_Symbol=Rps9 40S ribosomal protein S9	4.98649e+06	5.13041e+06	4.69796e+06	4.13885e+06	4.28843e+06	3.62024e+06	3	3	4.93828e+06	4.01584e+06	4.84951e+10	1.22966e+11	220216	350665	0.0445936	0.0873206	2	2	0.565668	var_homog	1.48149e+07	1.20475e+07	9.69902e+10	2.45933e+11	8.57307e+10	292798	3.85849	4	2.77645	1	0.813206	0.830012
IPI00420261	12	469.32	0.0032146	0.0187698	2.56393	Tax_Id=10090 Gene_Symbol=Hmgb1;2810416G20Rik;LOC100041307 High mobility group protein B1	4.43634e+06	3.28094e+06	3.67526e+06	9.49667e+06	1.18593e+07	7.85371e+06	3	3	3.79752e+06	9.73657e+06	3.44947e+11	4.05442e+12	587322	2.01356e+06	0.15466	0.206804	2	2	0.156817	var_homog	1.13925e+07	2.92097e+07	6.89894e+11	8.10884e+12	2.19968e+12	1.48313e+06	4.90437	4	2.77645	1	2.56393	2.58394	x
IPI00311236	12	629.39	0.00983046	0.0330566	1.2405	Tax_Id=10090 Gene_Symbol=Rpl7 60S ribosomal protein L7	8.60246e+06	8.14747e+06	9.11124e+06	7.1163e+06	7.23634e+06	6.49467e+06	3	3	8.62039e+06	6.9491e+06	2.32452e+11	1.58484e+11	482133	398101	0.0559294	0.0572881	2	2	0.810792	var_homog	2.58612e+07	2.08473e+07	4.64905e+11	3.16969e+11	1.95468e+11	442118	4.62977	4	2.77645	1	0.806124	0.827239
IPI00313222	12	739.53	0.0357705	0.0699961	1.27365	Tax_Id=10090 Gene_Symbol=Rpl6 60S ribosomal protein L6	7.84362e+06	8.39886e+06	9.60734e+06	6.11564e+06	7.09548e+06	7.08472e+06	3	3	8.61661e+06	6.76528e+06	8.13241e+11	3.16554e+11	901799	562631	0.104658	0.0831645	2	2	0.560374	var_homog	2.58498e+07	2.02958e+07	1.62648e+12	6.33108e+11	5.64897e+11	751597	3.01678	4	2.77645	1	0.785144	0.843534	x
IPI00221528	12	532.91	0.530904	0.327698	1.07757	Tax_Id=10090 Gene_Symbol=4732495G21Rik Protein beta-actin-like	4.8912e+07	4.41405e+07	5.25059e+07	5.44624e+07	5.86643e+07	4.37221e+07	3	3	4.85195e+07	5.22829e+07	1.76106e+13	59380460612071	4.1965e+06	7.70587e+06	0.0864909	0.147388	2	2	0.457471	var_homog	1.45558e+08	1.56849e+08	35221161801651	118760921224142	3.84955e+13	6.20448e+06	0.742892	4	2.77645	0	1.07757	1.11348	x
IPI00116277	12	546.62	0.0367508	0.0710925	1.24799	Tax_Id=10090 Gene_Symbol=Cct4 T-complex protein 1 subunit delta	2.95161e+06	2.44731e+06	2.82312e+06	3.27035e+06	3.73377e+06	3.25689e+06	3	3	2.74068e+06	3.42034e+06	6.86768e+10	7.37251e+10	262063	271524	0.0956196	0.0793851	2	2	0.964549	var_homog	8.22204e+06	1.0261e+07	1.37354e+11	1.4745e+11	7.12009e+10	266835	3.11956	4	2.77645	1	1.24799	1.15842	x
IPI00108338	12	457.86	0.124281	0.145546	1.13105	Tax_Id=10090 Gene_Symbol=Mcm3 DNA replication licensing factor MCM3	1.54536e+06	1.46962e+06	1.82223e+06	1.81423e+06	1.85688e+06	1.80001e+06	3	3	1.6124e+06	1.82371e+06	3.44545e+10	8.75715e+08	185619	29592.5	0.115119	0.0162265	2	2	0.0495732	non_homog_var	4.83721e+06	5.47113e+06	6.89089e+10	1.75143e+09	1.76651e+10	132910	1.94714	4	2.77645	0	1.13105	1.17399	x
IPI00380280	11	527.11	0.0387584	0.0724907	1.16295	Tax_Id=10090 Gene_Symbol=Cad carbamoyl-phosphate synthetase 2, aspartate transcarbamylase, and dihydroorotase	911198	775875	796123	951033	979103	957696	3	3	827732	962611	5.32739e+09	2.15088e+08	72989	14665.9	0.0881795	0.0152355	2	2	0.0776145	var_homog	2.4832e+06	2.88783e+06	1.06548e+10	4.30177e+08	2.77124e+09	52642.6	3.13799	4	2.77645	1	1.16295	1.20295	x
IPI00131138	11	443.98	0.649708	0.3678	1.06437	Tax_Id=10090 Gene_Symbol=Flna Isoform 1 of Filamin-A	1.37279e+06	1.07754e+06	1.38835e+06	1.18171e+06	1.44523e+06	979601	3	3	1.27956e+06	1.20218e+06	3.06696e+10	5.45179e+10	175127	233491	0.136865	0.194222	2	2	0.720049	var_homog	3.83869e+06	3.60655e+06	6.13392e+10	1.09036e+11	4.25938e+10	206383	0.459192	4	2.77645	0	0.939527	0.860813
IPI00323592	11	678.04	0.00104683	0.0118388	1.99011	Tax_Id=10090 Gene_Symbol=Mdh2 Malate dehydrogenase, mitochondrial precursor	2.80602e+06	2.8612e+06	3.31634e+06	6.64546e+06	5.38522e+06	5.84762e+06	3	3	2.99452e+06	5.95943e+06	7.84366e+10	4.06424e+11	280065	637514	0.0935259	0.106976	2	2	0.323543	var_homog	8.98357e+06	1.78783e+07	1.56873e+11	8.12847e+11	2.4243e+11	492372	7.37503	4	2.77645	1	1.99011	2.04376	x
IPI00331345	11	679.5	0.0250318	0.0557497	1.23496	Tax_Id=10090 Gene_Symbol=Rps3a 40S ribosomal protein S3a	7.96507e+06	8.25084e+06	9.15832e+06	6.63412e+06	7.44818e+06	6.46435e+06	3	3	8.45808e+06	6.84888e+06	3.88172e+11	2.76573e+11	623035	525902	0.0736615	0.0767865	2	2	0.832117	var_homog	2.53742e+07	2.05467e+07	7.76344e+11	5.53145e+11	3.32372e+11	576517	3.41855	4	2.77645	1	0.809745	0.804053	x
IPI00420807	11	426.31	0.138749	0.151915	1.12517	Tax_Id=10090 Gene_Symbol=LOC100048559;Sfrs1 Isoform 1 of Splicing factor, arginine/serine-rich 1	4.47056e+06	4.42084e+06	5.13099e+06	4.02395e+06	4.50427e+06	3.9342e+06	3	3	4.67413e+06	4.15414e+06	1.57158e+11	9.39559e+10	396432	306522	0.0848141	0.0737871	2	2	0.748313	var_homog	1.40224e+07	1.24624e+07	3.14316e+11	1.87912e+11	1.25557e+11	354340	1.79728	4	2.77645	0	0.888753	0.900101
IPI00319231	11	628.15	0.466962	0.305174	1.08837	Tax_Id=10090 Gene_Symbol=Rps15 40S ribosomal protein S15	4.16382e+06	5.19246e+06	4.44421e+06	4.34372e+06	4.78394e+06	3.55233e+06	3	3	4.60016e+06	4.22667e+06	2.82768e+11	3.89497e+11	531759	624097	0.115596	0.147657	2	2	0.841239	var_homog	1.38005e+07	1.268e+07	5.65536e+11	7.78994e+11	3.36132e+11	579769	0.789006	4	2.77645	0	0.918807	0.977389	x
IPI00223713	11	595.84	0.0547304	0.0910397	1.75729	Tax_Id=10090 Gene_Symbol=Hist1h1c Histone H1.2	6.55933e+06	6.63235e+06	3.88193e+06	1.15251e+07	1.07399e+07	7.73834e+06	3	3	5.6912e+06	1.00011e+07	2.45645e+12	3.99421e+12	1.56731e+06	1.99855e+06	0.275391	0.199833	2	2	0.761612	var_homog	1.70736e+07	3.00033e+07	4.91289e+12	7.98841e+12	3.22533e+12	1.79592e+06	2.93918	4	2.77645	1	1.75729	1.63735	x
IPI00134300	10	472.14	0.101967	0.128801	1.12498	Tax_Id=10090 Gene_Symbol=Ssb Lupus La protein homolog	2.15686e+06	1.86498e+06	1.97303e+06	2.40041e+06	2.22698e+06	2.11672e+06	3	3	1.99829e+06	2.24804e+06	2.17767e+10	2.04522e+10	147569	143011	0.0738479	0.063616	2	2	0.968634	var_homog	5.99487e+06	6.74411e+06	4.35535e+10	4.09044e+10	2.11145e+10	145308	2.10503	4	2.77645	0	1.12498	1.12871	x
IPI00230035	10	661.34	0.85174	0.428751	1.01476	Tax_Id=10090 Gene_Symbol=Ddx3x ATP-dependent RNA helicase DDX3X	3.3086e+06	3.00235e+06	4.05512e+06	3.82109e+06	3.47397e+06	3.22404e+06	3	3	3.45536e+06	3.50637e+06	2.93232e+11	8.99055e+10	541509	299842	0.156716	0.0855137	2	2	0.469312	var_homog	1.03661e+07	1.05191e+07	5.86463e+11	1.79811e+11	1.91569e+11	437685	0.142737	4	2.77645	0	1.01476	1.04998	x
IPI00466820	10	597.88	0.00413559	0.0206715	1.422	Tax_Id=10090 Gene_Symbol=Rps8;LOC100040298 40S ribosomal protein S8	1.44526e+07	1.47669e+07	1.67544e+07	1.04017e+07	1.16037e+07	1.03251e+07	3	3	1.53247e+07	1.07768e+07	1.55792e+12	5.1423e+11	1.24817e+06	717099	0.0814484	0.0665409	2	2	0.496324	var_homog	4.5974e+07	3.23304e+07	3.11585e+12	1.02846e+12	1.03608e+12	1.01788e+06	5.47211	4	2.77645	1	0.703234	0.70439	x
IPI00120691	10	482.53	0.894345	0.440059	1.01211	Tax_Id=10090 Gene_Symbol=Ddx21 Nucleolar RNA helicase 2	1.54477e+06	1.51835e+06	1.95288e+06	1.89865e+06	1.65426e+06	1.52381e+06	3	3	1.672e+06	1.69224e+06	5.93449e+10	3.62067e+10	243608	190281	0.145699	0.112443	2	2	0.757846	var_homog	5.016e+06	5.07672e+06	1.1869e+11	7.24135e+10	4.77758e+10	218577	0.113419	4	2.77645	0	1.01211	1.07088	x
IPI00122549	10	729.43	0.0608708	0.0967441	1.38378	Tax_Id=10090 Gene_Symbol=Vdac1 Isoform Pl-VDAC1 of Voltage-dependent anion-selective channel protein 1	3.17523e+06	3.09242e+06	4.43041e+06	4.7907e+06	4.51502e+06	5.49802e+06	3	3	3.56602e+06	4.93458e+06	5.62086e+11	2.57097e+11	749724	507047	0.210241	0.102754	2	2	0.627691	var_homog	1.06981e+07	1.48037e+07	1.12417e+12	5.14194e+11	4.09592e+11	639993	2.61899	4	2.77645	0	1.38378	1.50877	x
IPI00122413	10	655.83	0.00311587	0.0187698	1.36522	Tax_Id=10090 Gene_Symbol=Rpl9;LOC100042832 60S ribosomal protein L9	1.01848e+07	9.97281e+06	1.13736e+07	7.66713e+06	7.35874e+06	8.07024e+06	3	3	1.05104e+07	7.6987e+06	5.70082e+11	1.27307e+11	755037	356800	0.0718371	0.0463455	2	2	0.365095	var_homog	3.15312e+07	2.30961e+07	1.14016e+12	2.54613e+11	3.48694e+11	590503	5.83168	4	2.77645	1	0.732483	0.752801	x
IPI00123557	10	563.46	0.529373	0.327619	1.06056	Tax_Id=10090 Gene_Symbol=Ruvbl2 RuvB-like 2	1.22571e+06	1.32763e+06	1.55641e+06	1.39505e+06	1.23182e+06	1.24819e+06	3	3	1.36992e+06	1.29169e+06	2.86822e+10	8.08018e+09	169358	89889.8	0.123627	0.069591	2	2	0.43959	var_homog	4.10975e+06	3.87506e+06	5.73644e+10	1.61604e+10	1.83812e+10	135577	0.706701	4	2.77645	0	0.942894	0.940164	x
IPI00113655	10	558.53	0.0750175	0.106258	1.26647	Tax_Id=10090 Gene_Symbol=Rps6;LOC667739 40S ribosomal protein S6	6.03083e+06	6.72442e+06	7.2585e+06	5.42022e+06	5.93294e+06	4.44962e+06	3	3	6.67125e+06	5.26759e+06	3.78913e+11	5.67533e+11	615559	753348	0.0922705	0.143016	2	2	0.800707	var_homog	2.00138e+07	1.58028e+07	7.57827e+11	1.13507e+12	4.73223e+11	687912	2.49904	4	2.77645	0	0.789596	0.806051	x
IPI00471047	10	548.19	0.0653526	0.100562	1.23834	Tax_Id=10090 Gene_Symbol=Rps4y2 Ribosomal protein S4, Y-linked 2	8.49908e+06	8.86067e+06	7.50294e+06	7.13469e+06	7.14812e+06	5.79463e+06	3	3	8.28757e+06	6.69248e+06	4.9441e+11	6.04648e+11	703143	777591	0.0848432	0.116189	2	2	0.899698	var_homog	2.48627e+07	2.00774e+07	9.88821e+11	1.2093e+12	5.49529e+11	741302	2.63532	4	2.77645	0	0.807533	0.839467	x
IPI00331361	10	374.55	0.300706	0.233646	1.12667	Tax_Id=10090 Gene_Symbol=Mybbp1a Myb-binding protein 1A	1.70225e+06	1.43371e+06	1.30026e+06	1.76442e+06	1.77723e+06	1.4565e+06	3	3	1.47874e+06	1.66605e+06	4.19185e+10	3.29744e+10	204740	181589	0.138456	0.108994	2	2	0.880575	var_homog	4.43622e+06	4.99814e+06	8.3837e+10	6.59489e+10	3.74465e+10	193511	1.18548	4	2.77645	0	1.12667	1.23067	x
IPI00129526	10	480.34	0.0673232	0.10227	1.26815	Tax_Id=10090 Gene_Symbol=Hsp90b1 Endoplasmin precursor	2.32522e+06	2.33293e+06	2.57299e+06	3.50044e+06	3.07456e+06	2.59519e+06	3	3	2.41038e+06	3.05673e+06	1.98462e+10	2.05106e+11	140876	452886	0.0584458	0.14816	2	2	0.176448	var_homog	7.23114e+06	9.17019e+06	3.96923e+10	4.10211e+11	1.12476e+11	335374	2.36039	4	2.77645	0	1.26815	1.31789	x
IPI00339468	10	492.92	0.0481898	0.0854116	1.38815	Tax_Id=10090 Gene_Symbol=Dhx9 Isoform 2 of ATP-dependent RNA helicase A	1.01261e+06	873762	1.23242e+06	1.48323e+06	1.57672e+06	1.2694e+06	3	3	1.0396e+06	1.44312e+06	3.27055e+10	2.48184e+10	180847	157539	0.173958	0.109166	2	2	0.862889	var_homog	3.11879e+06	4.32935e+06	6.54111e+10	4.96368e+10	2.8762e+10	169594	2.91406	4	2.77645	1	1.38815	1.46476	x
IPI00124287	10	458.22	0.690089	0.385503	1.02191	Tax_Id=10090 Gene_Symbol=Pabpc1 Polyadenylate-binding protein 1	2.46213e+06	2.25748e+06	2.43975e+06	2.27608e+06	2.54775e+06	2.18201e+06	3	3	2.38645e+06	2.33528e+06	1.26003e+10	3.60697e+10	112251	189920	0.0470368	0.0813265	2	2	0.517786	var_homog	7.15936e+06	7.00584e+06	2.52006e+10	7.21394e+10	2.4335e+10	155997	0.401753	4	2.77645	0	0.978557	0.932918
IPI00317590	10	423.72	0.000676183	0.0109003	1.68335	Tax_Id=10090 Gene_Symbol=Rps18 40S ribosomal protein S18	5.84317e+06	6.46296e+06	5.77109e+06	3.68144e+06	3.76368e+06	3.29372e+06	3	3	6.02574e+06	3.57961e+06	1.44668e+11	6.29927e+10	380352	250983	0.0631213	0.0701147	2	2	0.606689	var_homog	1.80772e+07	1.07388e+07	2.89336e+11	1.25985e+11	1.0383e+11	322227	9.29742	4	2.77645	1	0.594054	0.630042	x
IPI00224505	9	389.34	0.00897884	0.0319957	1.41663	Tax_Id=10090 Gene_Symbol=Rpl13;LOC100044916;LOC100040605;LOC100039656 60S ribosomal protein L13	5.5867e+06	6.51892e+06	7.13478e+06	4.5299e+06	4.61487e+06	4.43699e+06	3	3	6.41347e+06	4.52725e+06	6.07485e+11	7.9153e+09	779413	88968	0.121528	0.0196516	2	2	0.0257241	non_homog_var	1.92404e+07	1.35818e+07	1214969643503	1.58306e+10	3.077e+11	554707	4.16459	4	2.77645	1	0.705898	0.694885	x
IPI00604967	9	436.37	0.0881592	0.11843	1.19504	Tax_Id=10090 Gene_Symbol=LOC637606;LOC100043752 hypothetical protein	7.69576e+06	8.23516e+06	7.56519e+06	6.88539e+06	7.18466e+06	5.59132e+06	3	3	7.83204e+06	6.55379e+06	1.26141e+11	7.17154e+11	355163	846850	0.0453475	0.129215	2	2	0.299162	var_homog	2.34961e+07	1.96614e+07	2.52281e+11	1.43431e+12	4.21647e+11	649344	2.41093	4	2.77645	0	0.836793	0.894699
IPI00134202	9	356.18	0.0787117	0.108133	1.31703	Tax_Id=10090 Gene_Symbol=EG668829 similar to ribosomal protein L24	3.51084e+06	3.97964e+06	5.09053e+06	3.33011e+06	3.19106e+06	3.03138e+06	3	3	4.19367e+06	3.18419e+06	6.58213e+11	2.23452e+10	811303	149483	0.193459	0.0469455	2	2	0.0656673	var_homog	1.2581e+07	9.55256e+06	1.31643e+12	4.46904e+10	3.40279e+11	583335	2.11948	4	2.77645	0	0.759283	0.801847	x
IPI00462075	9	830	0.913992	0.445168	1.01131	Tax_Id=10090 Gene_Symbol=EG433184 similar to Glyceraldehyde-3-phosphate dehydrogenase	4.75173e+07	4.35762e+07	5.41331e+07	4.75732e+07	4.84929e+07	4.75365e+07	3	3	4.84089e+07	4.78675e+07	2.84583e+13	293612155548	5.33464e+06	541860	0.1102	0.01132	2	2	0.0204238	non_homog_var	1.45227e+08	1.43603e+08	56916669214405	587224311096	1.4376e+13	3.79157e+06	0.174859	4	2.77645	0	0.988818	1.00118	x
IPI00663627	9	374.39	0.915246	0.445168	1.01436	Tax_Id=10090 Gene_Symbol=Flnb Filamin-B	715911	605213	790116	673842	750456	657062	3	3	703747	693787	8.65823e+09	2.47894e+09	93049.6	49788.9	0.13222	0.071764	2	2	0.445165	var_homog	2.11124e+06	2.08136e+06	1.73165e+10	4.95787e+09	5.56859e+09	74623	0.16347	4	2.77645	0	0.985847	0.941236
IPI00117569	9	320.62	0.0171902	0.044005	1.29398	Tax_Id=10090 Gene_Symbol=Rps11 Adult male cerebellum cDNA, RIKEN full-length enriched library, clone:1500004H08 product:ribosomal protein S11, full insert sequence	4.34847e+06	4.23929e+06	4.54953e+06	3.40193e+06	3.74298e+06	3.00771e+06	3	3	4.3791e+06	3.38421e+06	2.47658e+10	1.35391e+11	157371	367955	0.035937	0.108727	2	2	0.309269	var_homog	1.31373e+07	1.01526e+07	4.95316e+10	2.70782e+11	8.00784e+10	282981	4.30589	4	2.77645	1	0.772809	0.782328	x
IPI00114642	9	612.63	0.302339	0.234007	1.28725	Tax_Id=10090 Gene_Symbol=Hist1h2bn;Hist1h2bl;Hist1h2bf;LOC100046213;Hist1h2bj Histone H2B type 1-F/J/L	1.46793e+07	2.2335e+07	3.36039e+07	3.15275e+07	2.53749e+07	3.40008e+07	3	3	2.35394e+07	3.03011e+07	9.0623e+13	19729602579489	9.51961e+06	4.4418e+06	0.404412	0.146589	2	2	0.357574	var_homog	7.06182e+07	9.09033e+07	1.81246e+14	39459205158978	5.51763e+13	7.42807e+06	1.11487	4	2.77645	0	1.28725	1.41158	x
IPI00134621	9	509.08	0.927361	0.449124	1.00604	Tax_Id=10090 Gene_Symbol=Ran;LOC100045999 GTP-binding nuclear protein Ran	9.01519e+06	7.03419e+06	7.53062e+06	8.40588e+06	8.8977e+06	6.1348e+06	3	3	7.86e+06	7.8128e+06	1.06246e+12	2.17221e+12	1.03076e+06	1.47384e+06	0.131139	0.188645	2	2	0.656918	var_homog	2.358e+07	2.34384e+07	2.12491e+12	4.34443e+12	1.61733e+12	1.27174e+06	0.0454607	4	2.77645	0	0.993994	1.11623
IPI00112947	9	341.39	0.0025496	0.0179038	2.31928	Tax_Id=10090 Gene_Symbol=Krt19 Keratin, type I cytoskeletal 19	3.13093e+06	2.87822e+06	4.05871e+06	1.37991e+06	1.31348e+06	1.64754e+06	3	3	3.35596e+06	1.44698e+06	3.86368e+11	3.12715e+10	621585	176837	0.185218	0.122212	2	2	0.149754	var_homog	1.00679e+07	4.34094e+06	7.72736e+11	6.2543e+10	2.0882e+11	456968	5.11635	4	2.77645	1	0.431167	0.440735	x
IPI00453768	9	392.33	0.172839	0.175182	1.15175	Tax_Id=10090 Gene_Symbol=Rpl17 60S ribosomal protein L17	3.47892e+06	3.32226e+06	3.75906e+06	3.29274e+06	3.29115e+06	2.58499e+06	3	3	3.52008e+06	3.0563e+06	4.89698e+10	1.66597e+11	221291	408163	0.0628653	0.133548	2	2	0.454336	var_homog	1.05602e+07	9.16889e+06	9.79395e+10	3.33193e+11	1.07783e+11	328304	1.73016	4	2.77645	0	0.868246	0.946026	x
IPI00137787	9	420.35	0.312496	0.237728	1.22745	Tax_Id=10090 Gene_Symbol=Rpl8 60S ribosomal protein L8	9.89161e+06	9.33937e+06	9.62333e+06	9.37585e+06	9.21847e+06	4.91328e+06	3	3	9.61811e+06	7.83587e+06	7.62649e+10	6.41233e+12	276161	2.53226e+06	0.0287126	0.323162	2	2	0.0235074	non_homog_var	2.88543e+07	2.35076e+07	1.5253e+11	1.28247e+13	3.2443e+12	1.80119e+06	1.21185	4	2.77645	0	0.8147	0.957929	x
IPI00322562	9	475.11	0.0111775	0.0345217	1.22134	Tax_Id=10090 Gene_Symbol=Rps14 40S ribosomal protein S14	1.03476e+07	9.79822e+06	1.05992e+07	8.44023e+06	8.92254e+06	7.81037e+06	3	3	1.02483e+07	8.39105e+06	1.67783e+11	3.11049e+11	409613	557718	0.0399687	0.0664658	2	2	0.700801	var_homog	3.0745e+07	2.51731e+07	3.35566e+11	6.22099e+11	2.39416e+11	489302	4.64891	4	2.77645	1	0.818771	0.81567	x
IPI00127841	9	464.71	0.00667958	0.0279164	1.70478	Tax_Id=10090 Gene_Symbol=Slc25a5 ADP/ATP translocase 2	3.09629e+06	2.6065e+06	3.68953e+06	5.63831e+06	5.0616e+06	5.31189e+06	3	3	3.13077e+06	5.33727e+06	2.94128e+11	8.36295e+10	542336	289188	0.173227	0.0541827	2	2	0.442768	var_homog	9.39231e+06	1.60118e+07	5.88256e+11	1.67259e+11	1.88879e+11	434602	6.21809	4	2.77645	1	1.70478	1.71557	x
IPI00331461	8	374.45	0.0108188	0.0343423	1.30541	Tax_Id=10090 Gene_Symbol=Rpl11 60S ribosomal protein L11	7.19966e+06	7.45817e+06	8.28785e+06	6.26573e+06	5.88186e+06	5.42977e+06	3	3	7.64856e+06	5.85912e+06	3.23225e+11	1.75094e+11	568529	418442	0.0743315	0.0714172	2	2	0.702737	var_homog	2.29457e+07	1.75774e+07	6.46451e+11	3.50187e+11	2.49159e+11	499159	4.3906	4	2.77645	1	0.766042	0.788646	x
IPI00121297	8	591.92	0.516788	0.322187	1.04501	Tax_Id=10090 Gene_Symbol=Naca Nascent polypeptide-associated complex subunit alpha	4.60484e+06	5.41823e+06	5.49512e+06	5.08333e+06	5.47164e+06	5.66171e+06	3	3	5.17273e+06	5.40556e+06	2.43352e+11	8.69041e+10	493308	294795	0.095367	0.0545355	2	2	0.526282	var_homog	1.55182e+07	1.62167e+07	4.86705e+11	1.73808e+11	1.65128e+11	406360	0.701726	4	2.77645	0	1.04501	1.00986	x
IPI00378700	8	381.04	0.924877	0.448563	1.00359	Tax_Id=10090 Gene_Symbol=L1td1 LINE-1 type transposase domain-containing protein 1	1.14783e+06	1.07639e+06	1.02976e+06	1.18509e+06	1.13326e+06	924004	3	3	1.08466e+06	1.08078e+06	3.53667e+09	1.91063e+10	59469.9	138226	0.0548281	0.127894	2	2	0.312385	var_homog	3.25398e+06	3.24235e+06	7.07334e+09	3.82127e+10	1.13215e+10	106403	0.0446354	4	2.77645	0	0.996425	1.05283	x
IPI00132460	8	323.84	0.00919601	0.0324282	1.44559	Tax_Id=10090 Gene_Symbol=Rpl26 60S ribosomal protein L26	3.93558e+06	3.99258e+06	4.20849e+06	2.99438e+06	3.01376e+06	2.38752e+06	3	3	4.04555e+06	2.79855e+06	2.07248e+10	1.26805e+11	143961	356097	0.0355851	0.127243	2	2	0.280958	var_homog	1.21367e+07	8.39566e+06	4.14497e+10	2.5361e+11	7.3765e+10	271597	5.62324	4	2.77645	1	0.691761	0.749988
IPI00230660	8	407.2	0.0103756	0.0336524	1.35144	Tax_Id=10090 Gene_Symbol=Rps15a 40S ribosomal protein S15a	3.3974e+06	3.81138e+06	4.10422e+06	2.65108e+06	2.73126e+06	2.98872e+06	3	3	3.771e+06	2.79035e+06	1.26124e+11	3.11203e+10	355140	176409	0.0941765	0.0632212	2	2	0.395821	var_homog	1.1313e+07	8.37106e+06	2.52248e+11	6.22406e+10	7.86222e+10	280396	4.28337	4	2.77645	1	0.739951	0.716607	x
IPI00226073	8	416.24	0.0721912	0.10479	1.22423	Tax_Id=10090 Gene_Symbol=Hnrpf Isoform 1 of Heterogeneous nuclear ribonucleoprotein F	3.11581e+06	2.66615e+06	3.43382e+06	3.94671e+06	3.88214e+06	3.45334e+06	3	3	3.07193e+06	3.76073e+06	1.48775e+11	7.19071e+10	385714	268155	0.125561	0.0713039	2	2	0.651679	var_homog	9.21578e+06	1.12822e+07	2.97551e+11	1.43814e+11	1.10341e+11	332176	2.53964	4	2.77645	0	1.22423	1.24595	x
IPI00474637	8	474.67	0.719161	0.394581	1.04024	Tax_Id=10090 Gene_Symbol=LOC100043346;Rpl10;LOC100048462;LOC100048223;LOC100043391 60S ribosomal protein L10	2.73578e+06	3.26958e+06	3.17973e+06	3.15243e+06	3.35831e+06	2.31905e+06	3	3	3.0617e+06	2.94326e+06	8.16837e+10	3.0283e+11	285804	550300	0.093348	0.18697	2	2	0.424868	var_homog	9.1851e+06	8.82978e+06	1.63367e+11	6.0566e+11	1.92257e+11	438471	0.330827	4	2.77645	0	0.961316	0.991412
IPI00119618	8	366.85	0.0768599	0.106943	1.28922	Tax_Id=10090 Gene_Symbol=Canx Calnexin precursor	2.03312e+06	2.07684e+06	2.4568e+06	3.25496e+06	2.80258e+06	2.40844e+06	3	3	2.18892e+06	2.822e+06	5.42966e+10	1.79431e+11	233016	423593	0.106453	0.150104	2	2	0.464614	var_homog	6.56676e+06	8.46599e+06	1.08593e+11	3.58862e+11	1.16864e+11	341854	2.26809	4	2.77645	0	1.28922	1.34945	x
IPI00621229	8	496.95	0.0113193	0.0345217	1.39107	Tax_Id=10090 Gene_Symbol=EG629732 similar to ribosomal protein S8 isoform 2	1.06288e+07	1.15008e+07	1.34344e+07	8.1377e+06	8.88734e+06	8.54083e+06	3	3	1.18547e+07	8.52196e+06	2.06183e+12	1.40756e+11	1.43591e+06	375175	0.121126	0.0440245	2	2	0.12781	var_homog	3.5564e+07	2.55659e+07	4.12366e+12	2.81512e+11	1.10129e+12	1.04943e+06	3.88949	4	2.77645	1	0.718869	0.742632	x
IPI00114209	8	366.28	0.00646106	0.0273406	1.33318	Tax_Id=10090 Gene_Symbol=Glud1 Glutamate dehydrogenase 1, mitochondrial precursor	1.09036e+06	982079	1.1628e+06	1.51199e+06	1.40697e+06	1.39419e+06	3	3	1.07841e+06	1.43771e+06	8.27189e+09	4.17807e+09	90949.9	64638	0.084337	0.0449589	2	2	0.671178	var_homog	3.23523e+06	4.31314e+06	1.65438e+10	8.35615e+09	6.22498e+09	78898.6	5.57748	4	2.77645	1	1.33318	1.29037	x
IPI00329998	8	459.06	0.00793197	0.0305136	1.69563	Tax_Id=10090 Gene_Symbol=- 11 kDa protein	3.79628e+06	3.00366e+06	4.25358e+06	6.72011e+06	6.07492e+06	5.94766e+06	3	3	3.68451e+06	6.24756e+06	3.99941e+11	1.71524e+11	632409	414154	0.17164	0.0662905	2	2	0.600295	var_homog	1.10535e+07	1.87427e+07	7.99881e+11	3.43047e+11	2.85732e+11	534539	5.87251	4	2.77645	1	1.69563	1.60023	x
IPI00133440	8	611.66	0.00115112	0.0118388	1.37266	Tax_Id=10090 Gene_Symbol=Phb Prohibitin	1.47811e+06	1.46523e+06	1.43554e+06	1.89973e+06	1.9615e+06	2.14948e+06	3	3	1.45963e+06	2.00357e+06	4.76649e+08	1.69211e+10	21832.3	130081	0.0149575	0.0649249	2	2	0.0547942	var_homog	4.37888e+06	6.0107e+06	9.53298e+08	3.38423e+10	8.6989e+09	93267.9	7.14274	4	2.77645	1	1.37266	1.3387	x
IPI00265107	8	445.13	0.0386823	0.0724907	1.20548	Tax_Id=10090 Gene_Symbol=EG268795 hypothetical protein isoform 2	3.61028e+06	3.45992e+06	3.94103e+06	3.0481e+06	3.29863e+06	2.7876e+06	3	3	3.67041e+06	3.04478e+06	6.05782e+10	6.52948e+10	246126	255528	0.0670569	0.0839236	2	2	0.962529	var_homog	1.10112e+07	9.13433e+06	1.21156e+11	1.3059e+11	6.29365e+10	250871	3.05433	4	2.77645	1	0.829546	0.844282	x
IPI00226149	8	446.15	0.972555	0.459829	1.00557	Tax_Id=10090 Gene_Symbol=Rsl1d1 Blastocyst blastocyst cDNA, RIKEN full-length enriched library, clone:I1C0031B10 product:Hypothetical ribosomal protein L1 containing protein, full insert sequence	1.64436e+06	1.38003e+06	1.82877e+06	1.61343e+06	1.88142e+06	1.38535e+06	3	3	1.61772e+06	1.62673e+06	5.08742e+10	6.16533e+10	225553	248301	0.139426	0.152638	2	2	0.904209	var_homog	4.85316e+06	4.8802e+06	1.01748e+11	1.23307e+11	5.62637e+10	237200	0.0465412	4	2.77645	0	1.00557	0.981192
IPI00553777	8	511.77	0.215588	0.196109	1.15234	Tax_Id=10090 Gene_Symbol=Hnrnpa1 CRL-1722 L5178Y-R cDNA, RIKEN full-length enriched library, clone:I730007E13 product:heterogeneous nuclear ribonucleoprotein A1, full insert sequence	1.73554e+06	1.36917e+06	1.90543e+06	1.89339e+06	1.84866e+06	2.03132e+06	3	3	1.67005e+06	1.92445e+06	7.51113e+10	9.06518e+09	274064	95211.2	0.164106	0.0494744	2	2	0.215385	var_homog	5.01014e+06	5.77336e+06	1.50223e+11	1.81304e+10	4.20883e+10	205154	1.51878	4	2.77645	0	1.15234	1.09095	x
IPI00321718	8	426.66	0.00397359	0.0206715	1.53087	Tax_Id=10090 Gene_Symbol=Phb2 Prohibitin-2	1.46418e+06	1.49195e+06	1.44769e+06	2.08645e+06	2.08301e+06	2.57223e+06	3	3	1.46794e+06	2.24723e+06	5.0046e+08	7.92229e+10	22371	281466	0.0152397	0.12525	2	2	0.0125549	non_homog_var	4.40382e+06	6.74169e+06	1.00092e+09	1.58446e+11	3.98617e+10	199654	4.78043	4	2.77645	1	1.53087	1.42499	x
IPI00137409	8	315.06	0.0229626	0.0528809	1.86417	Tax_Id=10090 Gene_Symbol=Tkt Transketolase	1.09094e+06	1.00807e+06	1.33163e+06	621943	770644	447721	3	3	1.14355e+06	613436	2.82487e+10	2.61241e+10	168073	161629	0.146976	0.263482	2	2	0.960925	var_homog	3.43064e+06	1.84031e+06	5.64974e+10	5.22481e+10	2.71864e+10	164883	3.93764	4	2.77645	1	0.536433	0.570099	x
IPI00128904	8	410.94	0.592391	0.348767	1.12902	Tax_Id=10090 Gene_Symbol=Pcbp1 Poly(rC)-binding protein 1	1.69099e+06	1.39078e+06	1.46968e+06	1.79577e+06	2.11613e+06	1.22677e+06	3	3	1.51715e+06	1.71289e+06	2.42216e+10	2.02891e+11	155633	450434	0.102582	0.262967	2	2	0.2133	var_homog	4.55145e+06	5.13867e+06	4.84432e+10	4.05782e+11	1.13556e+11	336981	0.711414	4	2.77645	0	1.12902	1.22189
IPI00136984	8	540.38	0.269524	0.219859	1.28241	Tax_Id=10090 Gene_Symbol=Rps7 40S ribosomal protein S7	1.36195e+07	1.3604e+07	1.06723e+07	1.07294e+07	1.24662e+07	6.35488e+06	3	3	1.26319e+07	9.85017e+06	2.8802e+12	9.91693e+12	1.69712e+06	3.14912e+06	0.134351	0.319702	2	2	0.450132	var_homog	3.78958e+07	2.95505e+07	5.7604e+12	1.98339e+13	6398566012399	2.52954e+06	1.34687	4	2.77645	0	0.779783	0.788696	x
IPI00323881	8	456.41	0.128381	0.147324	1.30263	Tax_Id=10090 Gene_Symbol=Kpnb1 Importin subunit beta-1	985114	784968	883029	1.26498e+06	1.29002e+06	901028	3	3	884370	1.15201e+06	1.00159e+10	4.74009e+10	100080	217717	0.113165	0.188989	2	2	0.348885	var_homog	2.65311e+06	3.45603e+06	2.00319e+10	9.48018e+10	2.87084e+10	169436	1.93461	4	2.77645	0	1.30263	1.43255	x
IPI00132443	8	393.18	0.0151222	0.0403093	1.39602	Tax_Id=10090 Gene_Symbol=Hnrpm Isoform 1 of Heterogeneous nuclear ribonucleoprotein M	1.00642e+06	964767	1.21907e+06	1.50806e+06	1.57414e+06	1.37147e+06	3	3	1.06342e+06	1.48456e+06	1.86037e+10	1.06824e+10	136395	103355	0.128261	0.0696205	2	2	0.729518	var_homog	3.19026e+06	4.45367e+06	3.72074e+10	2.13647e+10	1.4643e+10	121008	4.26237	4	2.77645	1	1.39602	1.49843	x
IPI00120886	8	594.17	0.0165298	0.0437173	1.24355	Tax_Id=10090 Gene_Symbol=Ybx1 Nuclease-sensitive element-binding protein 1	4.78969e+06	5.66263e+06	5.49562e+06	6.5097e+06	6.44195e+06	6.88038e+06	3	3	5.31598e+06	6.61068e+06	2.14709e+11	5.57027e+10	463367	236014	0.0871649	0.035702	2	2	0.411985	var_homog	1.5948e+07	1.9832e+07	4.29418e+11	1.11405e+11	1.35206e+11	367703	4.31236	4	2.77645	1	1.24355	1.18452
IPI00620362	8	397.83	0.0920818	0.120077	1.53649	Tax_Id=10090 Gene_Symbol=Hnrnpl Hnrpl protein	1.12467e+06	982200	974539	1.84845e+06	1.8089e+06	1.0772e+06	3	3	1.02714e+06	1.57818e+06	7.14966e+09	1.88627e+11	84555.7	434312	0.0823217	0.275197	2	2	0.073039	var_homog	3.08141e+06	4.73455e+06	1.42993e+10	3.77253e+11	9.78882e+10	312871	2.1571	4	2.77645	0	1.53649	1.84168	x
IPI00113117	8	329.01	0.0174041	0.044005	1.62536	Tax_Id=10090 Gene_Symbol=Cyr61 Protein CYR61 precursor	1.93354e+06	2.75155e+06	2.63294e+06	1.36852e+06	1.50522e+06	1.62867e+06	3	3	2.43935e+06	1.5008e+06	1.95396e+11	1.69333e+10	442036	130128	0.181211	0.0867055	2	2	0.1595	var_homog	7.31804e+06	4.50241e+06	3.90792e+11	3.38666e+10	1.06165e+11	325829	3.52785	4	2.77645	1	0.615248	0.571686	x
IPI00130343	8	506.64	0.868038	0.432657	1.01933	Tax_Id=10090 Gene_Symbol=Hnrnpc Bone marrow macrophage cDNA, RIKEN full-length enriched library, clone:I830120C02 product:heterogeneous nuclear ribonucleoprotein C, full insert sequence	3.98856e+06	4.00712e+06	5.02565e+06	4.7676e+06	4.4074e+06	3.59934e+06	3	3	4.34044e+06	4.25811e+06	3.52214e+11	3.57923e+11	593476	598267	0.136732	0.1405	2	2	0.99196	var_homog	1.30213e+07	1.27743e+07	7.04428e+11	7.15847e+11	3.55069e+11	595876	0.169217	4	2.77645	0	0.981032	1.09989
IPI00331174	7	284.35	0.944329	0.45345	1.00158	Tax_Id=10090 Gene_Symbol=Cct7 T-complex protein 1 subunit eta	1.78649e+06	1.66753e+06	1.97127e+06	1.84066e+06	2.07222e+06	1.50384e+06	3	3	1.80843e+06	1.80557e+06	2.34246e+10	8.16874e+10	153051	285810	0.084632	0.158293	2	2	0.445707	var_homog	5.42529e+06	5.41672e+06	4.68492e+10	1.63375e+11	5.2556e+10	229251	0.015255	4	2.77645	0	0.998421	1.03033	x
IPI00129178	7	374.7	0.000530026	0.0102871	3.04369	Tax_Id=10090 Gene_Symbol=Oat Ornithine aminotransferase, mitochondrial precursor	517735	511503	419694	1.62312e+06	1.55491e+06	1.23206e+06	3	3	482978	1.47003e+06	3.01329e+09	4.36344e+10	54893.4	208888	0.113656	0.142098	2	2	0.129193	var_homog	1.44893e+06	4.4101e+06	6.02657e+09	8.72688e+10	2.33238e+10	152721	7.91565	4	2.77645	1	3.04369	3.03988	x
IPI00111218	7	380.48	0.000458355	0.0102871	2.49117	Tax_Id=10090 Gene_Symbol=Aldh2 Aldehyde dehydrogenase, mitochondrial precursor	756135	774718	937265	2.24768e+06	1.86421e+06	2.03661e+06	3	3	822706	2.0495e+06	9.92915e+09	3.68865e+10	99645.1	192059	0.121119	0.09371	2	2	0.42418	var_homog	2.46812e+06	6.1485e+06	1.98583e+10	7.37731e+10	2.34078e+10	152996	9.82056	4	2.77645	1	2.49117	2.62884	x
IPI00119138	7	287.85	0.0104195	0.0336524	1.63175	Tax_Id=10090 Gene_Symbol=Uqcrc2 Cytochrome b-c1 complex subunit 2, mitochondrial precursor	716632	678318	962165	1.24244e+06	1.27662e+06	1.32716e+06	3	3	785705	1.28207e+06	2.37205e+10	1.81667e+09	154015	42622.4	0.196021	0.0332449	2	2	0.142276	var_homog	2.35711e+06	3.84622e+06	4.74411e+10	3.63334e+09	1.27686e+10	112998	5.37993	4	2.77645	1	1.63175	1.78142	x
IPI00318841	7	472.15	0.00141599	0.0136958	1.33421	Tax_Id=10090 Gene_Symbol=Eef1g Elongation factor 1-gamma	3.22975e+06	3.28433e+06	3.55878e+06	4.54237e+06	4.60297e+06	4.29395e+06	3	3	3.35762e+06	4.47976e+06	3.10943e+10	2.68116e+10	176336	163742	0.0525181	0.0365516	2	2	0.926041	var_homog	1.00729e+07	1.34393e+07	6.21885e+10	5.36232e+10	2.89529e+10	170156	8.07695	4	2.77645	1	1.33421	1.38304	x
IPI00112963	7	429.48	0.727738	0.395897	1.0522	Tax_Id=10090 Gene_Symbol=Ctnna1 Catenin alpha-1	952920	894809	926138	1.09441e+06	1.04499e+06	779243	3	3	924622	972883	8.45967e+08	2.8733e+10	29085.5	169508	0.0314566	0.174233	2	2	0.0572006	var_homog	2.77387e+06	2.91865e+06	1.69193e+09	5.7466e+10	1.47895e+10	121612	0.48603	4	2.77645	0	1.0522	1.12834	x
IPI00462291	7	389.56	0.000558714	0.0102871	2.46993	Tax_Id=10090 Gene_Symbol=Hmgb2 High mobility group protein B2	2.18319e+06	2.07731e+06	1.87845e+06	4.70914e+06	5.86872e+06	4.58491e+06	3	3	2.04632e+06	5.05426e+06	2.39378e+10	5.0137e+11	154719	708075	0.0756083	0.140095	2	2	0.0911384	var_homog	6.13895e+06	1.51628e+07	4.78757e+10	1.00274e+12	2.62654e+11	512498	7.18824	4	2.77645	1	2.46993	2.26694	x
IPI00119581	7	389.97	0.756447	0.403274	1.0351	Tax_Id=10090 Gene_Symbol=Fbl;LOC100044829 rRNA 2'-O-methyltransferase fibrillarin	1.97626e+06	1.89135e+06	2.01113e+06	2.18074e+06	2.19697e+06	1.7074e+06	3	3	1.95958e+06	2.02837e+06	3.79566e+09	7.73297e+10	61609	278082	0.0314399	0.137097	2	2	0.0935752	var_homog	5.87874e+06	6.0851e+06	7.59133e+09	1.54659e+11	4.05627e+10	201402	0.418299	4	2.77645	0	1.0351	1.10346
IPI00228733	7	368.92	0.0108547	0.0343423	1.56364	Tax_Id=10090 Gene_Symbol=Dnmt3b Isoform 3 of DNA (cytosine-5)-methyltransferase 3B	1.02803e+06	892494	1.04349e+06	1.8162e+06	1.42323e+06	1.39522e+06	3	3	988006	1.54489e+06	6.9016e+09	5.54064e+10	83075.9	235386	0.0840844	0.152364	2	2	0.221532	var_homog	2.96402e+06	4.63466e+06	1.38032e+10	1.10813e+11	3.1154e+10	176505	3.86412	4	2.77645	1	1.56364	1.38442	x
IPI00223253	7	381.94	0.263779	0.218776	1.34036	Tax_Id=10090 Gene_Symbol=Hnrpk Isoform 1 of Heterogeneous nuclear ribonucleoprotein K	912148	511975	686933	1.01373e+06	1.13741e+06	678449	3	3	703685	943194	4.0245e+10	5.63917e+10	200612	237469	0.285087	0.251771	2	2	0.832914	var_homog	2.11106e+06	2.82958e+06	8.049e+10	1.12783e+11	4.83183e+10	219814	1.33448	4	2.77645	0	1.34036	1.47573	x
IPI00222509	7	319.08	0.184141	0.182466	1.28996	Tax_Id=10090 Gene_Symbol=Rcc2 Protein RCC2	769311	676769	1.03288e+06	1.21287e+06	1.12283e+06	862077	3	3	826321	1.06592e+06	3.41419e+10	3.31921e+10	184775	182187	0.223612	0.170919	2	2	0.985895	var_homog	2.47896e+06	3.19777e+06	6.82838e+10	6.63842e+10	3.3667e+10	183486	1.59932	4	2.77645	0	1.28996	1.45952	x
IPI00122223	7	291.51	0.26901	0.219859	1.10577	Tax_Id=10090 Gene_Symbol=Top2a DNA topoisomerase 2-alpha	671952	770178	897543	869879	852132	865133	3	3	779891	862381	1.27936e+10	8.44193e+07	113109	9188	0.145031	0.0106542	2	2	0.0131106	non_homog_var	2.33967e+06	2.58714e+06	2.55872e+10	1.68839e+08	6.439e+09	80243.4	1.25904	4	2.77645	0	1.10577	1.12329	x
IPI00128818	7	362.49	0.0640246	0.0994593	1.13092	Tax_Id=10090 Gene_Symbol=Dhx15 Putative pre-mRNA-splicing factor ATP-dependent RNA helicase DHX15	874122	869562	943767	994562	1.09178e+06	952960	3	3	895817	1.0131e+06	1.72959e+09	5.07554e+09	41588.4	71242.8	0.0464251	0.0703215	2	2	0.50832	var_homog	2.68745e+06	3.0393e+06	3.45918e+09	1.01511e+10	3.40257e+09	58331.5	2.46253	4	2.77645	0	1.13092	1.13778	x
IPI00314950	7	344.69	0.323049	0.244271	1.11384	Tax_Id=10090 Gene_Symbol=Rplp0 60S acidic ribosomal protein P0	2.66727e+06	2.17514e+06	2.75211e+06	2.31628e+06	2.47322e+06	2.02879e+06	3	3	2.53151e+06	2.27276e+06	9.70457e+10	5.08006e+10	311522	225390	0.123058	0.0991699	2	2	0.687208	var_homog	7.59452e+06	6.81829e+06	1.94091e+11	1.01601e+11	7.39231e+10	271888	1.16552	4	2.77645	0	0.897792	0.868409
IPI00114733	7	250.55	0.0374135	0.0711546	1.17214	Tax_Id=10090 Gene_Symbol=Serpinh1 Serpin H1 precursor	1.03093e+06	1.06694e+06	987007	1.26615e+06	1.25258e+06	1.09717e+06	3	3	1.02829e+06	1.2053e+06	1.60268e+09	8.81547e+09	40033.5	93890.7	0.0389321	0.0778983	2	2	0.307671	var_homog	3.08488e+06	3.6159e+06	3.20537e+09	1.76309e+10	5.20908e+09	72173.9	3.00369	4	2.77645	1	1.17214	1.21501	x
IPI00674226	7	559.63	0.345633	0.251627	1.06003	Tax_Id=10090 Gene_Symbol=EG434373 similar to Nucleophosmin 1 isoform 1	9.99215e+06	8.33905e+06	9.24661e+06	9.3333e+06	9.88165e+06	1.00182e+07	3	3	9.1926e+06	9.7444e+06	6.85372e+11	1.31415e+11	827872	362513	0.0900585	0.0372021	2	2	0.321786	var_homog	2.75778e+07	2.92332e+07	1.37074e+12	2.62831e+11	4.08394e+11	639057	1.05752	4	2.77645	0	1.06003	1.06868	x
IPI00221613	7	231.91	0.0773972	0.106943	1.22337	Tax_Id=10090 Gene_Symbol=Arf1 ADP-ribosylation factor 1	1.7912e+06	2.3322e+06	2.07988e+06	1.5995e+06	1.79374e+06	1.6774e+06	3	3	2.06776e+06	1.69021e+06	7.3281e+10	9.55508e+09	270705	97750.1	0.130917	0.057833	2	2	0.230699	var_homog	6.20327e+06	5.07064e+06	1.46562e+11	1.91102e+10	4.1418e+10	203514	2.27204	4	2.77645	0	0.817415	0.806492	x
IPI00626366	7	360.47	0.558419	0.336971	1.07553	Tax_Id=10090 Gene_Symbol=EG667618 similar to Acidic ribosomal phosphoprotein P0	2.11888e+06	1.63245e+06	1.9427e+06	1.83764e+06	1.98153e+06	1.47498e+06	3	3	1.89801e+06	1.76471e+06	6.06512e+10	6.81351e+10	246275	261027	0.129754	0.147915	2	2	0.941889	var_homog	5.69403e+06	5.29414e+06	1.21302e+11	1.3627e+11	6.43932e+10	253758	0.643348	4	2.77645	0	0.92977	0.945917
IPI00119305	7	219.17	0.458224	0.303516	1.07865	Tax_Id=10090 Gene_Symbol=Pa2g4 Proliferation-associated protein 2G4	750391	746242	947881	963766	877566	795454	3	3	814838	878929	1.32796e+10	7.0837e+09	115237	84164.7	0.141423	0.0957583	2	2	0.695732	var_homog	2.44451e+06	2.63679e+06	2.65592e+10	1.41674e+10	1.01817e+10	100904	0.777911	4	2.77645	0	1.07865	1.16948	x
IPI00554989	7	339.99	0.458685	0.303516	1.2178	Tax_Id=10090 Gene_Symbol=Ppia Peptidyl-prolyl cis-trans isomerase	1.9452e+06	1.64167e+06	1.46137e+06	2.26752e+06	2.5197e+06	1.36052e+06	3	3	1.68275e+06	2.04925e+06	5.97887e+10	3.71657e+11	244517	609636	0.145309	0.297493	2	2	0.277156	var_homog	5.04824e+06	6.14775e+06	1.19577e+11	7.43313e+11	2.15723e+11	464460	0.966444	4	2.77645	0	1.2178	1.38123	x
IPI00312407	7	439.04	0.0286835	0.0606886	1.31652	Tax_Id=10090 Gene_Symbol=Gpc4 Glypican-4 precursor	1.5775e+06	1.46181e+06	1.91457e+06	2.12464e+06	2.28167e+06	2.11557e+06	3	3	1.65129e+06	2.17396e+06	5.5333e+10	8.72173e+09	235230	93390.2	0.142452	0.0429586	2	2	0.272321	var_homog	4.95387e+06	6.52188e+06	1.10666e+11	1.74435e+10	3.20274e+10	178962	3.57694	4	2.77645	1	1.31652	1.34684	x
IPI00127707	6	326.65	0.2493	0.212057	1.23532	Tax_Id=10090 Gene_Symbol=Pcbp2 Isoform 1 of Poly(rC)-binding protein 2	1.45132e+06	1.17017e+06	1.28194e+06	1.6463e+06	1.94331e+06	1.23237e+06	3	3	1.30114e+06	1.60733e+06	2.00375e+10	1.27498e+11	141554	357069	0.108792	0.22215	2	2	0.27163	var_homog	3.90342e+06	4.82199e+06	4.00751e+10	2.54996e+11	7.37678e+10	271602	1.38071	4	2.77645	0	1.23532	1.28422	x
IPI00474407	6	302.75	0.0219107	0.0521872	1.41011	Tax_Id=10090 Gene_Symbol=EG546052 hypothetical protein	2.23917e+06	2.27772e+06	2.80268e+06	1.53944e+06	1.76276e+06	1.88858e+06	3	3	2.43986e+06	1.73026e+06	9.90998e+10	3.12657e+10	314801	176821	0.129024	0.102193	2	2	0.479662	var_homog	7.31957e+06	5.19078e+06	1.982e+11	6.25314e+10	6.51827e+10	255309	3.40402	4	2.77645	1	0.709164	0.773912
IPI00624863	6	400.68	0.224877	0.200334	1.21823	Tax_Id=10090 Gene_Symbol=Paics 10 days embryo whole body cDNA, RIKEN full-length enriched library, clone:2610511I09 product:phosphoribosylaminoimidazole carboxylase, phosphoribosylaminoribosylaminoimidazole, succinocarboxamide synthetase, full inser	2.43805e+06	3.20649e+06	3.66573e+06	2.31201e+06	2.71631e+06	2.61415e+06	3	3	3.10342e+06	2.54749e+06	3.84764e+11	4.41962e+10	620293	210229	0.199874	0.082524	2	2	0.206062	var_homog	9.31027e+06	7.64247e+06	7.69527e+11	8.83924e+10	2.1448e+11	463120	1.4702	4	2.77645	0	0.820864	0.815267	x
IPI00123878	6	275.81	0.606512	0.355227	1.05855	Tax_Id=10090 Gene_Symbol=Ddx39 Isoform 1 of ATP-dependent RNA helicase DDX39	983485	952618	1.05849e+06	1.19418e+06	1.0827e+06	893055	3	3	998199	1.05665e+06	2.9647e+09	2.31786e+10	54449	152245	0.0545473	0.144084	2	2	0.226803	var_homog	2.9946e+06	3.16994e+06	5.92939e+09	4.63573e+10	1.30717e+10	114331	0.626096	4	2.77645	0	1.05855	1.10088
IPI00162790	6	197.31	0.251983	0.212726	1.0791	Tax_Id=10090 Gene_Symbol=Rpl18a 60S ribosomal protein L18a	2.08534e+06	2.0885e+06	2.21663e+06	1.9763e+06	2.16129e+06	1.78444e+06	3	3	2.13016e+06	1.97401e+06	5.61046e+09	3.55098e+10	74903	188440	0.0351631	0.0954607	2	2	0.272881	var_homog	6.39047e+06	5.92203e+06	1.12209e+10	7.10195e+10	2.05601e+10	143388	1.33373	4	2.77645	0	0.926697	0.946276	x
IPI00228616	6	384.13	0.00111243	0.0118388	2.12264	Tax_Id=10090 Gene_Symbol=Hist1h1a Histone H1.1	2.76039e+06	2.79705e+06	2.67366e+06	6.71504e+06	5.80507e+06	4.95158e+06	3	3	2.7437e+06	5.8239e+06	4.01514e+09	7.7771e+11	63365.2	881879	0.0230948	0.151424	2	2	0.0102725	non_homog_var	8.23109e+06	1.74717e+07	8.03029e+09	1.55542e+12	3.90863e+11	625190	6.0341	4	2.77645	1	2.12264	2.10299	x
IPI00227299	6	305.04	0.19713	0.188515	1.2426	Tax_Id=10090 Gene_Symbol=Vim Vimentin	1.00791e+06	788550	1.23457e+06	803759	810373	825141	3	3	1.01034e+06	813091	4.97389e+10	1.19834e+08	223022	10946.8	0.220739	0.0134633	2	2	0.00480692	non_homog_var	3.03103e+06	2.43927e+06	9.94778e+10	2.39667e+08	2.49294e+10	157890	1.53008	4	2.77645	0	0.804766	0.804014	x
IPI00133985	6	271.11	0.303913	0.234298	1.11356	Tax_Id=10090 Gene_Symbol=Ruvbl1 RuvB-like 1	569789	479360	577021	634787	650957	525095	3	3	542057	603613	2.9612e+09	4.68914e+09	54417	68477.3	0.10039	0.113446	2	2	0.774137	var_homog	1.62617e+06	1.81084e+06	5.92241e+09	9.37827e+09	3.82517e+09	61848	1.21897	4	2.77645	0	1.11356	1.11407
IPI00122862	6	262.03	0.908897	0.444544	1.00404	Tax_Id=10090 Gene_Symbol=Mthfd1 C-1-tetrahydrofolate synthase, cytoplasmic	874301	802908	873052	1.00044e+06	794056	745491	3	3	850087	846663	1.66979e+09	1.83257e+10	40863	135372	0.0480692	0.159889	2	2	0.167016	var_homog	2.55026e+06	2.53999e+06	3.33957e+09	3.66514e+10	9.99774e+09	99988.7	0.0419373	4	2.77645	0	0.995972	0.909517
IPI00469918	6	292.63	0.138699	0.151915	1.29612	Tax_Id=10090 Gene_Symbol=ENSMUSG00000060419 Rps16 protein	5.81464e+06	7.10094e+06	8.51224e+06	4.82044e+06	5.31659e+06	6.3953e+06	3	3	7.14261e+06	5.51078e+06	1.82056e+12	6.48329e+11	1.34928e+06	805189	0.188906	0.146112	2	2	0.525199	var_homog	2.14278e+07	1.65323e+07	3.64112e+12	1.29666e+12	1.23444e+12	1.11106e+06	1.79881	4	2.77645	0	0.771536	0.748717	x
IPI00116498	6	268.82	0.954662	0.456469	1.04216	Tax_Id=10090 Gene_Symbol=Ywhaz 14-3-3 protein zeta/delta	1.01211e+06	696855	449856	718872	873625	478982	3	3	719606	690493	7.94195e+10	3.95398e+10	281815	198846	0.391624	0.287977	2	2	0.664762	var_homog	2.15882e+06	2.07148e+06	1.58839e+11	7.90796e+10	5.94797e+10	243885	0.146202	4	2.77645	0	0.959543	1.03159
IPI00857345	6	486.31	0.269409	0.219859	1.15468	Tax_Id=10090 Gene_Symbol=Rps5 20 kDa protein	4.62359e+06	4.05534e+06	4.0426e+06	3.84459e+06	4.24909e+06	2.92371e+06	3	3	4.24051e+06	3.67246e+06	1.10102e+11	4.61377e+11	331816	679247	0.0782491	0.184957	2	2	0.385323	var_homog	1.27215e+07	1.10174e+07	2.20204e+11	9.22753e+11	2.85739e+11	534546	1.3015	4	2.77645	0	0.866043	0.94803	x
IPI00123494	6	347.57	0.622214	0.35915	1.06717	Tax_Id=10090 Gene_Symbol=Psmd2 26S proteasome non-ATPase regulatory subunit 2	468575	428462	382217	513760	476625	374791	3	3	426418	455059	1.86754e+09	5.1769e+09	43215	71950.7	0.101344	0.158113	2	2	0.530216	var_homog	1.27925e+06	1.36518e+06	3.73507e+09	1.03538e+10	3.52222e+09	59348.3	0.591052	4	2.77645	0	1.06717	1.11241
IPI00465880	6	521.26	0.0286824	0.0606886	1.3983	Tax_Id=10090 Gene_Symbol=Rps17 40S ribosomal protein S17	4.84853e+06	5.52919e+06	6.72461e+06	4.22068e+06	4.10112e+06	3.90903e+06	3	3	5.70077e+06	4.07694e+06	9.02006e+11	2.47203e+10	949740	157227	0.166598	0.0385649	2	2	0.0533496	var_homog	1.71023e+07	1.22308e+07	1.80401e+12	4.94405e+10	4.63363e+11	680708	2.92163	4	2.77645	1	0.715156	0.741721	x
IPI00876408	6	303.95	0.00768409	0.0302474	1.26416	Tax_Id=10090 Gene_Symbol=Myh11 Myh11 protein	728717	671054	767823	960609	878366	901219	3	3	722532	913398	2.36979e+09	1.80221e+09	48680.4	42452.4	0.0673748	0.0464775	2	2	0.863956	var_homog	2.16759e+06	2.74019e+06	4.73957e+09	3.60442e+09	2.086e+09	45672.7	5.11821	4	2.77645	1	1.26416	1.23672	x
IPI00139780	6	540.45	0.0141095	0.0394748	1.28683	Tax_Id=10090 Gene_Symbol=Rpl23 60S ribosomal protein L23	6.63262e+06	6.60395e+06	7.43839e+06	5.84057e+06	5.23674e+06	4.98933e+06	3	3	6.89165e+06	5.35555e+06	2.24399e+11	1.91739e+11	473708	437880	0.0687365	0.0817619	2	2	0.921515	var_homog	2.0675e+07	1.60666e+07	4.48798e+11	3.83477e+11	2.08069e+11	456146	4.12442	4	2.77645	1	0.777106	0.789544	x
IPI00126716	6	415.19	0.185491	0.18254	1.06401	Tax_Id=10090 Gene_Symbol=Eif4a3 Eukaryotic initiation factor 4A-III	2.9433e+06	2.76053e+06	2.98077e+06	3.03199e+06	3.26287e+06	2.94565e+06	3	3	2.89487e+06	3.08017e+06	1.38853e+10	2.68984e+10	117836	164007	0.0407051	0.0532461	2	2	0.680925	var_homog	8.6846e+06	9.24052e+06	2.77707e+10	5.37968e+10	2.03919e+10	142800	1.58929	4	2.77645	0	1.06401	1.03013	x
IPI00133916	6	448.15	0.189032	0.182809	1.14245	Tax_Id=10090 Gene_Symbol=Hnrph1 Heterogeneous nuclear ribonucleoprotein H	4.11208e+06	3.28539e+06	4.40354e+06	4.58167e+06	4.45776e+06	4.44264e+06	3	3	3.93367e+06	4.49402e+06	3.36437e+11	5.81839e+09	580032	76278.4	0.147453	0.0169733	2	2	0.0340002	non_homog_var	1.1801e+07	1.34821e+07	6.72875e+11	1.16368e+10	1.71128e+11	413676	1.659	4	2.77645	0	1.14245	1.08406	x
IPI00127763	6	283.75	0.35049	0.25407	1.16838	Tax_Id=10090 Gene_Symbol=Rbm39 Isoform 1 of RNA-binding protein 39	861190	1.00402e+06	1.32427e+06	908180	983595	838062	3	3	1.06316e+06	909945	5.62354e+10	5.2973e+09	237140	72782.6	0.223052	0.0799856	2	2	0.172178	var_homog	3.18948e+06	2.72984e+06	1.12471e+11	1.05946e+10	3.07664e+10	175403	1.06981	4	2.77645	0	0.855888	0.904548
IPI00315548	6	302.37	0.139562	0.151915	1.18397	Tax_Id=10090 Gene_Symbol=Rpl21;LOC100039601;LOC100041000;LOC100045613;LOC100044606;mCG_121688;LOC676253;LOC100046478;LOC100046290 Ribosomal protein L21	2.59573e+06	3.0281e+06	3.24899e+06	2.67887e+06	2.62067e+06	2.19455e+06	3	3	2.95761e+06	2.49803e+06	1.10412e+11	6.99202e+10	332282	264424	0.112348	0.105853	2	2	0.775462	var_homog	8.87282e+06	7.49409e+06	2.20823e+11	1.3984e+11	9.01659e+10	300276	1.87448	4	2.77645	0	0.844613	0.865452	x
IPI00134191	6	264.68	0.139212	0.151915	1.26719	Tax_Id=10090 Gene_Symbol=Slc2a3 Solute carrier family 2, facilitated glucose transporter member 3	1.27675e+06	1.57002e+06	1.87595e+06	1.22535e+06	1.13555e+06	1.36603e+06	3	3	1.57424e+06	1.24231e+06	8.97748e+10	1.34965e+10	299624	116174	0.190329	0.0935149	2	2	0.261379	var_homog	4.72272e+06	3.72693e+06	1.7955e+11	2.6993e+10	5.16356e+10	227235	1.78904	4	2.77645	0	0.789148	0.780467	x
IPI00318048	6	251.73	0.865599	0.432657	1.01311	Tax_Id=10090 Gene_Symbol=Nol5a Nucleolar protein 5A	549983	610583	682167	561542	650363	654981	3	3	614244	622295	4.37824e+09	2.77358e+09	66168.3	52664.8	0.107723	0.08463	2	2	0.77563	var_homog	1.84273e+06	1.86689e+06	8.75648e+09	5.54716e+09	3.57591e+09	59798.9	0.164886	4	2.77645	0	1.01311	1.06515
IPI00125192	6	251.89	0.00435633	0.0206715	2.21357	Tax_Id=10090 Gene_Symbol=Fgf8 Isoform FGF-8C of Fibroblast growth factor 8 precursor	1.11436e+06	1.12607e+06	1.41434e+06	2.26679e+06	2.52836e+06	3.29496e+06	3	3	1.21826e+06	2.6967e+06	2.88704e+10	2.85538e+11	169913	534358	0.139472	0.198152	2	2	0.183649	var_homog	3.65478e+06	8.09011e+06	5.77409e+10	5.71076e+11	1.57204e+11	396490	4.56687	4	2.77645	1	2.21357	2.24529	x
IPI00849793	6	371.48	0.00487958	0.0225755	1.39147	Tax_Id=10090 Gene_Symbol=Rpl12 60S ribosomal protein L12	2.34717e+06	2.28185e+06	2.74181e+06	1.80114e+06	1.73792e+06	1.7581e+06	3	3	2.45694e+06	1.76572e+06	6.19294e+10	1.04282e+09	248856	32292.7	0.101287	0.0182886	2	2	0.0331199	non_homog_var	7.37082e+06	5.29717e+06	1.23859e+11	2.08563e+09	3.14861e+10	177443	4.77092	4	2.77645	1	0.718667	0.749032	x
IPI00555113	6	319.55	0.0526936	0.089568	1.27844	Tax_Id=10090 Gene_Symbol=Rpl18 60S ribosomal protein L18	7.75264e+06	8.50462e+06	1.03171e+07	6.71088e+06	6.80587e+06	7.26979e+06	3	3	8.85812e+06	6.92885e+06	1.73783e+12	8.94385e+10	1.31827e+06	299063	0.14882	0.043162	2	2	0.097893	var_homog	2.65744e+07	2.07865e+07	3.47566e+12	1.78877e+11	9.13635e+11	955843	2.47202	4	2.77645	0	0.782203	0.800256
IPI00153400	6	360.99	0.0028173	0.0185813	1.6741	Tax_Id=10090 Gene_Symbol=LOC632401;H2afj H2A histone family, member J	8.04296e+06	7.23155e+06	8.8917e+06	1.44589e+07	1.21718e+07	1.38259e+07	3	3	8.0554e+06	1.34855e+07	6.89143e+11	1.39468e+12	830146	1.18096e+06	0.103055	0.0875726	2	2	0.661423	var_homog	2.41662e+07	4.04566e+07	1.37829e+12	2.78935e+12	1.04191e+12	1.02074e+06	6.5154	4	2.77645	1	1.6741	1.71901	x
IPI00131056	6	393.69	0.535239	0.328845	1.05797	Tax_Id=10090 Gene_Symbol=Igf2bp1 Insulin-like growth factor 2 mRNA-binding protein 1	2.16826e+06	2.10998e+06	2.80081e+06	2.62402e+06	2.38507e+06	2.48034e+06	3	3	2.35969e+06	2.49648e+06	1.46793e+11	1.4469e+10	383136	120287	0.162367	0.0481827	2	2	0.179446	var_homog	7.07906e+06	7.48943e+06	2.93587e+11	2.89379e+10	8.06312e+10	283956	0.590002	4	2.77645	0	1.05797	1.14393
IPI00828461	6	341.75	0.120316	0.141917	1.16852	Tax_Id=10090 Gene_Symbol=Tmpo thymopoietin isoform delta	979345	1.01456e+06	1.22465e+06	1.29672e+06	1.15263e+06	1.3116e+06	3	3	1.07285e+06	1.25365e+06	1.75921e+10	7.70971e+09	132635	87805	0.123629	0.0700394	2	2	0.609421	var_homog	3.21855e+06	3.76095e+06	3.51841e+10	1.54194e+10	1.26509e+10	112476	1.96872	4	2.77645	0	1.16852	1.27811	x
IPI00470152	6	312.28	0.138248	0.151915	1.11061	Tax_Id=10090 Gene_Symbol=Gm1821;Ubb;Rps27a;Ubc;EG619900;LOC100048669 ribosomal protein S27a	5.90354e+06	5.10035e+06	5.8014e+06	6.21858e+06	6.58829e+06	5.85725e+06	3	3	5.60176e+06	6.22137e+06	1.91171e+11	1.33613e+11	437232	365531	0.0780525	0.0587541	2	2	0.82278	var_homog	1.68053e+07	1.86641e+07	3.82343e+11	2.67226e+11	1.62392e+11	402979	1.88313	4	2.77645	0	1.11061	1.07191	x
IPI00273803	6	277.5	0.127304	0.147324	1.18176	Tax_Id=10090 Gene_Symbol=Rpl15 60S ribosomal protein L15	3.46626e+06	3.16726e+06	4.1245e+06	2.9383e+06	3.24068e+06	2.92443e+06	3	3	3.58601e+06	3.03447e+06	2.3983e+11	3.19402e+10	489725	178718	0.136566	0.058896	2	2	0.235052	var_homog	1.0758e+07	9.10341e+06	4.79661e+11	6.38803e+10	1.35885e+11	368626	1.83245	4	2.77645	0	0.846198	0.847687	x
IPI00122815	6	238.91	0.0118005	0.0351294	1.98278	Tax_Id=10090 Gene_Symbol=P4hb 17 days embryo kidney cDNA, RIKEN full-length enriched library, clone:I920160L24 product:prolyl 4-hydroxylase, beta polypeptide, full insert sequence	501695	428081	403455	1.05063e+06	930803	662072	3	3	444410	881169	2.61278e+09	3.95925e+10	51115.4	198979	0.115018	0.225812	2	2	0.123813	var_homog	1.33323e+06	2.64351e+06	5.22557e+09	7.9185e+10	2.11026e+10	145267	3.68229	4	2.77645	1	1.98278	2.17436	x
IPI00321647	6	284.08	0.0743574	0.106211	1.20119	Tax_Id=10090 Gene_Symbol=Eif3c Eukaryotic translation initiation factor 3 subunit C	388852	409438	389933	473284	536506	417491	3	3	396074	475760	1.34231e+08	3.54575e+09	11585.8	59546.2	0.0292516	0.12516	2	2	0.0729521	var_homog	1.18822e+06	1.42728e+06	2.68462e+08	7.0915e+09	1.83999e+09	42895.1	2.2752	4	2.77645	0	1.20119	1.21376	x
IPI00125521	6	379.38	0.136588	0.151915	1.17267	Tax_Id=10090 Gene_Symbol=Rps5 40S ribosomal protein S5	2.88771e+06	2.82444e+06	2.77001e+06	2.53621e+06	2.68793e+06	2.00905e+06	3	3	2.82739e+06	2.41106e+06	3.46981e+09	1.26965e+11	58905.1	356321	0.0208337	0.147786	2	2	0.0532039	var_homog	8.48217e+06	7.23319e+06	6.93962e+09	2.53929e+11	6.52173e+10	255377	1.99663	4	2.77645	0	0.852752	0.897952	x
IPI00311682	6	345.23	0.764766	0.406018	1.02837	Tax_Id=10090 Gene_Symbol=Atp1a1 Sodium/potassium-transporting ATPase subunit alpha-1 precursor	902854	1.1603e+06	1.43351e+06	1.12826e+06	1.18972e+06	1.27789e+06	3	3	1.16555e+06	1.19862e+06	7.04192e+10	5.65689e+09	265366	75212.3	0.227674	0.0627488	2	2	0.148717	var_homog	3.49666e+06	3.59587e+06	1.40838e+11	1.13138e+10	3.80381e+10	195034	0.207677	4	2.77645	0	1.02837	1.02536
IPI00169916	6	262	0.500431	0.316654	1.05311	Tax_Id=10090 Gene_Symbol=Cltc Clathrin heavy chain 1	1.71696e+06	1.49603e+06	1.66968e+06	1.77505e+06	1.83048e+06	1.53644e+06	3	3	1.62756e+06	1.71399e+06	1.35337e+10	2.44119e+10	116334	156243	0.071478	0.0911575	2	2	0.713322	var_homog	4.88267e+06	5.14197e+06	2.70674e+10	4.88237e+10	1.89728e+10	137742	0.768534	4	2.77645	0	1.05311	1.06311	x
IPI00323483	6	230.19	0.00321582	0.0187698	1.66186	Tax_Id=10090 Gene_Symbol=Pdcd6ip Isoform 3 of Programmed cell death 6-interacting protein	594852	601859	595587	313207	414524	350760	3	3	597433	359497	1.4827e+07	2.62352e+09	3850.58	51220.3	0.00644522	0.142478	2	2	0.0112396	non_homog_var	1.7923e+06	1.07849e+06	2.9654e+07	5.24704e+09	1.31917e+09	36320.4	8.02332	4	2.77645	1	0.601736	0.588932	x
IPI00309035	6	207.34	0.133828	0.150514	1.21641	Tax_Id=10090 Gene_Symbol=Rpn1 Dolichyl-diphosphooligosaccharide--protein glycosyltransferase subunit 1 precursor	602355	663497	820341	939842	778167	819648	3	3	695398	845886	1.26426e+10	7.05106e+09	112440	83970.6	0.161691	0.0992694	2	2	0.716072	var_homog	2.08619e+06	2.53766e+06	2.52853e+10	1.41021e+10	9.84685e+09	99231.3	1.85737	4	2.77645	0	1.21641	1.23535	x
IPI00408892	6	283.61	0.453948	0.303516	1.05664	Tax_Id=10090 Gene_Symbol=Rab7 Ras-related protein Rab-7a	770138	812074	922291	789428	740919	839894	3	3	834834	790080	6.17619e+09	2.44932e+09	78588.8	49490.6	0.0941369	0.06264	2	2	0.567925	var_homog	2.5045e+06	2.37024e+06	1.23524e+10	4.89865e+09	4.31276e+09	65671.6	0.834641	4	2.77645	0	0.946392	0.972113
IPI00123199	6	310.08	0.496991	0.315066	1.08932	Tax_Id=10090 Gene_Symbol=Nap1l1 Nucleosome assembly protein 1-like 1	2.03478e+06	1.75547e+06	1.95782e+06	2.14104e+06	2.39247e+06	1.72795e+06	3	3	1.91602e+06	2.08715e+06	2.08135e+10	1.12576e+11	144269	335523	0.0752961	0.160756	2	2	0.312072	var_homog	5.74807e+06	6.26146e+06	4.16271e+10	2.25151e+11	6.66946e+10	258253	0.811569	4	2.77645	0	1.08932	1.09358	x
IPI00230623	6	217.47	0.109897	0.134695	1.34624	Tax_Id=10090 Gene_Symbol=Rpl32 60S ribosomal protein L32	1.41267e+06	1.4369e+06	1.3995e+06	1.22153e+06	1.18194e+06	752770	3	3	1.41635e+06	1.05208e+06	3.59902e+08	6.75818e+10	18971.1	259965	0.0133943	0.247096	2	2	0.0105944	non_homog_var	4.24906e+06	3.15624e+06	7.19805e+08	1.35164e+11	3.39708e+10	184312	2.42058	4	2.77645	0	0.742809	0.836675	x
IPI00129323	6	360.81	0.411748	0.282163	1.15715	Tax_Id=10090 Gene_Symbol=Sfrs3 Isoform Long of Splicing factor, arginine/serine-rich 3	5.72e+06	6.65541e+06	9.06741e+06	6.35272e+06	5.73706e+06	6.44091e+06	3	3	7.14761e+06	6.1769e+06	2.98298e+12	1.4704e+11	1.72713e+06	383457	0.241638	0.0620793	2	2	0.0939543	var_homog	2.14428e+07	1.85307e+07	5.96597e+12	2.94079e+11	1.56501e+12	1.251e+06	0.950338	4	2.77645	0	0.86419	0.954519
IPI00124771	5	251.64	0.0137963	0.0392474	1.66061	Tax_Id=10090 Gene_Symbol=Slc25a3 Phosphate carrier protein, mitochondrial precursor	1.2009e+06	1.00428e+06	1.45647e+06	2.1583e+06	1.79209e+06	2.13017e+06	3	3	1.22055e+06	2.02685e+06	5.14095e+10	4.15317e+10	226737	203793	0.185766	0.100547	2	2	0.893721	var_homog	3.66165e+06	6.08056e+06	1.02819e+11	8.30635e+10	4.64706e+10	215570	4.58094	4	2.77645	1	1.66061	1.77381	x
IPI00409462	5	201.77	0.527763	0.327221	1.10649	Tax_Id=10090 Gene_Symbol=Bat1a Spliceosome RNA helicase Bat1	743907	688591	756993	949060	845742	627856	3	3	729830	807553	1.31835e+09	2.68869e+10	36309.2	163972	0.0497501	0.203048	2	2	0.093483	var_homog	2.18949e+06	2.42266e+06	2.63671e+09	5.37738e+10	1.41026e+10	118754	0.801569	4	2.77645	0	1.10649	1.13689
IPI00339916	5	175.42	0.70804	0.390383	1.02597	Tax_Id=10090 Gene_Symbol=Eprs Bifunctional aminoacyl-tRNA synthetase	366441	313001	371438	379856	365253	333063	3	3	350293	359391	1.04929e+09	5.73181e+08	32392.7	23941.2	0.0924732	0.0666161	2	2	0.706554	var_homog	1.05088e+06	1.07817e+06	2.09858e+09	1.14636e+09	8.11235e+08	28482.2	0.3912	4	2.77645	0	1.02597	0.996758
IPI00133185	5	314.37	0.0192114	0.0467885	1.25114	Tax_Id=10090 Gene_Symbol=Rpl14 60S ribosomal protein L14	5.25924e+06	5.42553e+06	6.28362e+06	4.68614e+06	4.50021e+06	4.37604e+06	3	3	5.65613e+06	4.5208e+06	3.02224e+11	2.43583e+10	549749	156072	0.0971952	0.034523	2	2	0.149171	var_homog	1.69684e+07	1.35624e+07	6.04447e+11	4.87166e+10	1.63291e+11	404093	3.44102	4	2.77645	1	0.799274	0.829451	x
IPI00468771	5	234.9	0.839261	0.425957	1.05667	Tax_Id=10090 Gene_Symbol=Eef1d Eef1d protein	1.31652e+06	1.24018e+06	3.26475e+06	1.54788e+06	1.40084e+06	3.20262e+06	3	3	1.94048e+06	2.05045e+06	1.31672e+12	1.00103e+12	1.14748e+06	1.00052e+06	0.591339	0.487951	2	2	0.863796	var_homog	5.82145e+06	6.15134e+06	2.63344e+12	2.00207e+12	1.15888e+12	1.07651e+06	0.125103	4	2.77645	0	1.05667	1.17574	x
IPI00173160	5	240.3	0.0529161	0.089568	1.28537	Tax_Id=10090 Gene_Symbol=LOC100047537;LOC100043813;Rps27 40S ribosomal protein S27	2.30369e+06	2.42946e+06	2.95947e+06	2.0395e+06	2.13679e+06	1.80846e+06	3	3	2.56421e+06	1.99491e+06	1.2113e+11	2.84404e+10	348038	168643	0.135729	0.0845364	2	2	0.380294	var_homog	7.69262e+06	5.98474e+06	2.42261e+11	5.68808e+10	7.47854e+10	273469	2.54961	4	2.77645	0	0.777985	0.839486
IPI00626504	5	248.21	0.520502	0.323906	1.07666	Tax_Id=10090 Gene_Symbol=EG668300 similar to Acidic ribosomal phosphoprotein P0	1.91736e+06	1.47516e+06	1.8998e+06	1.66737e+06	1.75315e+06	1.49496e+06	3	3	1.7641e+06	1.63849e+06	6.26944e+10	1.72914e+10	250389	131497	0.141935	0.0802547	2	2	0.432361	var_homog	5.29231e+06	4.91547e+06	1.25389e+11	3.45827e+10	3.99929e+10	199982	0.769298	4	2.77645	0	0.928794	0.877653
IPI00313475	5	137.94	0.0104378	0.0336524	1.55832	Tax_Id=10090 Gene_Symbol=Atp5c1 ATP synthase subunit gamma, mitochondrial precursor	444861	444487	542951	748487	651052	832443	3	3	477433	743994	3.21948e+09	8.24077e+09	56740.5	90778.7	0.118845	0.122015	2	2	0.561852	var_homog	1.4323e+06	2.23198e+06	6.43897e+09	1.64815e+10	5.73013e+09	75697.6	4.3128	4	2.77645	1	1.55832	1.68252	x
IPI00319994	5	226.86	0.0538883	0.0903105	1.64278	Tax_Id=10090 Gene_Symbol=Ldha L-lactate dehydrogenase A chain	1.30751e+06	1.03156e+06	1.59768e+06	1.63117e+06	2.50421e+06	2.33184e+06	3	3	1.31225e+06	2.15574e+06	8.01405e+10	2.13806e+11	283091	462392	0.215729	0.214493	2	2	0.545272	var_homog	3.93676e+06	6.46722e+06	1.60281e+11	4.27613e+11	1.46973e+11	383371	2.69467	4	2.77645	0	1.64278	1.78342	x
IPI00110885	5	285.85	0.00986246	0.0330566	1.43793	Tax_Id=10090 Gene_Symbol=Cyb5r3 Cytochrome b5 reductase 3	661792	746111	846711	1.14241e+06	1.01181e+06	1.08774e+06	3	3	751538	1.08066e+06	8.5709e+09	4.30171e+09	92579.1	65587.4	0.123186	0.0606923	2	2	0.668351	var_homog	2.25461e+06	3.24197e+06	1.71418e+10	8.60342e+09	6.4363e+09	80226.6	5.02433	4	2.77645	1	1.43793	1.45788	x
IPI00320016	5	349	0.0286024	0.0606886	1.1761	Tax_Id=10090 Gene_Symbol=Nono Isoform 1 of Non-POU domain-containing octamer-binding protein	1.46135e+06	1.51326e+06	1.51248e+06	1.91502e+06	1.72785e+06	1.6344e+06	3	3	1.4957e+06	1.75909e+06	8.8484e+08	2.04186e+10	29746.3	142894	0.0198879	0.0812316	2	2	0.0830702	var_homog	4.48709e+06	5.27727e+06	1.76968e+09	4.08372e+10	1.06517e+10	103207	3.12565	4	2.77645	1	1.1761	1.1424
IPI00222546	5	333.62	0.0280598	0.0606886	1.53776	Tax_Id=10090 Gene_Symbol=Rpl22;mCG_130059 60S ribosomal protein L22	3.40999e+06	3.58792e+06	3.55315e+06	6.01145e+06	6.041e+06	4.17252e+06	3	3	3.51702e+06	5.40832e+06	8.89364e+09	1.14562e+12	94306.1	1.07034e+06	0.0268142	0.197906	2	2	0.0154067	non_homog_var	1.05511e+07	1.6225e+07	1.77873e+10	2.29125e+12	5.77259e+11	759775	3.04875	4	2.77645	1	1.53776	1.69186	x
IPI00125901	5	213.96	0.0245858	0.0551191	1.38456	Tax_Id=10090 Gene_Symbol=EG625298;LOC100048340;LOC100039924;Rps13;LOC100044992 40S ribosomal protein S13	2.32917e+06	2.50114e+06	3.03436e+06	1.72438e+06	1.9922e+06	1.96369e+06	3	3	2.62156e+06	1.89342e+06	1.352e+11	2.16351e+10	367696	147089	0.140259	0.0776842	2	2	0.275896	var_homog	7.86467e+06	5.68026e+06	2.704e+11	4.32702e+10	7.84177e+10	280032	3.18457	4	2.77645	1	0.72225	0.785116	x
IPI00402981	5	319.71	0.0174641	0.044005	1.4737	Tax_Id=10090 Gene_Symbol=Rps24 Isoform 2 of 40S ribosomal protein S24	3.38734e+06	4.52219e+06	4.2962e+06	2.93051e+06	2.79769e+06	2.5542e+06	3	3	4.06858e+06	2.7608e+06	3.60832e+11	3.64228e+10	600693	190848	0.147642	0.0691277	2	2	0.183373	var_homog	1.22057e+07	8.2824e+06	7.21665e+11	7.28457e+10	1.98628e+11	445677	3.59385	4	2.77645	1	0.678566	0.651201	x
IPI00225961	5	216.68	0.0222002	0.0521903	1.26402	Tax_Id=10090 Gene_Symbol=Phgdh D-3-phosphoglycerate dehydrogenase	784270	799876	874320	681023	685892	578042	3	3	819488	648319	2.31575e+09	3.71003e+09	48122.3	60910	0.0587223	0.0939506	2	2	0.768615	var_homog	2.45847e+06	1.94496e+06	4.6315e+09	7.42005e+09	3.01289e+09	54889.8	3.81927	4	2.77645	1	0.791127	0.851411
IPI00129968	5	233.39	0.052442	0.089568	1.28764	Tax_Id=10090 Gene_Symbol=Emb Embigin precursor	831487	759972	864165	1.193e+06	1.0697e+06	899254	3	3	818541	1.05399e+06	2.83977e+09	2.17573e+10	53289.5	147503	0.065103	0.139948	2	2	0.230903	var_homog	2.45562e+06	3.16196e+06	5.67954e+09	4.35146e+10	1.22985e+10	110899	2.6002	4	2.77645	0	1.28764	1.28649	x
IPI00330303	5	250.72	0.0896605	0.11903	1.20894	Tax_Id=10090 Gene_Symbol=Atic;LOC100046995 Bifunctional purine biosynthesis protein PURH	878143	722979	757778	699791	678169	573251	3	3	786300	650404	6.62908e+09	4.58129e+09	81419.2	67685.3	0.103547	0.104067	2	2	0.817331	var_homog	2.3589e+06	1.95121e+06	1.32582e+10	9.16259e+09	5.60519e+09	74867.8	2.22309	4	2.77645	0	0.82717	0.894944
IPI00123762	5	299.64	0.140365	0.1523	1.1358	Tax_Id=10090 Gene_Symbol=Rcc1 Rcc1 protein	1.00287e+06	1.0665e+06	1.11273e+06	1.27658e+06	1.27476e+06	1.06288e+06	3	3	1.0607e+06	1.20474e+06	3.04246e+09	1.50939e+10	55158.5	122857	0.0520021	0.101978	2	2	0.33551	var_homog	3.18209e+06	3.61422e+06	6.08493e+09	3.01878e+10	9.06818e+09	95227	1.85258	4	2.77645	0	1.1358	1.19527	x
IPI00222547	5	138.16	0.00704814	0.0284047	1.52187	Tax_Id=10090 Gene_Symbol=Rpl28;LOC100047349;LOC100042670 60S ribosomal protein L28	3.36766e+06	3.66659e+06	4.26011e+06	2.69051e+06	2.31433e+06	2.41651e+06	3	3	3.76479e+06	2.47378e+06	2.06348e+11	3.78376e+10	454256	194519	0.120659	0.0786321	2	2	0.309909	var_homog	1.12944e+07	7.42135e+06	4.12696e+11	7.56753e+10	1.22093e+11	349418	4.5251	4	2.77645	1	0.657085	0.659063	x
IPI00129430	5	210.95	0.258504	0.216691	1.17569	Tax_Id=10090 Gene_Symbol=Sfpq Splicing factor, proline- and glutamine-rich	1.35696e+06	1.14391e+06	1.63133e+06	1.53083e+06	1.46292e+06	1.86445e+06	3	3	1.3774e+06	1.6194e+06	5.97066e+10	4.61883e+10	244349	214915	0.177399	0.132713	2	2	0.872342	var_homog	4.1322e+06	4.8582e+06	1.19413e+11	9.23766e+10	5.29475e+10	230103	1.28806	4	2.77645	0	1.17569	1.12813
IPI00323819	5	216.58	0.000465844	0.0102871	1.23555	Tax_Id=10090 Gene_Symbol=Rps20 40S ribosomal protein S20	4.38801e+06	4.69475e+06	4.49608e+06	3.67815e+06	3.63576e+06	3.67618e+06	3	3	4.52628e+06	3.66337e+06	2.4207e+10	5.72376e+08	155586	23924.4	0.0343739	0.00653071	2	2	0.0461978	non_homog_var	1.35788e+07	1.09901e+07	4.8414e+10	1.14475e+09	1.23897e+10	111309	9.49476	4	2.77645	1	0.809354	0.817641	x
IPI00331556	5	213.64	0.304527	0.234298	1.11089	Tax_Id=10090 Gene_Symbol=Hspa4 Heat shock 70 kDa protein 4	855591	915664	984032	943710	832665	703887	3	3	918429	826754	4.13e+09	1.4405e+10	64265.1	120021	0.0699728	0.145171	2	2	0.445644	var_homog	2.75529e+06	2.48026e+06	8.26e+09	2.881e+10	9.26749e+09	96267.8	1.16631	4	2.77645	0	0.900183	0.909357	x
IPI00221615	5	182.9	0.0918015	0.120077	1.18962	Tax_Id=10090 Gene_Symbol=Arf5 ADP-ribosylation factor 5	1.66683e+06	2.13073e+06	1.8844e+06	1.50488e+06	1.6635e+06	1.6079e+06	3	3	1.89399e+06	1.59209e+06	5.38702e+10	6.47775e+09	232100	80484.5	0.122546	0.0505526	2	2	0.21468	var_homog	5.68196e+06	4.77628e+06	1.0774e+11	1.29555e+10	3.0174e+10	173707	2.12855	4	2.77645	0	0.840604	0.853268	x
IPI00115564	5	382.11	0.00315732	0.0187698	1.88833	Tax_Id=10090 Gene_Symbol=Slc25a4 ADP/ATP translocase 1	2.94829e+06	2.39815e+06	3.32576e+06	5.7897e+06	5.44173e+06	5.14456e+06	3	3	2.89073e+06	5.45866e+06	2.17598e+11	1.04268e+11	466474	322906	0.161369	0.0591547	2	2	0.647898	var_homog	8.6722e+06	1.6376e+07	4.35196e+11	2.08536e+11	1.60933e+11	401165	7.83983	4	2.77645	1	1.88833	1.84572	x
IPI00115992	5	163.23	0.873747	0.433707	1.03572	Tax_Id=10090 Gene_Symbol=EG243302 similar to ribosomal protein S25	2.33674e+06	1.83623e+06	1.40317e+06	1.97243e+06	2.11831e+06	1.29311e+06	3	3	1.85871e+06	1.79462e+06	2.18265e+11	1.93949e+11	467188	440397	0.25135	0.245399	2	2	0.941012	var_homog	5.57614e+06	5.38385e+06	4.3653e+11	3.87899e+11	2.06107e+11	453990	0.172913	4	2.77645	0	0.965516	1.07417
IPI00123604	5	301.69	0.76739	0.406458	1.04241	Tax_Id=10090 Gene_Symbol=LOC100045332;Rpsa 40S ribosomal protein SA	2.05618e+06	1.81955e+06	1.49158e+06	1.94328e+06	1.75304e+06	1.45265e+06	3	3	1.7891e+06	1.71632e+06	8.0386e+10	6.119e+10	283524	247366	0.158473	0.144126	2	2	0.864412	var_homog	5.36731e+06	5.14897e+06	1.60772e+11	1.2238e+11	7.0788e+10	266060	0.335033	4	2.77645	0	0.95932	0.963445	x
IPI00123007	5	206.25	0.152487	0.158347	1.25752	Tax_Id=10090 Gene_Symbol=EG667682;Rpl31;LOC100047426;LOC100042740 60S ribosomal protein L31	3.79979e+06	4.54269e+06	5.46568e+06	3.69337e+06	3.20268e+06	4.08439e+06	3	3	4.60272e+06	3.66015e+06	6.96496e+11	1.95179e+11	834563	441791	0.18132	0.120703	2	2	0.437781	var_homog	1.38082e+07	1.09804e+07	1.39299e+12	3.90359e+11	4.45838e+11	667711	1.7289	4	2.77645	0	0.795215	0.813036
IPI00323971	5	245.81	0.244154	0.20973	1.07863	Tax_Id=10090 Gene_Symbol=Impdh2 Inosine-5'-monophosphate dehydrogenase 2	704708	636111	650364	698067	779309	670379	3	3	663727	715919	1.31032e+09	3.20544e+09	36198.4	56616.6	0.0545381	0.0790824	2	2	0.580334	var_homog	1.99118e+06	2.14776e+06	2.62065e+09	6.41087e+09	2.25788e+09	47517.1	1.34522	4	2.77645	0	1.07863	1.07335	x
IPI00261455	5	228.19	0.0980778	0.125766	1.22727	Tax_Id=10090 Gene_Symbol=EG626175 similar to ribosomal protein S26	2.77964e+06	2.71414e+06	3.42295e+06	2.6704e+06	2.41729e+06	2.17779e+06	3	3	2.97225e+06	2.42183e+06	1.53427e+11	6.06815e+10	391697	246336	0.131785	0.101715	2	2	0.56683	var_homog	8.91674e+06	7.26549e+06	3.06853e+11	1.21363e+11	1.07054e+11	327191	2.06032	4	2.77645	0	0.814815	0.869643
IPI00267579	5	217.2	0.282648	0.226523	1.41772	Tax_Id=10090 Gene_Symbol=Grb10 Growth factor receptor bound protein 10	364310	99736	165141	311628	336889	243494	3	3	209729	297337	1.8991e+10	2.33382e+09	137808	48309.6	0.657075	0.162474	2	2	0.218883	var_homog	629187	892011	3.7982e+10	4.66764e+09	1.06624e+10	103259	1.03911	4	2.77645	0	1.41772	1.88704
IPI00223217	5	191.92	0.869076	0.432657	1.00876	Tax_Id=10090 Gene_Symbol=Rpl13a 60S ribosomal protein L13a	1.69209e+06	1.66573e+06	1.57334e+06	1.66456e+06	1.87606e+06	1.34773e+06	3	3	1.64372e+06	1.62945e+06	3.88902e+09	7.0708e+10	62362	265910	0.0379395	0.16319	2	2	0.104267	var_homog	4.93116e+06	4.88834e+06	7.77803e+09	1.41416e+11	3.72985e+10	193128	0.0905102	4	2.77645	0	0.991317	0.999295
IPI00124973	5	361.62	0.29935	0.233646	1.13754	Tax_Id=10090 Gene_Symbol=Kpna2;LOC100039592;LOC100043906 Importin subunit alpha-2	1.16841e+06	993319	1.29541e+06	1.1282e+06	1.03739e+06	873551	3	3	1.15238e+06	1.01304e+06	2.30081e+10	1.66553e+10	151684	129056	0.131627	0.127394	2	2	0.839833	var_homog	3.45715e+06	3.03913e+06	4.60162e+10	3.33107e+10	1.98317e+10	140825	1.21181	4	2.77645	0	0.879087	0.887858
IPI00137735	5	163.23	0.873747	0.433707	1.03572	Tax_Id=10090 Gene_Symbol=Rps25 40S ribosomal protein S25	2.33674e+06	1.83623e+06	1.40317e+06	1.97243e+06	2.11831e+06	1.29311e+06	3	3	1.85871e+06	1.79462e+06	2.18265e+11	1.93949e+11	467188	440397	0.25135	0.245399	2	2	0.941012	var_homog	5.57614e+06	5.38385e+06	4.3653e+11	3.87899e+11	2.06107e+11	453990	0.172913	4	2.77645	0	0.965516	1.07417
IPI00269661	5	387.12	0.349658	0.254011	1.35235	Tax_Id=10090 Gene_Symbol=Hnrpa3 Isoform 1 of Heterogeneous nuclear ribonucleoprotein A3	1.24175e+06	1.04196e+06	707628	1.62672e+06	1.57485e+06	843755	3	3	997112	1.34844e+06	7.28295e+10	1.91703e+11	269869	437839	0.270651	0.3247	2	2	0.550628	var_homog	2.99134e+06	4.04532e+06	1.45659e+11	3.83406e+11	1.32266e+11	363684	1.18313	4	2.77645	0	1.35235	1.51143
IPI00126248	5	395.78	0.00212639	0.01636	1.60197	Tax_Id=10090 Gene_Symbol=Acly Adult male testis cDNA, RIKEN full-length enriched library, clone:4922505F07 product:ATP citrate lyase, full insert sequence	463205	472130	547362	814128	832472	728631	3	3	494232	791744	2.13696e+09	3.07153e+09	46227.2	55421.4	0.0935334	0.0699991	2	2	0.820567	var_homog	1.4827e+06	2.37523e+06	4.27391e+09	6.14306e+09	2.60424e+09	51031.8	7.14017	4	2.77645	1	1.60197	1.72437	x
IPI00124709	5	209.88	0.0711209	0.10479	1.25193	Tax_Id=10090 Gene_Symbol=Rps27l 40S ribosomal protein S27-like protein	2.12297e+06	2.31251e+06	2.8405e+06	1.85369e+06	1.98379e+06	1.97435e+06	3	3	2.42533e+06	1.93727e+06	1.3826e+11	5.26238e+09	371833	72542.3	0.153312	0.0374455	2	2	0.073332	var_homog	7.27598e+06	5.81182e+06	2.7652e+11	1.05248e+10	7.17611e+10	267883	2.23136	4	2.77645	0	0.798768	0.853768	x
IPI00228548	5	490.67	0.0028074	0.0185813	1.68837	Tax_Id=10090 Gene_Symbol=Eno3 Beta-enolase	5.0495e+06	3.95433e+06	4.95623e+06	2.77158e+06	2.7874e+06	2.70937e+06	3	3	4.65335e+06	2.75612e+06	3.68649e+11	1.70146e+09	607165	41248.8	0.130479	0.0149663	2	2	0.00918838	non_homog_var	1.39601e+07	8.26835e+06	7.37298e+11	3.40292e+09	1.85175e+11	430320	5.39978	4	2.77645	1	0.592286	0.559212	x
IPI00121135	5	254.29	0.914456	0.445168	1.01178	Tax_Id=10090 Gene_Symbol=Sfrs2 Splicing factor, arginine/serine-rich 2	1.06168e+06	1.38384e+06	1.51577e+06	1.25172e+06	1.56549e+06	1.19072e+06	3	3	1.32043e+06	1.33598e+06	5.45653e+10	4.04359e+10	233592	201087	0.176907	0.150517	2	2	0.851271	var_homog	3.96128e+06	4.00793e+06	1.09131e+11	8.08717e+10	4.75006e+10	217946	0.087387	4	2.77645	0	1.01178	0.904532
IPI00407543	5	335.57	0.116742	0.139598	1.36195	Tax_Id=10090 Gene_Symbol=Cfl1 12 days embryo embryonic body between diaphragm region and neck cDNA, RIKEN full-length enriched library, clone:9430060J01 product:COFILIN 1, NON-MUSCLE homolog	3.93698e+06	2.53865e+06	3.09325e+06	4.30238e+06	5.0758e+06	3.6542e+06	3	3	3.18963e+06	4.34413e+06	4.958e+11	5.06539e+11	704131	711716	0.220756	0.163834	2	2	0.989286	var_homog	9.56888e+06	1.30324e+07	9.916e+11	1.01308e+12	5.0117e+11	707933	1.99731	4	2.77645	0	1.36195	1.3909	x
IPI00469351	5	330.78	0.406438	0.28078	1.11574	Tax_Id=10090 Gene_Symbol=LOC100046853;LOC100042959 similar to heterogeneous nuclear ribonucleoprotein K	1.42954e+06	1.20243e+06	1.07154e+06	1.55455e+06	1.40876e+06	1.16886e+06	3	3	1.2345e+06	1.37739e+06	3.28119e+10	3.79276e+10	181141	194750	0.146732	0.141391	2	2	0.927683	var_homog	3.70351e+06	4.13217e+06	6.56238e+10	7.58551e+10	3.53697e+10	188068	0.930508	4	2.77645	0	1.11574	1.1716	x
IPI00420329	5	213.41	0.418142	0.285389	1.1112	Tax_Id=10090 Gene_Symbol=Ascc3l1 Activating signal cointegrator 1 complex subunit 3-like 1	363986	277717	389880	322178	308123	298046	3	3	343861	309449	3.44891e+09	1.46911e+08	58727.4	12120.7	0.170788	0.0391685	2	2	0.081712	var_homog	1.03158e+06	928348	6.89782e+09	2.93822e+08	1.79791e+09	42401.8	0.993961	4	2.77645	0	0.899925	0.846524
IPI00132287	5	162.06	0.0028542	0.0185813	2.33903	Tax_Id=10090 Gene_Symbol=Lefty1 Left-right determination factor 1 precursor	1.13083e+06	916918	1.41703e+06	513126	495795	472369	3	3	1.15493e+06	493763	6.29621e+10	4.18374e+08	250923	20454.2	0.217263	0.0414251	2	2	0.013202	non_homog_var	3.46478e+06	1.48129e+06	1.25924e+11	8.36748e+08	3.16903e+10	178018	4.54874	4	2.77645	1	0.427528	0.438432	x
IPI00272033	5	433.97	0.0017814	0.0154629	1.71094	Tax_Id=10090 Gene_Symbol=Hist2h2ac;Hist2h2ab Histone H2A type 2-C	7.87602e+06	7.07524e+06	8.45051e+06	1.43497e+07	1.20759e+07	1.36135e+07	3	3	7.80059e+06	1.33464e+07	4.77109e+11	1.34608e+12	690730	1.16021e+06	0.0885485	0.0869305	2	2	0.523379	var_homog	2.34018e+07	4.00391e+07	9.54217e+11	2.69215e+12	9.11593e+11	954774	7.11388	4	2.77645	1	1.71094	1.72847	x
IPI00114641	5	169.39	0.137175	0.151915	1.2744	Tax_Id=10090 Gene_Symbol=Slc3a2 CD98 heavy chain	554125	694058	842364	571718	538139	530557	3	3	696849	546805	2.07763e+10	4.79881e+08	144140	21906.2	0.206845	0.0400622	2	2	0.0451521	non_homog_var	2.09055e+06	1.64041e+06	4.15527e+10	9.59763e+08	1.06281e+10	103093	1.78253	4	2.77645	0	0.784682	0.775352
IPI00407571	4	150.51	0.490396	0.313236	1.07404	Tax_Id=10090 Gene_Symbol=Ssrp1 Isoform 2 of FACT complex subunit SSRP1	645563	583377	831814	761411	702457	749461	3	3	686918	737777	1.67129e+10	9.71302e+08	129278	31165.7	0.1882	0.0422428	2	2	0.10985	var_homog	2.06075e+06	2.21333e+06	3.34257e+10	1.9426e+09	8.84208e+09	94032.3	0.66242	4	2.77645	0	1.07404	1.16094	x
IPI00130118	4	190.66	0.110286	0.134695	1.23114	Tax_Id=10090 Gene_Symbol=Rab10 Ras-related protein Rab-10	615610	676780	771883	779175	780760	981466	3	3	688091	847134	6.20133e+09	1.35346e+10	78748.5	116338	0.114445	0.137331	2	2	0.628432	var_homog	2.06427e+06	2.5414e+06	1.24027e+10	2.70691e+10	9.86794e+09	99337.5	1.96086	4	2.77645	0	1.23114	1.15364
IPI00114560	4	211	0.11757	0.139598	1.24202	Tax_Id=10090 Gene_Symbol=Rab1 Ras-related protein Rab-1A	810340	969753	1.03893e+06	1.0667e+06	1.07603e+06	1.35854e+06	3	3	939673	1.16709e+06	1.37416e+10	2.75118e+10	117224	165867	0.12475	0.14212	2	2	0.666204	var_homog	2.81902e+06	3.50127e+06	2.74832e+10	5.50236e+10	2.06267e+10	143620	1.93935	4	2.77645	0	1.24202	1.10959	x
IPI00400016	4	237.11	0.0766673	0.106943	1.46024	Tax_Id=10090 Gene_Symbol=Lamc1 Laminin subunit gamma-1 precursor	468141	574478	700365	421583	318325	453721	3	3	580995	397877	1.35139e+10	5.00452e+09	116249	70742.6	0.200086	0.1778	2	2	0.540492	var_homog	1.74298e+06	1.19363e+06	2.70277e+10	1.0009e+10	9.25919e+09	96224.7	2.33072	4	2.77645	0	0.68482	0.733855	x
IPI00474446	4	196.35	0.740356	0.39957	1.04384	Tax_Id=10090 Gene_Symbol=Eif2s1 Eukaryotic translation initiation factor 2 subunit 1	485337	379926	438863	491050	499170	259131	3	3	434709	416450	2.79084e+09	1.85786e+10	52828.4	136303	0.121526	0.327298	2	2	0.261199	var_homog	1.30413e+06	1.24935e+06	5.58169e+09	3.71572e+10	1.06847e+10	103367	0.216334	4	2.77645	0	0.957999	1.11891
IPI00120716	4	144.66	0.403712	0.280632	1.11571	Tax_Id=10090 Gene_Symbol=Gnb1 Guanine nucleotide-binding protein G(I)/G(S)/G(T) subunit beta-1	592760	574899	756988	638998	590469	495578	3	3	641549	575015	1.00743e+10	5.32145e+09	100371	72948.2	0.156451	0.126863	2	2	0.691288	var_homog	1.92465e+06	1.72505e+06	2.01486e+10	1.06429e+10	7.69787e+09	87737.5	0.92876	4	2.77645	0	0.896292	0.996134	x
IPI00135231	4	184.09	0.0640482	0.0994593	2.30941	Tax_Id=10090 Gene_Symbol=Idh1 0 day neonate lung cDNA, RIKEN full-length enriched library, clone:E030024J03 product:isocitrate dehydrogenase 1 (NADP+), soluble, full insert sequence	183894	151644	113244	406965	443474	185984	3	3	149594	345474	1.25101e+09	1.94111e+10	35369.6	139324	0.236438	0.403282	2	2	0.121092	var_homog	448781	1.03642e+06	2.50202e+09	3.88221e+10	1.0331e+10	101642	2.36028	4	2.77645	0	2.30941	2.68369	x
IPI00127942	4	196.63	0.85201	0.428751	1.14405	Tax_Id=10090 Gene_Symbol=Dstn Destrin	481012	421572	299548	542802	606055	226444	3	3	400711	458434	8.55873e+09	4.13647e+10	92513.4	203383	0.230873	0.443648	2	2	0.342874	var_homog	1.20213e+06	1.3753e+06	1.71175e+10	8.27295e+10	2.49617e+10	157993	0.447465	4	2.77645	0	1.14405	1.28757
IPI00338785	4	122.66	0.819143	0.419521	1.04455	Tax_Id=10090 Gene_Symbol=Lamb1-1 laminin B1 subunit 1	439283	514183	708163	455072	414040	721650	3	3	553876	530254	1.92558e+10	2.78951e+10	138765	167018	0.250535	0.314978	2	2	0.816773	var_homog	1.66163e+06	1.59076e+06	3.85116e+10	5.57902e+10	2.35754e+10	153543	0.188425	4	2.77645	0	0.957351	0.885039
IPI00331663	4	124.85	0.130119	0.148313	1.17434	Tax_Id=10090 Gene_Symbol=Arf4 ADP-ribosylation factor 4	1.61895e+06	2.06201e+06	1.94127e+06	1.47452e+06	1.63888e+06	1.67417e+06	3	3	1.87408e+06	1.59586e+06	5.24631e+10	1.13535e+10	229048	106553	0.122219	0.0667683	2	2	0.355816	var_homog	5.62224e+06	4.78757e+06	1.04926e+11	2.27069e+10	3.19083e+10	178629	1.90759	4	2.77645	0	0.851542	0.844228	x
IPI00139259	4	236.58	0.856163	0.428751	1.02071	Tax_Id=10090 Gene_Symbol=Sfrs10 Isoform 1 of Splicing factor, arginine/serine-rich 10	1.00312e+06	1.03019e+06	1.30759e+06	973703	1.25626e+06	1.18011e+06	3	3	1.11363e+06	1.13669e+06	2.83969e+10	2.13733e+10	168514	146196	0.151319	0.128616	2	2	0.858879	var_homog	3.34089e+06	3.41007e+06	5.67937e+10	4.27465e+10	2.48851e+10	157750	0.179019	4	2.77645	0	1.02071	1.14552
IPI00129928	4	164.58	0.00336515	0.0189866	1.9512	Tax_Id=10090 Gene_Symbol=Fh1 Isoform Mitochondrial of Fumarate hydratase, mitochondrial precursor	185189	215099	236772	463710	354027	425292	3	3	212353	414343	6.7087e+08	3.09752e+09	25901.2	55655.4	0.121972	0.134322	2	2	0.356051	var_homog	637059	1.24303e+06	1.34174e+09	6.19504e+09	1.88419e+09	43407.3	5.69919	4	2.77645	1	1.9512	1.9772	x
IPI00323820	4	158.21	0.459047	0.303516	1.1848	Tax_Id=10090 Gene_Symbol=Mcm2 CRL-1722 L5178Y-R cDNA, RIKEN full-length enriched library, clone:I730064M13 product:minichromosome maintenance deficient 2 mitotin (S. cerevisiae), full insert sequence	184379	145530	157365	239104	201987	136230	3	3	162425	192440	3.96514e+08	2.71414e+09	19912.7	52097.4	0.122596	0.27072	2	2	0.254939	var_homog	487274	577321	7.93028e+08	5.42827e+09	1.55533e+09	39437.6	0.932146	4	2.77645	0	1.1848	1.28355	x
IPI00225633	4	183.9	0.00427465	0.0206715	2.04811	Tax_Id=10090 Gene_Symbol=Sub1 Activated RNA polymerase II transcriptional coactivator p15	636871	565883	759117	1.23302e+06	1.58342e+06	1.20169e+06	3	3	653957	1.33938e+06	9.55382e+09	4.49115e+10	97743.6	211923	0.149465	0.158225	2	2	0.350822	var_homog	1.96187e+06	4.01813e+06	1.91076e+10	8.9823e+10	2.72327e+10	165023	5.08695	4	2.77645	1	2.04811	1.93607	x
IPI00117312	4	170.01	0.0082571	0.0314074	1.76716	Tax_Id=10090 Gene_Symbol=Got2 Aspartate aminotransferase, mitochondrial precursor	479739	473692	660095	962447	865511	1.02339e+06	3	3	537842	950450	1.12185e+10	6.33954e+09	105917	79621.2	0.19693	0.0837721	2	2	0.722126	var_homog	1.61353e+06	2.85135e+06	2.24369e+10	1.26791e+10	8.779e+09	93696.3	5.39338	4	2.77645	1	1.76716	2.00619	x
IPI00122547	4	240.04	0.0115974	0.0350539	1.46357	Tax_Id=10090 Gene_Symbol=Vdac2 Voltage-dependent anion-selective channel protein 2	1.44279e+06	1.43674e+06	1.72778e+06	2.19983e+06	2.03378e+06	2.50954e+06	3	3	1.53577e+06	2.24772e+06	2.7659e+10	5.83086e+10	166310	241472	0.108291	0.10743	2	2	0.643475	var_homog	4.60732e+06	6.74315e+06	5.53181e+10	1.16617e+11	4.29838e+10	207325	4.20571	4	2.77645	1	1.46357	1.5247	x
IPI00475154	4	247.18	0.0140001	0.0394748	1.49733	Tax_Id=10090 Gene_Symbol=Rpn2 Dolichyl-diphosphooligosaccharide--protein glycosyltransferase subunit 2 precursor	443125	505120	550431	799049	801884	643079	3	3	499559	748004	2.90183e+09	8.25891e+09	53868.6	90878.6	0.107832	0.121495	2	2	0.520006	var_homog	1.49868e+06	2.24401e+06	5.80365e+09	1.65178e+10	5.58037e+09	74701.9	4.07328	4	2.77645	1	1.49733	1.5819
IPI00228113	4	148.1	0.768424	0.406458	1.06328	Tax_Id=10090 Gene_Symbol=Mthfd1l Osteoclast-like cell cDNA, RIKEN full-length enriched library, clone:I420044H02 product:formyltetrahydrofolate synthetase domain containing 1, full insert sequence	118250	117825	135085	168866	113957	111823	3	3	123720	131549	9.69187e+07	1.04556e+09	9844.73	32335.2	0.0795729	0.245804	2	2	0.169664	var_homog	371159	394646	1.93837e+08	2.09113e+09	5.71241e+08	23900.6	0.401176	4	2.77645	0	1.06328	0.963697
IPI00120162	4	122.1	0.121767	0.14313	1.22873	Tax_Id=10090 Gene_Symbol=Csnk2a1 Casein kinase II subunit alpha	536832	556193	636086	594660	725573	804382	3	3	576370	708205	2.76822e+09	1.1222e+10	52613.9	105934	0.0912849	0.149581	2	2	0.395738	var_homog	1.72911e+06	2.12462e+06	5.53645e+09	2.24439e+10	6.9951e+09	83636.7	1.93054	4	2.77645	0	1.22873	1.30454	x
IPI00116913	4	171.73	0.0505484	0.0885513	1.42822	Tax_Id=10090 Gene_Symbol=Lama5 Laminin subunit alpha-5 precursor	398304	456384	589534	353368	352808	305026	3	3	481407	337067	9.61188e+09	7.70068e+08	98040.2	27750.1	0.203653	0.0823281	2	2	0.148347	var_homog	1.44422e+06	1.0112e+06	1.92238e+10	1.54014e+09	5.19098e+09	72048.4	2.45363	4	2.77645	0	0.70017	0.773052	x
IPI00139301	4	228.76	0.407243	0.28078	1.16049	Tax_Id=10090 Gene_Symbol=Krt5 Keratin, type II cytoskeletal 5	1.52068e+06	1.23588e+06	2.04103e+06	2.13336e+06	1.53756e+06	1.89664e+06	3	3	1.5992e+06	1.85585e+06	1.66692e+11	8.99918e+10	408280	299986	0.255303	0.161643	2	2	0.701187	var_homog	4.79759e+06	5.56756e+06	3.33385e+11	1.79984e+11	1.28342e+11	358249	0.877436	4	2.77645	0	1.16049	1.24724	x
IPI00468896	4	129.86	0.205233	0.192095	1.75196	Tax_Id=10090 Gene_Symbol=Ddx46 Isoform 1 of Probable ATP-dependent RNA helicase DDX46	87751.8	96303.8	74328.9	179079	198739	74861.4	3	3	86128.2	150893	1.22702e+08	4.43225e+09	11077.1	66575.1	0.128612	0.441207	2	2	0.0538762	var_homog	258385	452680	2.45404e+08	8.8645e+09	2.27748e+09	47722.9	1.66211	4	2.77645	0	1.75196	2.04075
IPI00153608	4	173.3	0.142089	0.152702	1.33932	Tax_Id=10090 Gene_Symbol=Eif1a Eukaryotic translation initiation factor 1A	672538	626560	594928	504241	581012	328918	3	3	631342	471390	1.52296e+09	1.66973e+10	39025.2	129218	0.061813	0.274121	2	2	0.167173	var_homog	1.89403e+06	1.41417e+06	3.04593e+09	3.33946e+10	9.11012e+09	95447	2.05245	4	2.77645	0	0.746648	0.804777	x
IPI00229859	4	188.47	0.494123	0.313836	1.07127	Tax_Id=10090 Gene_Symbol=Eif3b Eif3b protein	706338	679396	878609	854499	847357	723867	3	3	754781	808574	1.16815e+10	5.39425e+09	108081	73445.6	0.143195	0.0908335	2	2	0.631802	var_homog	2.26434e+06	2.42572e+06	2.3363e+10	1.07885e+10	8.53789e+09	92400.7	0.713011	4	2.77645	0	1.07127	1.19965	x
IPI00135686	4	163.89	0.034028	0.067365	1.57441	Tax_Id=10090 Gene_Symbol=Ppib peptidylprolyl isomerase B	408739	393620	612297	806769	683905	736576	3	3	471552	742417	1.4914e+10	3.79947e+09	122123	61639.8	0.258981	0.0830259	2	2	0.406068	var_homog	1.41466e+06	2.22725e+06	2.9828e+10	7.59894e+09	9.35673e+09	96730.2	3.42954	4	2.77645	1	1.57441	1.80207	x
IPI00132039	4	177.26	0.0444009	0.079952	1.49407	Tax_Id=10090 Gene_Symbol=Mtch2 Mitochondrial carrier homolog 2	159103	131337	191672	238960	204279	277070	3	3	160704	240103	9.12017e+08	1.32562e+09	30199.6	36409.1	0.187921	0.151639	2	2	0.815161	var_homog	482112	720309	1.82403e+09	2.65124e+09	1.11882e+09	33448.7	2.90724	4	2.77645	1	1.49407	1.50192	x
IPI00114491	4	147.51	0.990499	0.465711	1.00288	Tax_Id=10090 Gene_Symbol=Cdc2a Cell division control protein 2 homolog	339254	384333	448707	355840	422894	390191	3	3	390765	389642	3.02601e+09	1.12429e+09	55009.2	33530.5	0.140773	0.0860546	2	2	0.541788	var_homog	1.17229e+06	1.16892e+06	6.05202e+09	2.24858e+09	2.07515e+09	45553.8	0.0301908	4	2.77645	0	0.997126	1.01524
IPI00123639	4	160.77	0.0313078	0.0630019	2.30571	Tax_Id=10090 Gene_Symbol=Calr Calreticulin precursor	211751	164244	133429	473627	454393	246562	3	3	169808	391527	1.55681e+09	1.58537e+10	39456.4	125912	0.232359	0.321591	2	2	0.178835	var_homog	509424	1.17458e+06	3.11362e+09	3.17074e+10	8.70526e+09	93302	2.91044	4	2.77645	1	2.30571	2.76657	x
IPI00405058	4	159.2	0.152439	0.158347	1.22407	Tax_Id=10090 Gene_Symbol=Hnrnpa2b1 Isoform 3 of Heterogeneous nuclear ribonucleoproteins A2/B1	851395	675470	847629	1.03559e+06	1.05793e+06	813024	3	3	791498	968847	1.01004e+10	1.83355e+10	100501	135409	0.126975	0.139763	2	2	0.710396	var_homog	2.37449e+06	2.90654e+06	2.02007e+10	3.66709e+10	1.42179e+10	119239	1.82161	4	2.77645	0	1.22407	1.22174	x
IPI00133706	4	171.28	0.143964	0.153741	1.23817	Tax_Id=10090 Gene_Symbol=Rab1b Ras-related protein Rab-1B	740348	853137	1.01733e+06	975805	1.01171e+06	1.24511e+06	3	3	870271	1.07754e+06	1.93996e+10	2.13813e+10	139282	146224	0.160045	0.135701	2	2	0.951406	var_homog	2.61081e+06	3.23263e+06	3.87992e+10	4.27626e+10	2.03905e+10	142795	1.77775	4	2.77645	0	1.23817	1.18587
IPI00849927	4	192.58	0.00252377	0.0179038	1.48442	Tax_Id=10090 Gene_Symbol=Rpl10a;LOC100043141;LOC100046648 Ribosomal protein L10A	1.09411e+06	1.03488e+06	1.17991e+06	737604	803275	688203	3	3	1.10296e+06	743028	5.31707e+09	3.33247e+09	72918.3	57727.5	0.0661112	0.0776923	2	2	0.770553	var_homog	3.30889e+06	2.22908e+06	10634149203	6.66493e+09	4.32477e+09	65763	6.70333	4	2.77645	1	0.673664	0.674161	x
IPI00227140	4	125.19	0.638066	0.363642	1.11195	Tax_Id=10090 Gene_Symbol=Krt14 Keratin, type I cytoskeletal 14	639139	591041	941463	815702	469675	667630	3	3	723881	651002	3.60847e+10	3.01409e+10	189960	173611	0.262419	0.266683	2	2	0.910249	var_homog	2.17164e+06	1.95301e+06	7.21695e+10	6.02819e+10	3.31128e+10	181969	0.490507	4	2.77645	0	0.899323	1.04458
IPI00130353	4	190.86	0.229477	0.202303	1.12813	Tax_Id=10090 Gene_Symbol=Vars Valyl-tRNA synthetase	979197	995977	1.12385e+06	1.05038e+06	1.11632e+06	1.32942e+06	3	3	1.03301e+06	1.16537e+06	6.26004e+09	2.12695e+10	79120.4	145841	0.0765921	0.125145	2	2	0.454786	var_homog	3.09903e+06	3.49612e+06	1.25201e+10	4.25391e+10	1.37648e+10	117323	1.38174	4	2.77645	0	1.12813	1.12083
IPI00469103	4	167.93	0.970044	0.459829	1.00433	Tax_Id=10090 Gene_Symbol=Kars Lysyl-tRNA synthetase	219584	205121	259398	224889	259713	202461	3	3	228034	229021	7.90054e+08	8.32249e+08	28107.9	28848.7	0.123262	0.125966	2	2	0.973991	var_homog	684103	687062	1.58011e+09	1.6645e+09	8.11151e+08	28480.7	0.0424178	4	2.77645	0	1.00433	1.02416
IPI00314709	4	165.32	0.893841	0.440059	1.02691	Tax_Id=10090 Gene_Symbol=Sfrs5 Splicing factor, arginine/serine-rich 5	920237	889587	996743	999829	1.11147e+06	770782	3	3	935523	960695	3.04585e+09	3.01665e+10	55189.2	173685	0.0589929	0.180791	2	2	0.183417	var_homog	2.80657e+06	2.88209e+06	6.09169e+09	6.03329e+10	1.66062e+10	128865	0.239245	4	2.77645	0	1.02691	1.08649
IPI00123129	4	222.9	0.88306	0.43641	1.03506	Tax_Id=10090 Gene_Symbol=Snd1 Staphylococcal nuclease domain-containing protein 1	638778	463686	703799	588754	617639	538692	3	3	602087	581695	1.54232e+10	1.59553e+09	124190	39944	0.206266	0.0686683	2	2	0.187502	var_homog	1.80626e+06	1.74509e+06	3.08465e+10	3.19105e+09	8.50938e+09	92246.3	0.270748	4	2.77645	0	0.96613	0.921688
IPI00337893	4	204.64	0.00211595	0.01636	1.70725	Tax_Id=10090 Gene_Symbol=Pdha1 Pyruvate dehydrogenase E1 component subunit alpha, somatic form, mitochondrial precursor	401051	404750	388137	781772	615639	640941	3	3	397979	679450	7.60758e+07	8.01232e+09	8722.14	89511.6	0.0219161	0.131741	2	2	0.0188111	non_homog_var	1.19394e+06	2.03835e+06	1.52152e+08	1.60246e+10	4.0442e+09	63594	5.4208	4	2.77645	1	1.70725	1.59815	x
IPI00322869	4	186.29	0.173515	0.175342	1.09039	Tax_Id=10090 Gene_Symbol=Abce1 ATP-binding cassette sub-family E member 1	726595	668973	795080	673476	656602	678979	3	3	730216	669685	3.98562e+09	1.35953e+08	63131.7	11659.9	0.0864563	0.017411	2	2	0.0659716	var_homog	2.19065e+06	2.00906e+06	7.97123e+09	2.71907e+08	2.06078e+09	45395.9	1.63306	4	2.77645	0	0.917106	0.926893
IPI00136883	4	323.1	0.0401224	0.0739543	1.34874	Tax_Id=10090 Gene_Symbol=Ptbp1 Activated spleen cDNA, RIKEN full-length enriched library, clone:F830304D19 product:polypyrimidine tract binding protein 1, full insert sequence	1.73772e+06	1.51704e+06	1.40116e+06	2.31439e+06	2.17275e+06	1.7925e+06	3	3	1.55197e+06	2.09321e+06	2.92328e+10	7.28372e+10	170976	269884	0.110167	0.128933	2	2	0.572799	var_homog	4.65592e+06	6.27963e+06	5.84655e+10	1.45674e+11	5.1035e+10	225909	2.93426	4	2.77645	1	1.34874	1.43223	x
IPI00308691	4	167.75	0.00195434	0.01636	3.28589	Tax_Id=10090 Gene_Symbol=Slc2a1 Solute carrier family 2, facilitated glucose transporter member 1	864106	1.18725e+06	1.47069e+06	389974	330149	351745	3	3	1.17401e+06	357289	9.21166e+10	9.17801e+08	303507	30295.2	0.258521	0.0847919	2	2	0.0197304	non_homog_var	3.52204e+06	1.07187e+06	1.84233e+11	1.8356e+09	4.65172e+10	215678	4.63783	4	2.77645	1	0.304331	0.296269	x
IPI00625105	4	169.26	0.184876	0.182466	1.15912	Tax_Id=10090 Gene_Symbol=Snrp70 Isoform 1 of U1 small nuclear ribonucleoprotein 70 kDa	595184	623924	786441	558445	591072	580724	3	3	668516	576747	1.06362e+10	2.77986e+08	103132	16672.9	0.15427	0.0289085	2	2	0.0509402	var_homog	2.00555e+06	1.73024e+06	2.12725e+10	5.55972e+08	5.45711e+09	73872.2	1.52147	4	2.77645	0	0.862727	0.93076
IPI00469260	4	187.3	0.328231	0.246175	1.14589	Tax_Id=10090 Gene_Symbol=Eftud2 116 kDa U5 small nuclear ribonucleoprotein component	216914	245382	275539	284224	326778	234477	3	3	245945	281826	8.5945e+08	2.13416e+09	29316.4	46197	0.119199	0.16392	2	2	0.57419	var_homog	737835	845478	1.7189e+09	4.26832e+09	1.4968e+09	38688.6	1.13587	4	2.77645	0	1.14589	1.15829	x
IPI00230440	4	205.56	0.027289	0.0596006	1.17077	Tax_Id=10090 Gene_Symbol=ENSMUSG00000048538;Ahcy Adenosylhomocysteinase	733505	652535	659107	816357	823334	754697	3	3	681715	798130	2.02238e+09	1.42696e+09	44970.9	37775.1	0.0659673	0.0473296	2	2	0.827381	var_homog	2.04515e+06	2.39439e+06	4.04477e+09	2.85392e+09	1.72467e+09	41529.2	3.43319	4	2.77645	1	1.17077	1.23858	x
IPI00132474	4	110.55	0.0144566	0.0397341	1.34766	Tax_Id=10090 Gene_Symbol=Itgb1 Integrin beta-1 precursor	416261	422223	476809	330663	354705	290612	3	3	438431	325327	1.11353e+09	1.04836e+09	33369.6	32378.3	0.0761113	0.0995255	2	2	0.969854	var_homog	1.31529e+06	975981	2.22705e+09	2.09671e+09	1.08094e+09	32877.7	4.2133	4	2.77645	1	0.742026	0.783148
IPI00125662	4	146.67	0.62488	0.35915	1.05871	Tax_Id=10090 Gene_Symbol=Smarcc1 Isoform 1 of SWI/SNF-related matrix-associated actin-dependent regulator of chromatin subfamily C member 1	590358	629144	857963	656719	751795	790926	3	3	692488	733147	2.09125e+10	4.76373e+09	144612	69019.8	0.208829	0.0941419	2	2	0.371062	var_homog	2.07746e+06	2.19944e+06	4.1825e+10	9.52747e+09	1.28381e+10	113305	0.439487	4	2.77645	0	1.05871	1.19495	x
IPI00453826	4	216.38	0.212177	0.195717	1.32112	Tax_Id=10090 Gene_Symbol=Matr3 Matrin-3	357584	298879	253851	475464	435376	291798	3	3	303438	400879	2.70573e+09	9.32583e+09	52016.6	96570.3	0.171424	0.240896	2	2	0.449772	var_homog	910314	1.20264e+06	5.41146e+09	1.86517e+10	6.01578e+09	77561.5	1.53866	4	2.77645	0	1.32112	1.4567
IPI00129276	4	171.43	0.0171294	0.044005	1.2568	Tax_Id=10090 Gene_Symbol=Eif3a Eukaryotic translation initiation factor 3 subunit A	530841	489889	584074	633707	694276	688928	3	3	534935	672304	2.23027e+09	1.12444e+09	47225.8	33532.6	0.0882832	0.0498772	2	2	0.670362	var_homog	1.6048e+06	2.01691e+06	4.46055e+09	2.24887e+09	1.67735e+09	40955.5	4.10792	4	2.77645	1	1.2568	1.2978
IPI00131209	4	121.83	0.597314	0.350595	1.11805	Tax_Id=10090 Gene_Symbol=Krt16 Keratin intermediate filament 16a	638545	591936	912911	807777	477124	632176	3	3	714464	639026	3.00788e+10	2.73682e+10	173433	165433	0.242745	0.258884	2	2	0.952814	var_homog	2.14339e+06	1.91708e+06	6.01577e+10	5.47363e+10	2.87235e+10	169480	0.545154	4	2.77645	0	0.894413	0.990025
IPI00121788	4	122.25	0.954271	0.456469	1.00271	Tax_Id=10090 Gene_Symbol=Prdx1 Peroxiredoxin-1	704030	639975	747949	712682	762135	611484	3	3	697318	695434	2.94839e+09	5.89704e+09	54299.1	76792.2	0.0778684	0.110423	2	2	0.666647	var_homog	2.09195e+06	2.0863e+06	5.89678e+09	1.17941e+10	4.42272e+09	66503.5	0.0347055	4	2.77645	0	0.997297	1.01229
IPI00114392	4	246.27	0.189208	0.182809	1.43314	Tax_Id=10090 Gene_Symbol=Mdk Midkine precursor	2.51386e+06	2.08354e+06	2.10119e+06	3.23614e+06	4.22036e+06	2.14352e+06	3	3	2.23286e+06	3.2e+06	5.92963e+10	1.07929e+12	243508	1.03889e+06	0.109057	0.324652	2	2	0.104158	var_homog	6.69859e+06	9.60001e+06	1.18593e+11	2.15858e+12	5.69293e+11	754515	1.56989	4	2.77645	0	1.43314	1.54015
IPI00108143	4	325.6	0.230158	0.202376	1.14865	Tax_Id=10090 Gene_Symbol=Hnrph2 Heterogeneous nuclear ribonucleoprotein H2	2.15688e+06	1.50295e+06	1.86825e+06	2.16313e+06	2.09733e+06	2.08935e+06	3	3	1.84269e+06	2.1166e+06	1.07397e+11	1.63933e+09	327714	40488.6	0.177845	0.0191291	2	2	0.0300695	non_homog_var	5.52808e+06	6.3498e+06	2.14793e+11	3.27866e+09	5.4518e+10	233491	1.43675	4	2.77645	0	1.14865	1.12261	x
IPI00454008	4	136.38	0.000851186	0.0110827	1.84171	Tax_Id=10090 Gene_Symbol=Shmt2 Serine hydroxymethyltransferase	288881	300664	347944	617665	566416	542497	3	3	312496	575526	9.77117e+08	1.47479e+09	31258.9	38403.1	0.10003	0.0667268	2	2	0.797025	var_homog	937489	1.72658e+06	1.95423e+09	2.94959e+09	1.22596e+09	35013.7	9.20054	4	2.77645	1	1.84171	1.88389	x
IPI00276866	4	174.77	0.300919	0.233646	1.13585	Tax_Id=10090 Gene_Symbol=Nat10 N-acetyltransferase 10	150570	106270	109924	142430	128944	145214	3	3	122255	138863	6.04641e+08	7.57296e+07	24589.4	8702.28	0.201133	0.0626683	2	2	0.222613	var_homog	366764	416588	1.20928e+09	1.51459e+08	3.40185e+08	18444.1	1.10281	4	2.77645	0	1.13585	1.29571
IPI00118899	4	211.38	0.0199076	0.0480685	1.46306	Tax_Id=10090 Gene_Symbol=Actn4 Alpha-actinin-4	529635	550455	517512	343932	438164	309865	3	3	532534	363987	2.77613e+08	4.41684e+09	16661.7	66459.3	0.0312876	0.182587	2	2	0.118273	var_homog	1.5976e+06	1.09196e+06	5.55226e+08	8.83367e+09	2.34722e+09	48448.2	4.26079	4	2.77645	1	0.6835	0.649375	x
IPI00222549	4	181.56	0.029655	0.0612138	1.41094	Tax_Id=10090 Gene_Symbol=Rpl30;EG667779;LOC666899 60S ribosomal protein L30	6.36585e+06	5.56889e+06	7.00231e+06	5.10599e+06	4.45688e+06	3.85869e+06	3	3	6.31235e+06	4.47385e+06	5.15821e+11	3.89157e+11	718207	623825	0.113778	0.139438	2	2	0.860037	var_homog	1.8937e+07	1.34216e+07	1.03164e+12	7.78315e+11	4.52489e+11	672673	3.34737	4	2.77645	1	0.708746	0.700123	x
IPI00622235	4	135.66	0.292973	0.230115	1.1672	Tax_Id=10090 Gene_Symbol=Vcp Transitional endoplasmic reticulum ATPase	392470	357204	492366	341620	411468	311026	3	3	414013	354705	4.91532e+09	2.65054e+09	70109.4	51483.4	0.169341	0.145144	2	2	0.700657	var_homog	1.24204e+06	1.06411e+06	9.83065e+09	5.30108e+09	3.78293e+09	61505.5	1.18099	4	2.77645	0	0.856748	0.870437
IPI00153743	4	248.56	0.760513	0.404804	1.03096	Tax_Id=10090 Gene_Symbol=Sfrs7 Isoform 2 of Splicing factor, arginine/serine-rich 7	3.4536e+06	3.99229e+06	5.56925e+06	4.56887e+06	4.07081e+06	4.77838e+06	3	3	4.33838e+06	4.47269e+06	1.20883e+12	1.32104e+11	1.09947e+06	363461	0.253428	0.0812624	2	2	0.197033	var_homog	1.30151e+07	1.34181e+07	2.41765e+12	2.64208e+11	6.70466e+11	818820	0.200891	4	2.77645	0	1.03096	1.14442
IPI00115679	4	128.59	0.00117941	0.0118388	1.91904	Tax_Id=10090 Gene_Symbol=Ganab Isoform 2 of Neutral alpha-glucosidase AB precursor	256152	244772	254149	467282	426727	555005	3	3	251691	483005	3.69076e+07	4.29924e+09	6075.16	65568.6	0.0241374	0.135752	2	2	0.0170232	non_homog_var	755073	1.44901e+06	7.38152e+07	8.59848e+09	2.16807e+09	46562.6	6.08428	4	2.77645	1	1.91904	1.83861	x
IPI00318548	3	198.94	0.901484	0.442287	1.00639	Tax_Id=10090 Gene_Symbol=U2af1 Splicing factor U2AF 35 kDa subunit	917977	990201	1.03502e+06	1.00992e+06	1.08878e+06	825810	3	3	981067	974836	3.48758e+09	1.82118e+10	59055.7	134951	0.0601954	0.138435	2	2	0.321445	var_homog	2.9432e+06	2.92451e+06	6.97515e+09	3.64236e+10	1.08497e+10	104162	0.073265	4	2.77645	0	0.993649	1.01991
IPI00122743	3	98.58	0.688423	0.385208	1.06168	Tax_Id=10090 Gene_Symbol=Dars Aspartyl-tRNA synthetase, cytoplasmic	337721	359382	420217	328976	472194	385064	3	3	372440	395411	1.8293e+09	5.20814e+09	42770.3	72167.5	0.114838	0.182513	2	2	0.519876	var_homog	1.11732e+06	1.18623e+06	3.65859e+09	1.04163e+10	3.51872e+09	59318.8	0.474277	4	2.77645	0	1.06168	1.07146	x
IPI00311873	3	149.71	0.996388	0.467182	1.00028	Tax_Id=10090 Gene_Symbol=Ppp1cb Serine/threonine-protein phosphatase PP1-beta catalytic subunit	406372	409088	366236	421512	382732	377124	3	3	393899	393789	5.75757e+08	5.84263e+08	23994.9	24171.5	0.0609165	0.0613819	2	2	0.992667	var_homog	1.1817e+06	1.18137e+06	1.15151e+09	1.16853e+09	5.8001e+08	24083.4	0.00557767	4	2.77645	0	0.999722	0.941827	x
IPI00119876	3	73.75	0.908327	0.444544	1.0109	Tax_Id=10090 Gene_Symbol=Dync1h1 Cytoplasmic dynein 1 heavy chain 1	153230	127054	131958	129213	156462	131061	3	3	137414	138912	1.9362e+08	2.31863e+08	13914.7	15227.1	0.101262	0.109617	2	2	0.910119	var_homog	412241	416736	3.8724e+08	4.63727e+08	2.12742e+08	14585.7	0.125799	4	2.77645	0	1.0109	0.9932
IPI00222228	3	122.94	0.492794	0.31358	1.11763	Tax_Id=10090 Gene_Symbol=4732456N10Rik RIKEN cDNA 4732456N10 gene	857985	738647	978096	734009	590531	979207	3	3	858243	767916	1.4334e+10	3.86295e+10	119725	196544	0.1395	0.255945	2	2	0.541279	var_homog	2.57473e+06	2.30375e+06	2.86681e+10	7.72591e+10	2.64818e+10	162732	0.679813	4	2.77645	0	0.894754	0.855503	x
IPI00625729	3	129.14	0.323085	0.244271	1.35825	Tax_Id=10090 Gene_Symbol=Krt1 Keratin, type II cytoskeletal 1	577948	641051	713202	751370	601634	1.27141e+06	3	3	644067	874806	4.58027e+09	1.23579e+11	67677.7	351538	0.105079	0.401846	2	2	0.0714779	var_homog	1.9322e+06	2.62442e+06	9.16054e+09	2.47157e+11	6.40795e+10	253139	1.11637	4	2.77645	0	1.35825	1.17209	x
IPI00755181	3	143.67	0.735348	0.397662	1.08001	Tax_Id=10090 Gene_Symbol=Krt10 keratin complex 1, acidic, gene 10	766654	707661	1.1413e+06	777970	637199	1.00668e+06	3	3	871871	807282	5.53132e+10	3.47725e+10	235188	186474	0.26975	0.23099	2	2	0.771988	var_homog	2.61561e+06	2.42185e+06	1.10626e+11	6.95451e+10	4.50429e+10	212233	0.37273	4	2.77645	0	0.925919	1.01476
IPI00228617	3	144.9	0.513359	0.32064	1.11142	Tax_Id=10090 Gene_Symbol=Gnai2 Guanine nucleotide-binding protein G(i), alpha-2 subunit	529686	679746	919272	744579	715072	906228	3	3	709568	788626	3.86112e+10	1.05903e+10	196497	102909	0.276925	0.130492	2	2	0.430488	var_homog	2.1287e+06	2.36588e+06	7.72223e+10	2.11806e+10	2.46007e+10	156846	0.617332	4	2.77645	0	1.11142	1.09538	x
IPI00117705	3	140.1	0.344284	0.251185	1.14482	Tax_Id=10090 Gene_Symbol=Ddost Dolichyl-diphosphooligosaccharide--protein glycosyltransferase 48 kDa subunit precursor	474951	458957	606181	607120	490234	665765	3	3	513363	587707	6.52532e+09	7.9855e+09	80779.5	89361.6	0.157353	0.152051	2	2	0.899373	var_homog	1.54009e+06	1.76312e+06	1.30506e+10	1.5971e+10	7.25541e+09	85178.7	1.06895	4	2.77645	0	1.14482	1.27828
IPI00322712	3	106.21	0.33597	0.247789	1.15318	Tax_Id=10090 Gene_Symbol=Mfge8 Isoform 2 of Lactadherin precursor	267249	242894	298612	253918	310041	368680	3	3	269585	310880	7.80219e+08	3.29312e+09	27932.4	57385.7	0.103613	0.184591	2	2	0.383085	var_homog	808755	932640	1.56044e+09	6.58625e+09	2.03667e+09	45129.5	1.12068	4	2.77645	0	1.15318	1.16012
IPI00457898	3	74.79	0.815454	0.419099	1.03007	Tax_Id=10090 Gene_Symbol=Pgam1 Phosphoglycerate mutase 1	165001	139578	12185.7	120646	155818	31053.8	3	3	105588	102506	6.70458e+09	4.13831e+09	81881.5	64329.7	0.775481	0.627572	2	2	0.763322	var_homog	316764	307517	1.34092e+10	8.27662e+09	5.42144e+09	73630.4	0.0512702	4	2.77645	0	0.970808	0.864361
IPI00224740	3	146.24	0.969673	0.459829	1.01471	Tax_Id=10090 Gene_Symbol=Pfn1 Profilin-1	586889	351065	356370	522451	540025	250887	3	3	431442	437788	1.813e+10	2.62761e+10	134648	162099	0.312088	0.370268	2	2	0.816556	var_homog	1.29432e+06	1.31336e+06	3.626e+10	5.25521e+10	2.2203e+10	149007	0.0521603	4	2.77645	0	1.01471	1.46603
IPI00309398	3	105.99	0.810285	0.41751	1.02394	Tax_Id=10090 Gene_Symbol=Mcm5 minichromosome maintenance deficient 5, cell division cycle 46	206597	184313	225068	231018	215638	154923	3	3	205326	200526	4.16438e+08	1.61889e+09	20406.8	40235.5	0.0993874	0.200649	2	2	0.409209	var_homog	615978	601579	8.32876e+08	3.23779e+09	1.01767e+09	31900.9	0.18427	4	2.77645	0	0.976624	1.04376	x
IPI00318626	3	159.41	0.406216	0.28078	1.12402	Tax_Id=10090 Gene_Symbol=Cdh1 Epithelial cadherin precursor	552044	565232	737276	513870	493279	642784	3	3	618184	549977	1.06806e+10	6.56576e+09	103347	81029.4	0.167179	0.147332	2	2	0.761406	var_homog	1.85455e+06	1.64993e+06	2.13613e+10	1.31315e+10	8.6232e+09	92861.2	0.899573	4	2.77645	0	0.889666	0.909131
IPI00123862	3	149.58	0.552692	0.335308	1.04022	Tax_Id=10090 Gene_Symbol=Ppp1cc Isoform Gamma-1 of Serine/threonine-protein phosphatase PP1-gamma catalytic subunit	370532	398780	359148	395869	363114	325845	3	3	376153	361609	4.16388e+08	1.22753e+09	20405.6	35036.2	0.0542481	0.0968895	2	2	0.50658	var_homog	1.12846e+06	1.08483e+06	8.32777e+08	2.45506e+09	8.2196e+08	28669.9	0.621297	4	2.77645	0	0.961335	0.979982	x
IPI00162780	3	117.29	0.77881	0.410669	1.03519	Tax_Id=10090 Gene_Symbol=Gnb2 Guanine nucleotide-binding protein G(I)/G(S)/G(T) subunit beta-2	498922	583722	677986	561239	553252	708092	3	3	586877	607528	8.02342e+09	7.60088e+09	89573.5	87183	0.152628	0.143505	2	2	0.972956	var_homog	1.76063e+06	1.82258e+06	1.60468e+10	1.52018e+10	7.81215e+09	88386.4	0.286159	4	2.77645	0	1.03519	0.961483	x
IPI00117232	3	111.41	0.981472	0.462752	1.00742	Tax_Id=10090 Gene_Symbol=Fusip1 Isoform 3 of FUS-interacting serine-arginine-rich protein 1	586202	626431	827741	638587	722092	664660	3	3	680125	675113	1.67476e+10	1.82523e+09	129412	42722.7	0.190277	0.0632823	2	2	0.196549	var_homog	2.04037e+06	2.02534e+06	3.34951e+10	3.65046e+09	9.2864e+09	96366	0.0636993	4	2.77645	0	0.992631	1.06103
IPI00463297	3	132.5	0.615485	0.356809	1.11487	Tax_Id=10090 Gene_Symbol=EG436081 hypothetical protein	478865	468473	342648	525805	561734	350631	3	3	429995	479390	5.74918e+09	1.27569e+10	75823.4	112946	0.176335	0.235605	2	2	0.621329	var_homog	1.28999e+06	1.43817e+06	1.14984e+10	2.55138e+10	9.25304e+09	96192.7	0.628899	4	2.77645	0	1.11487	1.12238
IPI00230415	3	119.52	0.706565	0.390383	1.09471	Tax_Id=10090 Gene_Symbol=Eif2s3x Eukaryotic translation initiation factor 2 subunit 3, X-linked	258814	267073	253015	300151	349456	203063	3	3	259634	284223	4.99145e+07	5.54795e+09	7065.02	74484.6	0.0272115	0.262064	2	2	0.0178334	non_homog_var	778902	852670	9.98291e+07	1.10959e+10	2.79893e+09	52905	0.569245	4	2.77645	0	1.09471	1.15972	x
IPI00113870	3	130.37	0.743691	0.39957	1.08928	Tax_Id=10090 Gene_Symbol=Pcna Proliferating cell nuclear antigen	544228	445406	360657	610304	515068	345471	3	3	450097	490281	8.44109e+09	1.79949e+10	91875.4	134145	0.204124	0.273609	2	2	0.638605	var_homog	1.35029e+06	1.47084e+06	1.68822e+10	3.59899e+10	1.3218e+10	114970	0.428073	4	2.77645	0	1.08928	1.1564
IPI00115902	3	85.05	0.466191	0.305174	1.1557	Tax_Id=10090 Gene_Symbol=Rpl35a;LOC100042363;LOC100048620;LOC100040169;LOC100046034;LOC100043341;LOC100044516;LOC100045334;LOC100042824;LOC100048491;LOC100045640;LOC100043423 60S ribosomal protein L35a	658850	1.00187e+06	1.06455e+06	781555	743340	833211	3	3	908422	786036	4.76968e+10	2.03426e+09	218396	45102.8	0.240413	0.0573801	2	2	0.0818105	var_homog	2.72527e+06	2.35811e+06	9.53936e+10	4.06852e+09	2.48655e+10	157688	0.95056	4	2.77645	0	0.865276	0.780099
IPI00338854	3	138.96	0.62293	0.35915	1.06298	Tax_Id=10090 Gene_Symbol=Gnai3 Guanine nucleotide-binding protein G	331265	450147	531359	487559	423264	484621	3	3	437591	465148	1.01277e+10	1.31784e+09	100636	36302.1	0.229978	0.0780442	2	2	0.230281	var_homog	1.31277e+06	1.39544e+06	2.02554e+10	2.63569e+09	5.72277e+09	75649	0.446152	4	2.77645	0	1.06298	1.07658	x
IPI00454016	3	115.35	0.190373	0.183087	1.32414	Tax_Id=10090 Gene_Symbol=Mat2a S-adenosylmethionine synthetase isoform type-2	325053	383774	546722	295457	296150	356592	3	3	418516	316066	1.31896e+10	1.23186e+09	114846	35097.9	0.274412	0.111046	2	2	0.170838	var_homog	1.25555e+06	948199	2.63791e+10	2.46373e+09	7.21072e+09	84915.9	1.47764	4	2.77645	0	0.755207	0.771678
IPI00125899	3	117.05	0.700368	0.388043	1.06448	Tax_Id=10090 Gene_Symbol=Ctnnb1 Catenin beta-1	418045	400726	567323	480149	455734	366254	3	3	462031	434046	8.38975e+09	3.59582e+09	91595.6	59965.2	0.198245	0.138154	2	2	0.600025	var_homog	1.38609e+06	1.30214e+06	1.67795e+10	7.19164e+09	5.99278e+09	77413.1	0.442762	4	2.77645	0	0.939429	1.09016
IPI00316623	3	90.14	0.264303	0.218776	1.23934	Tax_Id=10090 Gene_Symbol=Ctnnd1 Isoform 3 of Catenin delta-1	169326	162127	162437	166497	143638	88377	3	3	164630	132837	1.65633e+07	1.61317e+09	4069.8	40164.3	0.0247209	0.302357	2	2	0.0203263	non_homog_var	493891	398512	3.31265e+07	3.22635e+09	8.14868e+08	28545.9	1.36405	4	2.77645	0	0.806883	0.884268	x
IPI00111560	3	171.24	0.031826	0.0633765	1.53001	Tax_Id=10090 Gene_Symbol=Set;LOC671392 Isoform 1 of Protein SET	621974	575681	619291	847060	1.16225e+06	770639	3	3	605649	926649	6.75353e+08	4.30902e+10	25987.6	207582	0.0429086	0.224013	2	2	0.0308623	non_homog_var	1.81695e+06	2.77995e+06	1.35071e+09	8.61803e+10	2.18828e+10	147928	2.65767	4	2.77645	0	1.53001	1.36779	x
IPI00323571	3	100.54	0.0372178	0.0711546	1.55709	Tax_Id=10090 Gene_Symbol=Apoe Apolipoprotein E precursor	367860	380444	255691	224827	229478	190485	3	3	334665	214930	4.71726e+09	4.5356e+08	68682.3	21296.9	0.205227	0.0990878	2	2	0.17543	var_homog	1.00399e+06	644790	9.43452e+09	9.07119e+08	2.58541e+09	50846.9	2.88405	4	2.77645	1	0.642224	0.611176
IPI00314240	3	95.77	0.000135464	0.0100922	1.65734	Tax_Id=10090 Gene_Symbol=Hmga1 Isoform HMG-I of High mobility group protein HMG-I/HMG-Y	640657	641235	669517	1.08584e+06	1.01537e+06	1.13293e+06	3	3	650470	1.07805e+06	2.72183e+08	3.50039e+09	16498	59164.1	0.0253632	0.0548808	2	2	0.144296	var_homog	1.95141e+06	3.23414e+06	5.44367e+08	7.00078e+09	1.88629e+09	43431.4	12.0575	4	2.77645	1	1.65734	1.69336	x
IPI00466919	3	238.36	0.000285467	0.0100922	2.96482	Tax_Id=10090 Gene_Symbol=Pgd 6-phosphogluconate dehydrogenase, decarboxylating	130098	124533	100715	325789	381920	345828	3	3	118449	351179	2.4359e+08	8.0917e+08	15607.4	28445.9	0.131765	0.0810012	2	2	0.462764	var_homog	355346	1.05354e+06	4.8718e+08	1.61834e+09	5.2638e+08	22943	12.4236	4	2.77645	1	2.96482	2.77701	x
IPI00230730	3	313.23	0.000192155	0.0100922	1.73597	Tax_Id=10090 Gene_Symbol=Hist1h3c;Hist2h3b;Hist1h3b;Hist1h3d;Hist2h3c2;Hist1h3e;Hist2h3c1;Hist1h3f Histone H3.2	2.73104e+06	2.50311e+06	2.8521e+06	4.65614e+06	4.5538e+06	4.8275e+06	3	3	2.69541e+06	4.67915e+06	3.14003e+10	1.91247e+10	177201	138292	0.0657418	0.0295549	2	2	0.757038	var_homog	8.08624e+06	1.40374e+07	6.28007e+10	3.82493e+10	2.52625e+10	158942	15.2859	4	2.77645	1	1.73597	1.7049	x
IPI00221523	3	151.68	0.22487	0.200334	1.26656	Tax_Id=10090 Gene_Symbol=Tnpo1 transportin 1 isoform 1	172932	132422	213384	193352	264735	198928	3	3	172913	219005	1.63868e+09	1.57621e+09	40480.6	39701.6	0.23411	0.181282	2	2	0.98057	var_homog	518738	657015	3.27736e+09	3.15243e+09	1.60745e+09	40093	1.40801	4	2.77645	0	1.26656	1.15033
IPI00228879	3	110.66	0.000577369	0.0102871	3.60381	Tax_Id=10090 Gene_Symbol=Hmgb3 High mobility group protein B3	178838	205710	254846	712666	892755	698834	3	3	213131	768085	1.48562e+09	1.17048e+10	38543.7	108189	0.180845	0.140855	2	2	0.225257	var_homog	639393	2.30425e+06	2.97124e+09	2.34097e+10	6.59523e+09	81211	8.36927	4	2.77645	1	3.60381	3.46442	x
IPI00468203	3	139.28	0.00118902	0.0118388	3.38525	Tax_Id=10090 Gene_Symbol=Anxa2 Annexin A2	304678	195085	220495	63631.1	78685.7	70446.5	3	3	240086	70921.1	3.29055e+09	5.68285e+07	57363.3	7538.47	0.238928	0.106294	2	2	0.0339541	non_homog_var	720258	212763	6.58109e+09	1.13657e+08	1.67369e+09	40910.7	5.06429	4	2.77645	1	0.295399	0.319493	x
IPI00331734	3	354.83	0.000769051	0.0110827	1.75549	Tax_Id=10090 Gene_Symbol=H2afz Histone H2A.Z	1.50082e+06	1.81841e+06	1.78276e+06	3.03105e+06	2.96525e+06	2.96017e+06	3	3	1.70066e+06	2.98549e+06	3.02695e+10	1.56327e+09	173981	39538.2	0.102302	0.0132435	2	2	0.0982174	var_homog	5.10199e+06	8.95647e+06	6.05391e+10	3.12654e+09	1.59164e+10	126160	12.4729	4	2.77645	1	1.75549	1.6633	x
IPI00172364	3	154.78	0.051708	0.089568	1.22296	Tax_Id=10090 Gene_Symbol=Pabpc4 Poly A binding protein, cytoplasmic 4	882808	741686	852429	707283	709150	608918	3	3	825641	675117	5.51709e+09	3.28759e+09	74277.1	57337.5	0.0899629	0.0849297	2	2	0.746782	var_homog	2.47692e+06	2.02535e+06	1.10342e+10	6.57517e+09	4.40234e+09	66350.1	2.77849	4	2.77645	1	0.817688	0.829726	x
IPI00459725	3	115.39	0.00302318	0.0187698	1.56336	Tax_Id=10090 Gene_Symbol=Idh3a Isoform 1 of Isocitrate dehydrogenase [NAD] subunit alpha, mitochondrial precursor	399244	448666	423369	688142	713325	585996	3	3	423760	662488	6.10744e+08	4.54674e+09	24713.2	67429.5	0.058319	0.101782	2	2	0.236838	var_homog	1.27128e+06	1.98746e+06	1.22149e+09	9.09348e+09	2.57874e+09	50781.3	5.75765	4	2.77645	1	1.56336	1.62539	x
IPI00317309	3	171.69	0.00439652	0.0206715	2.12765	Tax_Id=10090 Gene_Symbol=Anxa5 Annexin A5	305453	236815	309757	126619	159175	114658	3	3	284008	133484	1.67505e+09	5.30773e+08	40927.4	23038.5	0.144106	0.172593	2	2	0.481247	var_homog	852025	400453	3.3501e+09	1.06155e+09	1.10291e+09	33210.1	5.55113	4	2.77645	1	0.470001	0.41453	x
IPI00116770	3	127.68	0.00344	0.0190707	1.20344	Tax_Id=10090 Gene_Symbol=Rab18 Ras-related protein Rab-18	193797	184905	177277	220337	229847	218902	3	3	185326	223029	6.83624e+07	3.5378e+07	8268.16	5947.94	0.0446141	0.0266689	2	2	0.682049	var_homog	555979	669086	1.36725e+08	7.0756e+07	5.18702e+07	7202.1	6.41148	4	2.77645	1	1.20344	1.19163	x
IPI00113635	3	110.71	0.0522345	0.089568	1.3465	Tax_Id=10090 Gene_Symbol=Dkc1 H/ACA ribonucleoprotein complex subunit 4	314731	310371	418886	426466	466055	513212	3	3	347996	468578	3.77379e+09	1.886e+09	61431.2	43428.1	0.176528	0.0926807	2	2	0.666457	var_homog	1.04399e+06	1.40573e+06	7.54757e+09	3.772e+09	2.82989e+09	53196.7	2.77615	4	2.77645	0	1.3465	1.4808	x
IPI00661216	3	82.94	0.00792241	0.0305136	1.3751	Tax_Id=10090 Gene_Symbol=LOC635326 similar to hCG2028724	1.87671e+06	2.02694e+06	2.30177e+06	1.51221e+06	1.43885e+06	1.56165e+06	3	3	2.06847e+06	1.50423e+06	4.64617e+10	3.81791e+09	215550	61789.2	0.104207	0.0410769	2	2	0.151867	var_homog	6.20542e+06	4.5127e+06	9.29233e+10	7.63582e+09	2.51398e+10	158555	4.3584	4	2.77645	1	0.72722	0.746055	x
IPI00122245	3	112	0.0129228	0.0380413	1.4277	Tax_Id=10090 Gene_Symbol=Rhoc Rho-related GTP-binding protein RhoC precursor	903204	833560	913237	640667	688162	527307	3	3	883334	618712	1.88321e+09	6.83015e+09	43396	82644.7	0.0491275	0.133575	2	2	0.432258	var_homog	2.65e+06	1.85614e+06	3.76642e+09	1.36603e+10	4.35668e+09	66005.1	4.91013	4	2.77645	1	0.700429	0.709328	x
IPI00473314	3	87.95	0.166559	0.170347	1.2713	Tax_Id=10090 Gene_Symbol=Lig1 ligase I, DNA, ATP-dependent	98609.4	89231.6	68528.8	114004	122334	89585.1	3	3	85456.6	108641	2.36899e+08	2.89693e+08	15391.5	17020.4	0.180109	0.156666	2	2	0.899745	var_homog	256370	325923	4.73799e+08	5.79386e+08	2.63296e+08	16226.4	1.74992	4	2.77645	0	1.2713	1.27762
IPI00131357	3	116.26	0.238844	0.207322	1.33524	Tax_Id=10090 Gene_Symbol=Rps23 11 days embryo whole body cDNA, RIKEN full-length enriched library, clone:2700086E01 product:ribosomal protein S23, full insert sequence	1.50699e+06	1.75162e+06	2.59663e+06	1.36131e+06	1.22143e+06	1.80241e+06	3	3	1.95175e+06	1.46172e+06	3.26869e+11	9.19454e+10	571725	303225	0.29293	0.207444	2	2	0.439074	var_homog	5.85524e+06	4.38515e+06	6.53739e+11	1.83891e+11	2.09407e+11	457610	1.31151	4	2.77645	0	0.748928	0.777173
IPI00131476	3	165.31	0.0130379	0.038049	2.32882	Tax_Id=10090 Gene_Symbol=Col18a1 Isoform 2 of Collagen alpha-1(XVIII) chain precursor	1.14265e+06	1.57663e+06	2.04174e+06	569754	676330	798309	3	3	1.58701e+06	681464	2.02171e+11	1.30791e+10	449634	114364	0.283322	0.167821	2	2	0.121525	var_homog	4.76102e+06	2.04439e+06	4.04342e+11	2.61582e+10	1.07625e+11	328063	3.38063	4	2.77645	1	0.429403	0.428972	x
IPI00624711	3	104.09	0.0175485	0.044005	2.222	Tax_Id=10090 Gene_Symbol=Hmga1 Isoform HMG-Y of High mobility group protein HMG-I/HMG-Y	200361	203365	138946	483095	435924	286799	3	3	180891	401939	1.32177e+09	1.04993e+10	36356.2	102466	0.200984	0.254929	2	2	0.22363	var_homog	542672	1.20582e+06	2.64355e+09	2.09985e+10	5.91052e+09	76879.9	3.52144	4	2.77645	1	2.222	2.17569	x
IPI00121758	3	178.26	0.238799	0.207322	1.15545	Tax_Id=10090 Gene_Symbol=Tardbp TAR DNA-binding protein 43	712049	540527	756954	836146	744009	741758	3	3	669843	773971	1.30461e+10	2.9006e+09	114220	53857.2	0.170517	0.0695855	2	2	0.363785	var_homog	2.00953e+06	2.32191e+06	2.60923e+10	5.80119e+09	7.97337e+09	89293.7	1.42821	4	2.77645	0	1.15545	1.04488	x
IPI00122421	3	109.89	0.0307049	0.0622423	1.27754	Tax_Id=10090 Gene_Symbol=Rpl27;EG621100;LOC100039431 60S ribosomal protein L27	1.38299e+06	1.51702e+06	1.7651e+06	1.18309e+06	1.25874e+06	1.20981e+06	3	3	1.55504e+06	1.21721e+06	3.75861e+10	1.47163e+09	193871	38361.9	0.124673	0.0315162	2	2	0.0753569	var_homog	4.66511e+06	3.65164e+06	7.51722e+10	2.94327e+09	1.95289e+10	139746	2.96073	4	2.77645	1	0.782755	0.797494	x
IPI00331436	3	78.05	0.0264703	0.0581879	1.71644	Tax_Id=10090 Gene_Symbol=Lap3 Isoform 1 of Cytosol aminopeptidase	1.21277e+06	1.61395e+06	1.79781e+06	2.14485e+06	2.71575e+06	3.07709e+06	3	3	1.54151e+06	2.6459e+06	8.95024e+10	2.20927e+11	299170	470028	0.194076	0.177644	2	2	0.576637	var_homog	4.62452e+06	7.93769e+06	1.79005e+11	4.41854e+11	1.55215e+11	393973	3.43322	4	2.77645	1	1.71644	1.68268
IPI00126396	3	96.19	0.216657	0.196109	1.15331	Tax_Id=10090 Gene_Symbol=Mcm7 Adult male testis cDNA, RIKEN full-length enriched library, clone:4922505B22 product:minichromosome maintenance deficient 7 (S. cerevisiae), full insert sequence	288965	250389	343410	331961	368884	317255	3	3	294255	339367	2.18422e+09	7.0751e+08	46735.6	26599.1	0.158827	0.0783785	2	2	0.489334	var_homog	882764	1.0181e+06	4.36843e+09	1.41502e+09	1.44586e+09	38024.5	1.45303	4	2.77645	0	1.15331	1.14879
IPI00118158	3	178.22	0.0314518	0.0630019	1.32044	Tax_Id=10090 Gene_Symbol=Msh2 DNA mismatch repair protein Msh2	118706	109162	143673	174146	158326	158125	3	3	123847	163532	3.17578e+08	8.44965e+07	17820.7	9192.2	0.143893	0.0562103	2	2	0.420303	var_homog	371541	490597	6.35155e+08	1.68993e+08	2.01037e+08	14178.8	3.42797	4	2.77645	1	1.32044	1.33376	x
IPI00130147	3	122.78	0.287596	0.228543	1.17369	Tax_Id=10090 Gene_Symbol=Raly Isoform 2 of RNA-binding protein Raly	211939	286731	299859	213463	254666	212231	3	3	266176	226787	2.24934e+09	5.833e+08	47427.3	24151.6	0.17818	0.106495	2	2	0.411841	var_homog	798529	680360	4.49869e+09	1.1666e+09	1.41632e+09	37634.1	1.28187	4	2.77645	0	0.852017	0.744473	x
IPI00225201	3	82.21	0.141807	0.152702	1.2115	Tax_Id=10090 Gene_Symbol=Iars Isoleucyl-tRNA synthetase, cytoplasmic	186600	188591	243082	152919	184528	172889	3	3	206091	170112	1.02727e+09	2.55555e+08	32051	15986.1	0.155519	0.093974	2	2	0.398427	var_homog	618273	510336	2.05453e+09	5.11111e+08	6.4141e+08	25326.1	1.7399	4	2.77645	0	0.825422	0.916743
IPI00124499	3	164.97	0.212838	0.19578	1.3964	Tax_Id=10090 Gene_Symbol=Krt79 Keratin, type II cytoskeletal 79	765811	589868	980548	1.45276e+06	975751	833802	3	3	778742	1.08744e+06	3.82832e+10	1.05131e+11	195661	324239	0.251252	0.298169	2	2	0.533882	var_homog	2.33623e+06	3.26231e+06	7.65663e+10	2.10262e+11	7.17071e+10	267782	1.41186	4	2.77645	0	1.3964	1.27414	x
IPI00347110	3	159.45	0.213981	0.19578	1.45156	Tax_Id=10090 Gene_Symbol=Krt73 Keratin, type II cytoskeletal 73	527068	623050	663627	807851	590455	1.23446e+06	3	3	604582	877588	4.91792e+09	1.07332e+11	70127.9	327616	0.115994	0.373314	2	2	0.0876245	var_homog	1.81374e+06	2.63276e+06	9.83584e+09	2.14664e+11	5.61249e+10	236907	1.41137	4	2.77645	0	1.45156	1.29661	x
IPI00119224	3	98.01	0.0426086	0.0775495	1.39422	Tax_Id=10090 Gene_Symbol=Snrpd3 Small nuclear ribonucleoprotein Sm D3	1.31528e+06	1.55567e+06	1.68326e+06	953701	1.03251e+06	1.28029e+06	3	3	1.51807e+06	1.08883e+06	3.49125e+10	2.90446e+10	186849	170425	0.123083	0.156521	2	2	0.908253	var_homog	4.55421e+06	3.2665e+06	6.9825e+10	5.80892e+10	3.19786e+10	178825	2.93976	4	2.77645	1	0.717249	0.663708	x
IPI00132762	3	213.7	0.144463	0.153789	1.26599	Tax_Id=10090 Gene_Symbol=Trap1 Heat shock protein 75 kDa, mitochondrial precursor	3.42131e+06	3.61684e+06	4.50608e+06	4.70159e+06	5.78065e+06	4.13265e+06	3	3	3.84808e+06	4.87163e+06	3.34284e+11	7.00657e+11	578173	837053	0.15025	0.171822	2	2	0.645997	var_homog	1.15442e+07	1.46149e+07	6.68569e+11	1.40131e+12	5.17471e+11	719354	1.74266	4	2.77645	0	1.26599	1.29991	x
IPI00113241	3	142.54	0.203275	0.191225	1.19434	Tax_Id=10090 Gene_Symbol=Rps19 40S ribosomal protein S19	1.50914e+06	1.77276e+06	1.95824e+06	1.35312e+06	1.29657e+06	1.73779e+06	3	3	1.74671e+06	1.46249e+06	5.09321e+10	5.76386e+10	225681	240080	0.129203	0.164158	2	2	0.938229	var_homog	5.24014e+06	4.38748e+06	1.01864e+11	1.15277e+11	5.42854e+10	232992	1.49403	4	2.77645	0	0.837283	0.763286
IPI00461384	3	153.09	0.141151	0.152663	1.25342	Tax_Id=10090 Gene_Symbol=Pxdn Peroxidasin homolog precursor	110157	151145	151275	115883	115328	97949.5	3	3	137526	109720	5.6178e+08	1.03988e+08	23701.9	10197.4	0.172345	0.0929405	2	2	0.312385	var_homog	412577	329161	1.12356e+09	2.07976e+08	3.32884e+08	18245.1	1.8665	4	2.77645	0	0.797817	0.763031
IPI00462140	3	164.6	0.0690358	0.103882	1.4262	Tax_Id=10090 Gene_Symbol=Krt77 Keratin, type II cytoskeletal 1b	828924	664530	966067	1.40146e+06	1.03821e+06	1.0681e+06	3	3	819840	1.16926e+06	2.27929e+10	4.06621e+10	150973	201648	0.18415	0.172459	2	2	0.718397	var_homog	2.45952e+06	3.50777e+06	4.55859e+10	8.13241e+10	3.17275e+10	178122	2.40254	4	2.77645	0	1.4262	1.28854	x
IPI00122696	3	164.46	0.0568487	0.0920809	1.1703	Tax_Id=10090 Gene_Symbol=Rbbp4 Histone-binding protein RBBP4	408754	388741	471328	357724	360908	365551	3	3	422941	361394	1.85612e+09	1.54959e+07	43082.7	3936.49	0.101865	0.0108925	2	2	0.0165589	non_homog_var	1.26882e+06	1.08418e+06	3.71225e+09	3.09919e+07	9.3581e+08	30591	2.46409	4	2.77645	0	0.854479	0.882947	x
IPI00850795	3	132.25	0.0524665	0.089568	1.20769	Tax_Id=10090 Gene_Symbol=LOC629750 similar to ubiquitin A-52 residue ribosomal protein fusion product 1 isoform 1	4.47467e+06	3.67705e+06	4.12627e+06	4.92745e+06	5.2944e+06	4.6061e+06	3	3	4.09266e+06	4.94265e+06	1.59896e+11	1.18614e+11	399870	344404	0.0977041	0.06968	2	2	0.851776	var_homog	1.2278e+07	1.48279e+07	3.19792e+11	2.37228e+11	1.39255e+11	373169	2.78966	4	2.77645	1	1.20769	1.19417	x
IPI00331128	3	145.07	0.17111	0.174474	1.24772	Tax_Id=10090 Gene_Symbol=Rab8a Ras-related protein Rab-8A	552888	658624	713379	711602	713284	976846	3	3	641630	800577	6.65595e+09	2.33037e+10	81584	152655	0.127151	0.190682	2	2	0.444328	var_homog	1.92489e+06	2.40173e+06	1.33119e+10	4.66073e+10	1.49798e+10	122392	1.59054	4	2.77645	0	1.24772	1.08299
IPI00318614	3	102.84	0.139406	0.151915	1.60625	Tax_Id=10090 Gene_Symbol=Idh2 Isocitrate dehydrogenase [NADP], mitochondrial precursor	130868	109701	162815	283524	226346	138068	3	3	134462	215979	7.14974e+08	5.37e+09	26739	73280.3	0.19886	0.339293	2	2	0.234997	var_homog	403385	647938	1.42995e+09	1.074e+10	3.04249e+09	55158.7	1.81002	4	2.77645	0	1.60625	1.72957	x
IPI00111885	3	116.35	2.40284e-05	0.00406234	2.03205	Tax_Id=10090 Gene_Symbol=Uqcrc1 Cytochrome b-c1 complex subunit 1, mitochondrial precursor	255864	252722	270659	505964	549471	528032	3	3	259748	527822	9.17411e+07	4.73253e+08	9578.16	21754.4	0.0368747	0.0412153	2	2	0.324751	var_homog	779245	1.58347e+06	1.83482e+08	9.46505e+08	2.82497e+08	16807.6	19.5341	4	2.77645	1	2.03205	2.06372	x
IPI00121596	3	74.97	0.203354	0.191225	1.05014	Tax_Id=10090 Gene_Symbol=Prpf8 Pre-mRNA-processing-splicing factor 8	300312	280013	299020	321503	297726	304204	3	3	293115	307811	1.29156e+08	1.51086e+08	11364.7	12291.7	0.0387722	0.0399326	2	2	0.921748	var_homog	879345	923433	2.58313e+08	3.02172e+08	1.40121e+08	11837.3	1.52055	4	2.77645	0	1.05014	1.01734	x
IPI00108125	3	149.87	0.0740508	0.106211	1.46905	Tax_Id=10090 Gene_Symbol=Eif5a Eukaryotic translation initiation factor 5A-1	847273	733558	739284	1.36453e+06	1.20326e+06	840556	3	3	773372	1.13612e+06	4.10428e+09	7.20196e+10	64064.6	268365	0.0828381	0.236212	2	2	0.107831	var_homog	2.32011e+06	3.40835e+06	8.20855e+09	1.44039e+11	3.80619e+10	195095	2.27721	4	2.77645	0	1.46905	1.62761	x
IPI00331628	3	150.94	0.132694	0.150236	1.3917	Tax_Id=10090 Gene_Symbol=Hsd17b4 Peroxisomal multifunctional enzyme type 2	167677	177589	236643	247235	218926	343679	3	3	193969	269947	1.39033e+09	4.27768e+09	37287.1	65404	0.192232	0.242285	2	2	0.490587	var_homog	581908	809840	2.78065e+09	8.55537e+09	2.834e+09	53235.4	1.74795	4	2.77645	0	1.3917	1.39218
IPI00310091	3	76.68	0.208503	0.194447	1.26915	Tax_Id=10090 Gene_Symbol=Ppp2r1a Serine/threonine-protein phosphatase 2A 65 kDa regulatory subunit A alpha isoform	181635	136749	149706	221151	222166	150761	3	3	156030	198026	5.33685e+08	1.67575e+09	23101.6	40935.9	0.148059	0.20672	2	2	0.483097	var_homog	468090	594078	1.06737e+09	3.3515e+09	1.10472e+09	33237.3	1.54748	4	2.77645	0	1.26915	1.47723
IPI00110724	3	163.08	0.0852382	0.115886	1.22887	Tax_Id=10090 Gene_Symbol=Rpl22l1 Isoform 1 of Ribosomal protein L22-like 1	1.1047e+06	1.0124e+06	1.06871e+06	922972	953057	716435	3	3	1.06194e+06	864155	2.16405e+09	1.65921e+10	46519.4	128810	0.0438062	0.149059	2	2	0.230757	var_homog	3.18581e+06	2.59246e+06	4.3281e+09	3.31841e+10	9.37806e+09	96840.4	2.50134	4	2.77645	0	0.813755	0.863633	x
IPI00330634	3	194.67	0.816656	0.419099	1.03492	Tax_Id=10090 Gene_Symbol=AI595406 hypothetical protein LOC237730	732096	853570	847979	917481	918390	682751	3	3	811215	839541	4.70266e+09	1.84374e+10	68575.9	135785	0.0845349	0.161737	2	2	0.406451	var_homog	2.43364e+06	2.51862e+06	9.40532e+09	3.68749e+10	1.15701e+10	107564	0.322525	4	2.77645	0	1.03492	1.08196
IPI00131186	2	160.76	0.226893	0.200548	1.18435	Tax_Id=10090 Gene_Symbol=Btf3;LOC100046341;LOC100041823 Isoform 2 of Transcription factor BTF3	812782	1.13405e+06	990853	997624	1.26261e+06	1.21902e+06	3	3	979229	1.15975e+06	2.59048e+10	2.01893e+10	160950	142089	0.164364	0.122517	2	2	0.876004	var_homog	2.93769e+06	3.47926e+06	5.18095e+10	4.03786e+10	2.3047e+10	151812	1.45637	4	2.77645	0	1.18435	1.23028
IPI00453821	2	131.27	0.220343	0.198383	1.31764	Tax_Id=10090 Gene_Symbol=Nup155 Nuclear pore complex protein Nup155	122035	116040	88875	137438	184229	109135	3	3	108983	143601	3.1224e+08	1.43826e+09	17670.3	37924.4	0.162138	0.264097	2	2	0.356743	var_homog	326950	430802	6.2448e+08	2.87652e+09	8.75251e+08	29584.6	1.43309	4	2.77645	0	1.31764	1.1844	x
IPI00114342	2	91.04	0.261797	0.21829	1.11922	Tax_Id=10090 Gene_Symbol=Hk2 Hexokinase-2	215828	199643	271613	258348	259130	251516	3	3	229028	256332	1.42558e+09	1.75429e+07	37756.9	4188.42	0.164857	0.0163399	2	2	0.0243124	non_homog_var	687084	768995	2.85116e+09	3.50858e+07	7.21561e+08	26861.9	1.24489	4	2.77645	0	1.11922	1.19701
IPI00222760	2	62.74	0.241423	0.207961	1.34608	Tax_Id=10090 Gene_Symbol=Prpf19 Isoform 2 of Pre-mRNA-processing factor 19	262995	252694	123875	276261	323474	261171	3	3	213188	286968	6.00916e+09	1.05639e+09	77518.8	32502.2	0.363617	0.113261	2	2	0.299026	var_homog	639564	860905	1.20183e+10	2.11279e+09	3.53278e+09	59437.2	1.5203	4	2.77645	0	1.34608	1.09326
IPI00132578	2	64.74	0.264319	0.218776	1.20822	Tax_Id=10090 Gene_Symbol=Mrto4 mRNA turnover protein 4 homolog	189339	198449	294131	287450	299739	236721	3	3	227306	274637	3.36994e+09	1.11597e+09	58051.2	33406.1	0.255387	0.121637	2	2	0.497544	var_homog	681919	823910	6.73988e+09	2.23194e+09	2.24295e+09	47359.8	1.22398	4	2.77645	0	1.20822	1.44849
IPI00116850	2	48.69	0.249669	0.212057	1.33785	Tax_Id=10090 Gene_Symbol=D10Wsu52e UPF0027 protein C22orf28 homolog	518039	300578	290143	267848	270700	290211	3	3	369587	276253	1.65557e+10	1.48149e+08	128669	12171.7	0.348143	0.0440598	2	2	0.0177383	non_homog_var	1.10876e+06	828760	3.31115e+10	2.96298e+08	8.35195e+09	91389	1.2508	4	2.77645	0	0.747466	0.900598
IPI00404590	2	115.57	0.0556526	0.0910397	3.75761	Tax_Id=10090 Gene_Symbol=H1f0 Bone marrow stroma cell CRL-2028 SR-4987 cDNA, RIKEN full-length enriched library, clone:G430067B09 product:histone H1.0, full insert sequence	54625.8	56446.1	74008.2	353216	256627	85616	3	3	61693.4	231820	1.1457e+08	1.8364e+10	10703.8	135514	0.173499	0.584566	2	2	0.0124004	non_homog_var	185080	695459	2.29141e+08	3.6728e+10	9.23929e+09	96121.2	2.16769	4	2.77645	0	3.75761	4.5464	x
IPI00553538	2	109.47	9.62511e-05	0.0100922	1.886	Tax_Id=10090 Gene_Symbol=Hist1h3a;Hist1h3h;Hist1h3g;Hist1h3i Histone H3.1	1.58522e+06	1.48281e+06	1.60913e+06	3.04443e+06	2.7579e+06	3.01876e+06	3	3	1.55905e+06	2.94036e+06	4.503e+09	2.51349e+10	67104.4	158540	0.0430418	0.0539185	2	2	0.303868	var_homog	4.67715e+06	8.82109e+06	9.006e+09	5.02698e+10	1.4819e+10	121733	13.8973	4	2.77645	1	1.886	1.90432	x
IPI00135869	2	93.81	0.216375	0.196109	1.14548	Tax_Id=10090 Gene_Symbol=Rab11b Ras-related protein Rab-11B	320232	381718	381108	270788	342135	332585	3	3	361020	315169	1.24778e+09	1.50008e+09	35324	38730.8	0.097845	0.122889	2	2	0.908185	var_homog	1.08306e+06	945508	2.49556e+09	3.00015e+09	1.37393e+09	37066.5	1.51497	4	2.77645	0	0.872998	0.872678
IPI00117288	2	110.79	0.189544	0.182809	1.22967	Tax_Id=10090 Gene_Symbol=Hnrpab Heterogeneous nuclear ribonucleoprotein A/B	206075	211698	283314	307060	314566	240477	3	3	233696	287368	1.85436e+09	1.66314e+09	43062.2	40781.6	0.184266	0.141914	2	2	0.945638	var_homog	701087	862103	3.70871e+09	3.32628e+09	1.75875e+09	41937.4	1.56745	4	2.77645	0	1.22967	1.45046
IPI00222550	2	136.67	0.0374092	0.0711546	1.40645	Tax_Id=10090 Gene_Symbol=Rpl37a;LOC668941;LOC100045996;LOC100042986 Bone marrow macrophage cDNA, RIKEN full-length enriched library, clone:I830052D11 product:ribosomal protein L37a, full insert sequence	1.47637e+06	1.66125e+06	2.11646e+06	1.2067e+06	1.28617e+06	1.24282e+06	3	3	1.75136e+06	1.24523e+06	1.0852e+11	1.58297e+09	329423	39786.5	0.188096	0.0319512	2	2	0.0287544	non_homog_var	5.25408e+06	3.73569e+06	2.17039e+11	3.16593e+09	5.50513e+10	234630	2.64194	4	2.77645	0	0.711008	0.748124
IPI00113849	2	51.75	0.308917	0.235534	1.3019	Tax_Id=10090 Gene_Symbol=Cdc42 Isoform 2 of Cell division control protein 42 homolog precursor	412709	399322	695294	368711	326617	462459	3	3	502442	385929	2.79389e+10	4.83558e+09	167149	69538.4	0.332674	0.180184	2	2	0.295082	var_homog	1.50733e+06	1.15779e+06	5.58778e+10	9.67117e+09	1.63872e+10	128013	1.11472	4	2.77645	0	0.768107	0.893391
IPI00555069	2	97.36	0.308718	0.235534	1.10633	Tax_Id=10090 Gene_Symbol=Pgk1 Phosphoglycerate kinase 1	501310	474999	528660	495256	378470	486600	3	3	501657	453442	7.19977e+08	4.23434e+09	26832.4	65071.8	0.0534875	0.143506	2	2	0.290646	var_homog	1.50497e+06	1.36033e+06	1.43995e+09	8.46867e+09	2.47716e+09	49771	1.18644	4	2.77645	0	0.903889	0.970655
IPI00130489	2	88.5	0.187851	0.182809	1.26233	Tax_Id=10090 Gene_Symbol=Rab35 Ras-related protein Rab-35	482782	585527	647757	628333	643284	894618	3	3	572022	722078	6.94092e+09	2.23832e+10	83312.2	149610	0.145645	0.207194	2	2	0.473393	var_homog	1.71607e+06	2.16623e+06	1.38818e+10	4.47664e+10	1.46621e+10	121087	1.51776	4	2.77645	0	1.26233	1.09864
IPI00221540	2	94.08	0.0376661	0.0712348	1.54633	Tax_Id=10090 Gene_Symbol=Erlin2 Erlin-2	88676.2	73285.2	70092.6	132570	92875.3	133387	3	3	77351.3	119611	9.87375e+07	5.36258e+08	9936.67	23157.2	0.128462	0.193605	2	2	0.310987	var_homog	232054	358833	1.97475e+08	1.07252e+09	3.17497e+08	17818.5	2.90469	4	2.77645	1	1.54633	1.80896	x
IPI00134820	2	83.59	0.186905	0.182809	1.14177	Tax_Id=10090 Gene_Symbol=Drg2 Developmentally-regulated GTP-binding protein 2	43772.5	48145.6	52961.2	57894.5	48548.6	58975.2	3	3	48293.1	55139.4	2.11244e+07	3.28714e+07	4596.13	5733.36	0.0951715	0.103979	2	2	0.782445	var_homog	144879	165418	4.22488e+07	6.57429e+07	2.69979e+07	5195.95	1.61375	4	2.77645	0	1.14177	1.20249
IPI00170032	2	88.5	0.187851	0.182809	1.26233	Tax_Id=10090 Gene_Symbol=Rab15 Ras-related protein Rab-15	482782	585527	647757	628333	643284	894618	3	3	572022	722078	6.94092e+09	2.23832e+10	83312.2	149610	0.145645	0.207194	2	2	0.473393	var_homog	1.71607e+06	2.16623e+06	1.38818e+10	4.47664e+10	1.46621e+10	121087	1.51776	4	2.77645	0	1.26233	1.09864
IPI00416279	2	131.64	0.00018086	0.0100922	2.48061	Tax_Id=10090 Gene_Symbol=Glipr2 Golgi-associated plant pathogenesis-related protein 1	328547	364731	389286	146970	133166	156275	3	3	360855	145470	9.33579e+08	1.35185e+08	30554.5	11626.9	0.0846727	0.0799264	2	2	0.252974	var_homog	1.08256e+06	436410	1.86716e+09	2.7037e+08	5.34382e+08	23116.7	11.4113	4	2.77645	1	0.403127	0.402953	x
IPI00134476	2	59.62	0.000368214	0.0100922	2.07733	Tax_Id=10090 Gene_Symbol=Car4 NOD-derived CD11c +ve dendritic cells cDNA, RIKEN full-length enriched library, clone:F630105N05 product:carbonic anhydrase 4, full insert sequence	152546	138699	151850	299377	280218	340861	3	3	147698	306819	6.08693e+07	9.60933e+08	7801.88	30998.9	0.052823	0.101033	2	2	0.119141	var_homog	443095	920457	1.21739e+08	1.92187e+09	5.10901e+08	22603.1	8.62191	4	2.77645	1	2.07733	1.97153
IPI00114667	2	155.75	0.329183	0.246175	1.1778	Tax_Id=10090 Gene_Symbol=Psmd7 26S proteasome non-ATPase regulatory subunit 7	314238	285663	292171	407792	376285	266602	3	3	297357	350226	2.24315e+08	5.49298e+09	14977.1	74114.6	0.0503675	0.211619	2	2	0.0784689	var_homog	892072	1.05068e+06	4.4863e+08	1.0986e+10	2.85865e+09	53466.3	1.21106	4	2.77645	0	1.1778	1.28789
IPI00331315	2	79.63	0.963172	0.458595	1.00227	Tax_Id=10090 Gene_Symbol=Igf2bp3 Insulin-like growth factor 2 mRNA-binding protein 3	285143	265093	308763	266128	295302	299517	3	3	286333	286982	4.77833e+08	3.30609e+08	21859.4	18182.6	0.0763425	0.0633581	2	2	0.817891	var_homog	858999	860947	9.55666e+08	6.61217e+08	4.04221e+08	20105.2	0.0395548	4	2.77645	0	1.00227	1.03563
IPI00116254	2	78.02	0.329417	0.246175	1.09531	Tax_Id=10090 Gene_Symbol=Prdx4 Peroxiredoxin-4	373983	344896	408378	339619	385496	304058	3	3	375753	343057	1.00983e+09	1.6669e+09	31777.9	40827.7	0.0845713	0.119011	2	2	0.754527	var_homog	1.12726e+06	1.02917e+06	2.01967e+09	3.3338e+09	1.33837e+09	36583.7	1.09457	4	2.77645	0	0.912987	0.908111
IPI00113141	2	100.11	0.000634597	0.0107414	1.79884	Tax_Id=10090 Gene_Symbol=Cs Citrate synthase, mitochondrial precursor	211563	196467	226738	351788	410029	380026	3	3	211589	380614	2.29082e+08	8.48279e+08	15135.5	29125.2	0.0715323	0.0765216	2	2	0.425265	var_homog	634767	1.14184e+06	4.58164e+08	1.69656e+09	5.38681e+08	23209.5	8.91932	4	2.77645	1	1.79884	1.79628	x
IPI00322828	2	74.81	0.178225	0.179033	1.20353	Tax_Id=10090 Gene_Symbol=Farsb Phenylalanyl-tRNA synthetase beta chain	39446.2	35157.2	36738.4	38358.3	27655.5	26498.9	3	3	37113.9	30837.5	4.70479e+06	4.27553e+07	2169.05	6538.76	0.0584431	0.212039	2	2	0.198263	var_homog	111342	92512.6	9.40957e+06	8.55106e+07	2.37301e+07	4871.35	1.578	4	2.77645	0	0.830888	0.752767
IPI00123313	2	75.58	0.971859	0.459829	1.00756	Tax_Id=10090 Gene_Symbol=Uba1 Ubiquitin-like modifier-activating enzyme 1 X	331696	299193	308604	324829	349704	272066	3	3	313164	315533	2.79707e+08	1.5717e+09	16724.4	39644.7	0.0534047	0.125643	2	2	0.302156	var_homog	939493	946599	5.59414e+08	3.1434e+09	9.25703e+08	30425.4	0.0953543	4	2.77645	0	1.00756	1.05257
IPI00138406	2	114.01	0.0480475	0.0854116	1.15304	Tax_Id=10090 Gene_Symbol=Rap1a Ras-related protein Rap-1A precursor	274893	291013	297435	263227	257883	227643	3	3	287780	249585	1.34878e+08	3.68206e+08	11613.7	19188.7	0.0403561	0.0768825	2	2	0.536203	var_homog	863341	748754	2.69755e+08	7.36412e+08	2.51542e+08	15860.1	2.94955	4	2.77645	1	0.867274	0.886158
IPI00137612	2	85.66	0.330835	0.246185	1.19853	Tax_Id=10090 Gene_Symbol=Surf6 Surfeit locus protein 6	277680	250492	358080	271019	281321	187108	3	3	295418	246483	3.12977e+09	2.67057e+09	55944.4	51677.5	0.189374	0.20966	2	2	0.920832	var_homog	886253	739448	6.25954e+09	5.34114e+09	2.90017e+09	53853.2	1.11289	4	2.77645	0	0.834353	0.976012	x
IPI00124221	2	69.51	0.171967	0.174822	1.25775	Tax_Id=10090 Gene_Symbol=Atp1b3 Sodium/potassium-transporting ATPase subunit beta-3	116096	81960.2	80043.9	126355	99131	124294	3	3	92699.9	116593	4.11439e+08	2.2976e+08	20284	15157.9	0.218813	0.130006	2	2	0.716658	var_homog	278100	349780	8.22879e+08	4.59521e+08	3.206e+08	17905.3	1.63433	4	2.77645	0	1.25775	1.51652
IPI00112555	2	52.62	0.335097	0.247685	1.23759	Tax_Id=10090 Gene_Symbol=Gars Glycyl-tRNA synthetase	151632	110349	124425	174228	189553	114430	3	3	128802	159404	4.40444e+08	1.57568e+09	20986.8	39694.9	0.162938	0.249021	2	2	0.436921	var_homog	386406	478211	8.80888e+08	3.15136e+09	1.00806e+09	31750	1.18046	4	2.77645	0	1.23759	1.40027
IPI00854971	2	86.8	0.0437418	0.0791862	1.46828	Tax_Id=10090 Gene_Symbol=LOC100046302 similar to Protein disulfide isomerase associated 6	198848	184941	271231	361066	286380	314306	3	3	218340	320584	2.14642e+09	1.42405e+09	46329.4	37736.6	0.212189	0.117712	2	2	0.797684	var_homog	655020	961752	4.29284e+09	2.84811e+09	1.78524e+09	42252	2.96371	4	2.77645	1	1.46828	1.58063	x
IPI00113746	2	79.51	0.554307	0.335686	1.05204	Tax_Id=10090 Gene_Symbol=U2af2 Splicing factor U2AF 65 kDa subunit	62441	79634.1	72277.3	67149.4	68922.8	67677.7	3	3	71450.8	67916.6	7.44127e+07	829043	8626.28	910.518	0.12073	0.0134064	2	2	0.0220368	non_homog_var	214352	203750	1.48825e+08	1.65809e+06	3.76209e+07	6133.58	0.705699	4	2.77645	0	0.950537	0.936362	x
IPI00880644	2	78.05	0.163796	0.16854	1.30439	Tax_Id=10090 Gene_Symbol=Tpr Nuclear pore complex-associated intranuclear coiled-coil protein TPR	183411	122545	218510	222527	236834	224744	3	3	174822	228035	2.35765e+09	5.92979e+07	48555.6	7700.51	0.277743	0.033769	2	2	0.0490684	non_homog_var	524466	684105	4.71529e+09	1.18596e+08	1.20847e+09	34763.1	1.87476	4	2.77645	0	1.30439	1.22535
IPI00134979	2	34.35	0.164364	0.168611	1.15081	Tax_Id=10090 Gene_Symbol=Chm Rab proteins geranylgeranyltransferase component A 1	620440	613396	795993	800986	781015	753950	3	3	676609	778650	1.07017e+10	5.57288e+08	103449	23607	0.152893	0.0303178	2	2	0.0989946	var_homog	2.02983e+06	2.33595e+06	2.14034e+10	1.11458e+09	5.62948e+09	75029.9	1.66566	4	2.77645	0	1.15081	1.25881
IPI00131695	2	90.02	0.339633	0.249946	1.18221	Tax_Id=10090 Gene_Symbol=Alb Serum albumin precursor	1.82452e+06	2.75685e+06	2.97905e+06	3.29452e+06	3.08103e+06	2.56246e+06	3	3	2.52014e+06	2.97934e+06	3.75257e+11	1.41734e+11	612582	376476	0.243075	0.126362	2	2	0.548305	var_homog	7.56042e+06	8.93801e+06	7.50513e+11	2.83469e+11	2.58495e+11	508424	1.10616	4	2.77645	0	1.18221	1.11759
IPI00396739	2	48.25	0.160692	0.16585	2.61633	Tax_Id=10090 Gene_Symbol=Smarca5 SWI/SNF-related matrix-associated actin-dependent regulator of chromatin subfamily A member 5	17174.2	18255.7	6101.02	40907	53606.4	14145.2	3	3	13843.6	36219.5	4.52535e+07	4.05777e+08	6727.07	20143.9	0.485933	0.556162	2	2	0.200667	var_homog	41530.9	108659	9.05069e+07	8.11554e+08	2.25515e+08	15017.2	1.8249	4	2.77645	0	2.61633	2.38189
IPI00473753	2	110.99	0.882844	0.43641	1.00561	Tax_Id=10090 Gene_Symbol=Ppp2r2d Serine/threonine-protein phosphatase 2A 55 kDa regulatory subunit B delta isoform	31507.2	18748.7	36599.6	27474.1	28634.9	30261.6	3	3	28951.9	28790.2	8.45608e+07	1.96062e+06	9195.7	1400.22	0.31762	0.0486353	2	2	0.045321	non_homog_var	86855.6	86370.6	1.69122e+08	3.92124e+06	4.32607e+07	6577.29	0.0301011	4	2.77645	0	0.994416	0.908837
IPI00127989	2	132.52	0.549298	0.333847	1.10049	Tax_Id=10090 Gene_Symbol=LOC100048119;Ptges3;LOC100043508 Prostaglandin E synthase 3	479018	376535	283260	434652	463547	355050	3	3	379605	417750	9.58733e+09	3.15714e+09	97914.9	56188.4	0.257939	0.134503	2	2	0.495453	var_homog	1.13881e+06	1.25325e+06	1.91747e+10	6.31428e+09	6.37224e+09	79826.3	0.585245	4	2.77645	0	1.10049	1.15435
IPI00133206	2	89.47	0.855041	0.428751	1.19942	Tax_Id=10090 Gene_Symbol=Psmc3 26S protease regulatory subunit 6A	145018	136037	33586.3	174258	168863	34265.1	3	3	104880	125795	3.83228e+09	6.29063e+09	61905.4	79313.5	0.590249	0.630496	2	2	0.75715	var_homog	314640	377386	7.66456e+09	1.25813e+10	5.06145e+09	71143.9	0.360057	4	2.77645	0	1.19942	1.24131
IPI00122450	2	113.61	0.00247829	0.0179038	9.57493	Tax_Id=10090 Gene_Symbol=Cald1 caldesmon 1	145989	71383.4	125230	6850.42	12762.4	16168.5	3	3	114201	11927.1	1.48274e+09	2.22298e+07	38506.3	4714.84	0.33718	0.395306	2	2	0.0295419	non_homog_var	342603	35781.2	2.96547e+09	4.44595e+07	7.52484e+08	27431.4	4.56627	4	2.77645	1	0.104439	0.101911	x
IPI00136912	2	71.73	0.833183	0.423507	1.04353	Tax_Id=10090 Gene_Symbol=Srm Spermidine synthase	99188.4	102353	101400	132317	92337.9	91472.2	3	3	100980	105376	2.63514e+06	5.44574e+08	1623.31	23336.1	0.0160755	0.221456	2	2	0.00963118	non_homog_var	302941	316128	5.27027e+06	1.08915e+09	2.73605e+08	16541	0.325456	4	2.77645	0	1.04353	0.91063
IPI00131725	2	125.63	0.831753	0.423416	1.07892	Tax_Id=10090 Gene_Symbol=Npm3 Nucleoplasmin-3	2.59054e+06	2.02111e+06	2.48533e+06	1.75349e+06	2.52382e+06	3.37975e+06	3	3	2.36566e+06	2.55235e+06	9.1804e+10	6.61789e+11	302992	813504	0.128079	0.318727	2	2	0.243643	var_homog	7.09698e+06	7.65706e+06	1.83608e+11	1.32358e+12	3.76797e+11	613838	0.372491	4	2.77645	0	1.07892	1.01548	x
IPI00134961	2	72.27	0.14522	0.15411	2.08222	Tax_Id=10090 Gene_Symbol=Acadm Medium-chain specific acyl-CoA dehydrogenase, mitochondrial precursor	34033.7	36106.1	9385.23	71861.9	55554.7	38171.8	3	3	26508.3	55196.1	2.20974e+08	2.83853e+08	14865.2	16847.9	0.560775	0.305238	2	2	0.875446	var_homog	79525	165588	4.41949e+08	5.67706e+08	2.52414e+08	15887.5	2.2115	4	2.77645	0	2.08222	1.63235
IPI00331707	2	101.9	0.146272	0.154742	1.06515	Tax_Id=10090 Gene_Symbol=Hmgcs1;LOC100040592 Hydroxymethylglutaryl-CoA synthase, cytoplasmic	269600	257429	283819	247984	264247	249023	3	3	270282	253752	1.74454e+08	8.28928e+07	13208.1	9104.55	0.0488678	0.0358798	2	2	0.644211	var_homog	810847	761255	3.48908e+08	1.65786e+08	1.28673e+08	11343.4	1.78483	4	2.77645	0	0.938838	0.923677
IPI00467338	2	72.63	0.549018	0.333847	1.05141	Tax_Id=10090 Gene_Symbol=Rangap1 Ran GTPase-activating protein 1	121035	118185	135656	119639	132516	104391	3	3	124959	118849	8.78508e+07	1.98215e+08	9372.87	14078.9	0.0750079	0.11846	2	2	0.614201	var_homog	374876	356547	1.75702e+08	3.96429e+08	1.43033e+08	11959.6	0.625673	4	2.77645	0	0.951106	0.988468
IPI00338964	2	117.14	0.200348	0.190388	1.24325	Tax_Id=10090 Gene_Symbol=Atp2a2 Isoform SERCA2B of Sarcoplasmic/endoplasmic reticulum calcium ATPase 2	175688	152962	260199	244524	245744	241821	3	3	196283	244030	3.1931e+09	4.03087e+06	56507.5	2007.7	0.287888	0.00822729	2	2	0.00252155	non_homog_var	588849	732089	6.3862e+09	8.06173e+06	1.59857e+09	39982.1	1.46259	4	2.77645	0	1.24325	1.39181	x
IPI00119870	2	143.56	0.822476	0.420591	1.06315	Tax_Id=10090 Gene_Symbol=Ctnna2 Isoform II of Catenin alpha-2	243625	251636	145694	226665	236269	139949	3	3	213652	200961	3.47978e+09	2.81491e+09	58989.7	53055.7	0.276102	0.26401	2	2	0.894376	var_homog	640956	602884	6.95956e+09	5.62982e+09	3.14734e+09	56101.2	0.277049	4	2.77645	0	0.940601	0.930384
IPI00113869	2	103.15	0.825939	0.42109	1.11482	Tax_Id=10090 Gene_Symbol=Bsg Isoform 2 of Basigin precursor	291571	288522	140701	223664	223709	199180	3	3	240265	215518	7.43698e+09	2.00194e+08	86237.9	14149	0.358929	0.0656511	2	2	0.0524262	var_homog	720794	646554	1.4874e+10	4.00388e+08	3.81859e+09	61794.7	0.490472	4	2.77645	0	0.897002	0.775207
IPI00138302	2	160.16	0.295237	0.231356	1.12143	Tax_Id=10090 Gene_Symbol=EG666487;LOC674727 similar to ribosomal protein L38	2.11644e+06	2.1244e+06	2.63827e+06	1.8332e+06	2.0551e+06	2.24592e+06	3	3	2.29304e+06	2.04474e+06	8.94058e+10	4.26641e+10	299008	206553	0.130398	0.101017	2	2	0.646083	var_homog	6.87911e+06	6.13422e+06	1.78812e+11	8.53282e+10	6.6035e+10	256973	1.1834	4	2.77645	0	0.891716	0.96738	x
IPI00126042	2	79.35	0.201123	0.190388	1.19392	Tax_Id=10090 Gene_Symbol=Rab14 Ras-related protein Rab-14	429245	500976	498395	497759	523497	684397	3	3	476205	568551	1.65564e+09	1.02308e+10	40689.5	101148	0.0854453	0.177904	2	2	0.278575	var_homog	1.42862e+06	1.70565e+06	3.31127e+09	2.04617e+10	5.94324e+09	77092.4	1.46707	4	2.77645	0	1.19392	1.05037
IPI00116317	2	65.03	0.00352938	0.0190707	1.40587	Tax_Id=10090 Gene_Symbol=Nodal Nodal precursor	855258	895802	937095	578156	653697	680237	3	3	896052	637363	1.6744e+09	2.80522e+09	40919.5	52964.4	0.0456664	0.0830992	2	2	0.747564	var_homog	2.68816e+06	1.91209e+06	3.34881e+09	5.61045e+09	2.23981e+09	47326.7	6.69448	4	2.77645	1	0.711302	0.729734	x
IPI00122548	2	108.2	0.00374074	0.0197866	1.59804	Tax_Id=10090 Gene_Symbol=Vdac3 Voltage-dependent anion channel 3	309109	266233	295689	521733	422318	447888	3	3	290344	463980	4.8103e+08	2.66505e+09	21932.4	51624.2	0.0755395	0.111264	2	2	0.305796	var_homog	871031	1.39194e+06	9.62061e+08	5.33011e+09	1.57304e+09	39661.6	5.36186	4	2.77645	1	1.59804	1.51473	x
IPI00556768	2	98.53	0.357461	0.256922	1.07675	Tax_Id=10090 Gene_Symbol=Thrap3 Thyroid hormone receptor-associated protein 3	289497	265831	240535	247408	265260	226462	3	3	265287	246377	5.99531e+08	3.77123e+08	24485.3	19419.7	0.0922973	0.0788209	2	2	0.772275	var_homog	795862	739131	1.19906e+09	7.54246e+08	4.88327e+08	22098.1	1.04808	4	2.77645	0	0.928717	0.930698
IPI00874456	2	76.72	0.0042571	0.0206715	2.05635	Tax_Id=10090 Gene_Symbol=Dld Dihydrolipoyl dehydrogenase, mitochondrial precursor	103035	129930	143053	280751	220152	272323	3	3	125339	257742	4.16164e+08	1.07749e+09	20400.1	32825.2	0.162759	0.127357	2	2	0.557242	var_homog	376018	773226	8.32329e+08	2.15499e+09	7.46829e+08	27328.2	5.93378	4	2.77645	1	2.05635	2.09592	x
IPI00124245	2	92.37	0.845264	0.427502	1.02039	Tax_Id=10090 Gene_Symbol=G3bp2 Isoform A of Ras GTPase-activating protein-binding protein 2	368763	360782	448158	413207	435679	305280	3	3	392568	384722	2.33366e+09	4.85953e+09	48307.9	69710.3	0.123056	0.181197	2	2	0.648852	var_homog	1.1777e+06	1.15417e+06	4.66731e+09	9.71906e+09	3.59659e+09	59971.6	0.16023	4	2.77645	0	0.980014	1.12052
IPI00114237	2	65.36	0.817083	0.419099	1.03038	Tax_Id=10090 Gene_Symbol=Ctbp2 Isoform 1 of C-terminal-binding protein 2	177512	185025	235423	199337	183844	197149	3	3	199320	193443	9.9168e+08	7.03134e+07	31491	8385.31	0.157992	0.0433476	2	2	0.132418	var_homog	597960	580330	1.98336e+09	1.40627e+08	5.30997e+08	23043.4	0.312335	4	2.77645	0	0.970517	1.06553
IPI00387312	2	56.71	0.545594	0.332791	1.11321	Tax_Id=10090 Gene_Symbol=Pfkl phosphofructokinase, liver, B-type	153504	133810	128889	153069	143649	77159.2	3	3	138734	124626	1.69665e+08	1.712e+09	13025.5	41376.3	0.0938884	0.332004	2	2	0.180335	var_homog	416203	373878	3.39329e+08	3.42399e+09	9.4083e+08	30672.9	0.563339	4	2.77645	0	0.898306	1.07353
IPI00407764	2	53.49	0.79675	0.415248	1.02262	Tax_Id=10090 Gene_Symbol=Dis3 Exosome complex exonuclease RRP44	94671.8	130591	166156	140592	137680	122002	3	3	130473	133425	1.27752e+09	9.99853e+07	35742.4	9999.27	0.273945	0.0749431	2	2	0.145169	var_homog	391419	400274	2.55504e+09	1.99971e+08	6.88752e+08	26244.1	0.137748	4	2.77645	0	1.02262	1.05428
IPI00129468	2	109.71	0.136393	0.151915	1.32952	Tax_Id=10090 Gene_Symbol=Cbx3 Chromobox protein homolog 3	287425	206848	189945	317119	342087	250474	3	3	228073	303227	2.71347e+09	2.24297e+09	52090.9	47360	0.228396	0.156187	2	2	0.905074	var_homog	684218	909680	5.42693e+09	4.48595e+09	2.47822e+09	49781.7	1.84896	4	2.77645	0	1.32952	1.5331
IPI00322749	2	121.26	0.786765	0.412635	1.06101	Tax_Id=10090 Gene_Symbol=Snrpd1 Small nuclear ribonucleoprotein Sm D1	463762	310765	499803	310221	379062	511768	3	3	424777	400351	1.00737e+10	1.04952e+10	100368	102446	0.236284	0.255891	2	2	0.979507	var_homog	1.27433e+06	1.20105e+06	2.01474e+10	2.09904e+10	1.02844e+10	101412	0.294993	4	2.77645	0	0.942496	0.817364
IPI00110588	2	88.63	0.395621	0.277861	1.16595	Tax_Id=10090 Gene_Symbol=Msn Moesin	311889	340037	488073	337139	300936	339669	3	3	380000	325915	8.95797e+09	4.69541e+08	94646.6	21668.9	0.24907	0.0664863	2	2	0.0996107	var_homog	1.14e+06	977745	1.79159e+10	9.39081e+08	4.71376e+09	68656.8	0.964804	4	2.77645	0	0.857671	0.991479	x
IPI00230612	2	42.81	0.390263	0.27524	1.20888	Tax_Id=10090 Gene_Symbol=Gart phosphoribosylglycinamide formyltransferase	340858	537366	575930	445191	368168	389533	3	3	484718	400964	1.58935e+10	1.58114e+09	126069	39763.6	0.260088	0.0991699	2	2	0.180964	var_homog	1.45415e+06	1.20289e+06	3.1787e+10	3.16229e+09	8.73733e+09	93473.7	1.09739	4	2.77645	0	0.827211	0.724893
IPI00321308	2	48.17	0.205413	0.192095	1.24479	Tax_Id=10090 Gene_Symbol=Aars Alanyl-tRNA synthetase, cytoplasmic	276212	292217	420097	276245	254770	263114	3	3	329508	264710	6.21869e+09	1.17199e+08	78858.6	10825.9	0.239322	0.0408972	2	2	0.0369954	non_homog_var	988525	794129	1.24374e+10	2.34399e+08	3.16794e+09	56284.5	1.41002	4	2.77645	0	0.803347	0.900407
IPI00112448	2	130.88	0.133664	0.150514	1.30991	Tax_Id=10090 Gene_Symbol=Rps10 40S ribosomal protein S10	964368	1.26435e+06	885918	882400	841501	653855	3	3	1.03821e+06	792585	3.9893e+10	1.48527e+10	199732	121872	0.192381	0.153765	2	2	0.542606	var_homog	3.11464e+06	2.37776e+06	7.97861e+10	2.97054e+10	2.73729e+10	165447	1.81829	4	2.77645	0	0.763413	0.872593
IPI00122426	2	117.25	0.397798	0.278812	1.14484	Tax_Id=10090 Gene_Symbol=Rpl19;LOC100046041 60S ribosomal protein L19	410548	420966	616735	493003	644150	520860	3	3	482750	552671	1.34912e+10	6.47035e+09	116152	80438.5	0.240605	0.145545	2	2	0.64828	var_homog	1.44825e+06	1.65801e+06	2.69825e+10	1.29407e+10	9.9808e+09	99903.9	0.857181	4	2.77645	0	1.14484	1.2373
IPI00113214	2	65.49	0.787416	0.412635	1.02875	Tax_Id=10090 Gene_Symbol=Usp5 Ubiquitin carboxyl-terminal hydrolase 5	132383	99591.3	118423	133029	139897	67678.8	3	3	116799	113535	2.70808e+08	1.58888e+09	16456.3	39860.7	0.140893	0.351088	2	2	0.291241	var_homog	350398	340605	5.41616e+08	3.17776e+09	9.29844e+08	30493.3	0.131113	4	2.77645	0	0.972051	1.12334
IPI00230086	2	60.11	0.00929574	0.032442	1.57396	Tax_Id=10090 Gene_Symbol=Hnrpd Isoform 2 of Heterogeneous nuclear ribonucleoprotein D0	95000.5	93980.6	122065	175436	164944	149194	3	3	103682	163191	2.53705e+08	1.74463e+08	15928.1	13208.4	0.153625	0.0809382	2	2	0.814927	var_homog	311046	489574	5.0741e+08	3.48925e+08	2.14084e+08	14631.6	4.98127	4	2.77645	1	1.57396	1.73624
IPI00165694	2	62.24	0.541628	0.330968	1.16791	Tax_Id=10090 Gene_Symbol=Tomm34 Mitochondrial import receptor subunit TOM34	55202.2	40073.6	72437	81238.4	68087.1	46548	3	3	55904.2	65291.2	2.62218e+08	3.06719e+08	16193.1	17513.4	0.289659	0.268235	2	2	0.921782	var_homog	167713	195874	5.24436e+08	6.13438e+08	2.84468e+08	16866.2	0.681638	4	2.77645	0	1.16791	1.23341
IPI00126913	2	117.52	0.127947	0.147324	1.24762	Tax_Id=10090 Gene_Symbol=Atad3a Isoform 1 of ATPase family AAA domain-containing protein 3	38979	39017.6	49458.5	55907.4	58494.9	44613.9	3	3	42485	53005.4	3.64722e+07	5.4487e+07	6039.22	7381.53	0.14215	0.13926	2	2	0.801947	var_homog	127455	159016	7.29445e+07	1.08974e+08	4.54796e+07	6743.86	1.91059	4	2.77645	0	1.24762	1.43287
IPI00223415	2	88.3	0.531437	0.327698	1.11344	Tax_Id=10090 Gene_Symbol=Nars Activated spleen cDNA, RIKEN full-length enriched library, clone:F830225J05 product:asparaginyl-tRNA synthetase, full insert sequence	93358.8	93186.3	106397	130012	112327	83835.4	3	3	97647.5	108725	5.74279e+07	5.42804e+08	7578.12	23298.2	0.0776069	0.214285	2	2	0.191352	var_homog	292942	326175	1.14856e+08	1.08561e+09	3.00116e+08	17323.9	0.783139	4	2.77645	0	1.11344	1.20318
IPI00466570	2	64.72	0.0136255	0.0390898	1.49199	Tax_Id=10090 Gene_Symbol=Tmed10 Isoform 1 of Transmembrane emp24 domain-containing protein 10 precursor	160503	127417	162506	236736	200443	234852	3	3	150142	224010	3.88334e+08	4.17461e+08	19706.2	20431.9	0.13125	0.0912094	2	2	0.963853	var_homog	450426	672031	7.76668e+08	8.34922e+08	4.02898e+08	20072.3	4.50721	4	2.77645	1	1.49199	1.46323	x
IPI00116302	2	69.66	0.534873	0.328845	1.19109	Tax_Id=10090 Gene_Symbol=Eif2s2 Eukaryotic translation initiation factor 2 subunit 2	236152	220006	125655	166039	178054	144379	3	3	193938	162824	3.56206e+09	2.91248e+08	59683	17066	0.307743	0.104813	2	2	0.151167	var_homog	581813	488472	7.12413e+09	5.82495e+08	1.92666e+09	43893.7	0.868152	4	2.77645	0	0.839568	0.7547
IPI00228804	2	52.62	0.70805	0.390383	1.07625	Tax_Id=10090 Gene_Symbol=Nsun2 Isoform 1 of tRNA (cytosine-5-)-methyltransferase NSUN2	185182	157628	175145	212494	205862	139093	3	3	172652	185816	1.94473e+08	1.6483e+09	13945.4	40599.3	0.0807715	0.218491	2	2	0.211066	var_homog	517956	557449	3.88946e+08	3.2966e+09	9.21387e+08	30354.4	0.531159	4	2.77645	0	1.07625	1.17538
IPI00123881	2	125.13	0.711989	0.391553	1.05811	Tax_Id=10090 Gene_Symbol=Mcm6 DNA replication licensing factor MCM6	237478	207417	144969	233853	249234	74380	3	3	196622	185823	2.22689e+09	9.37373e+09	47190	96818	0.240004	0.521024	2	2	0.383927	var_homog	589865	557468	4.45379e+09	1.87475e+10	5.80031e+09	76159.8	0.173662	4	2.77645	0	0.945077	1.12745
IPI00222496	2	108.34	0.124682	0.145546	1.28884	Tax_Id=10090 Gene_Symbol=Pdia6 CRL-1722 L5178Y-R cDNA, RIKEN full-length enriched library, clone:I730077L17 product:thioredoxin domain containing 7, full insert sequence	408993	371382	461398	605431	423973	571043	3	3	413924	533482	2.04396e+09	9.28981e+09	45210.2	96383.7	0.109223	0.180669	2	2	0.360685	var_homog	1.24177e+06	1.60045e+06	4.08792e+09	1.85796e+10	5.66689e+09	75278.7	1.94514	4	2.77645	0	1.28884	1.39622	x
IPI00453819	2	111.47	0.410303	0.281742	1.12423	Tax_Id=10090 Gene_Symbol=Lars Leucyl-tRNA synthetase, cytoplasmic	186199	179205	255556	189214	183738	179392	3	3	206987	184115	1.78149e+09	2.42197e+07	42207.7	4921.35	0.203915	0.0267298	2	2	0.0268257	non_homog_var	620960	552344	3.56298e+09	4.84394e+07	9.02855e+08	30047.5	0.932264	4	2.77645	0	0.889501	0.986784
IPI00762774	2	92.48	0.696949	0.386782	1.04238	Tax_Id=10090 Gene_Symbol=Eif3d Eukaryotic translation initiation factor 3 subunit D	450226	342862	475784	490526	411030	421095	3	3	422957	440884	4.97479e+09	1.87362e+09	70532.2	43285.3	0.16676	0.0981785	2	2	0.547169	var_homog	1.26887e+06	1.32265e+06	9.94957e+09	3.74724e+09	3.4242e+09	58516.7	0.375196	4	2.77645	0	1.04238	0.935297
IPI00310240	2	47.04	0.0145542	0.0397341	1.46178	Tax_Id=10090 Gene_Symbol=Anxa6 annexin A6 isoform b	1.452e+06	1.49901e+06	1.62368e+06	936423	960741	1.23237e+06	3	3	1.5249e+06	1.04318e+06	7.87136e+09	2.69933e+10	88720.7	164296	0.0581814	0.157496	2	2	0.451538	var_homog	4.57469e+06	3.12954e+06	1.57427e+10	5.39866e+10	1.74323e+10	132032	4.4685	4	2.77645	1	0.684098	0.640916	x
IPI00222589	2	68.83	0.0252514	0.0558714	1.5397	Tax_Id=10090 Gene_Symbol=Ptk7 Tyrosine-protein kinase-like 7 precursor	167234	232719	244689	142790	137225	138666	3	3	214881	139560	1.73847e+09	8.34218e+06	41695	2888.28	0.194038	0.0206956	2	2	0.0095513	non_homog_var	644642	418681	3.47695e+09	1.66844e+07	8.73408e+08	29553.5	3.12139	4	2.77645	1	0.649479	0.595851
IPI00469323	2	86.71	0.623939	0.35915	1.06037	Tax_Id=10090 Gene_Symbol=Dnmt1 Cytosine-specific methyltransferase	93745.3	85590.2	95014.3	92422	84107	114383	3	3	91450	96970.6	2.61548e+07	2.44673e+08	5114.17	15642	0.0559232	0.161307	2	2	0.193147	var_homog	274350	290912	5.23096e+07	4.89346e+08	1.35414e+08	11636.7	0.581034	4	2.77645	0	1.06037	0.985883
IPI00230351	2	133.05	0.504204	0.317262	1.46212	Tax_Id=10090 Gene_Symbol=Sdha Succinate dehydrogenase [ubiquinone] flavoprotein subunit, mitochondrial precursor	75911.5	77824	82186.7	161884	132924	50139	3	3	78640.8	114982	1.03447e+07	3.36316e+09	3216.32	57992.8	0.0408989	0.504363	2	2	0.0061329	non_homog_var	235922	344947	2.06894e+07	6.72633e+09	1.68675e+09	41070.1	1.08373	4	2.77645	0	1.46212	1.708
IPI00461469	2	54.65	0.423872	0.287561	1.08777	Tax_Id=10090 Gene_Symbol=Mars Methionyl-tRNA synthetase, cytoplasmic	752375	775743	961601	699061	769376	820391	3	3	829906	762943	1.31441e+10	3.71129e+09	114648	60920.4	0.138145	0.0798492	2	2	0.440369	var_homog	2.48972e+06	2.28883e+06	2.62882e+10	7.42259e+09	8.4277e+09	91802.5	0.893366	4	2.77645	0	0.919312	0.991793	x
IPI00461621	2	54.7	0.586251	0.346357	1.06322	Tax_Id=10090 Gene_Symbol=Wdr57 WD repeat-containing protein 57	136794	135134	122221	98826.7	150415	121471	3	3	131383	123571	6.36482e+07	6.6864e+08	7977.98	25858.1	0.060723	0.209257	2	2	0.173834	var_homog	394150	370713	1.27296e+08	1.33728e+09	3.66144e+08	19134.9	0.500042	4	2.77645	0	0.940537	0.898892
IPI00626994	2	95.97	0.609921	0.355829	1.0756	Tax_Id=10090 Gene_Symbol=Ranbp5 Isoform 1 of Importin subunit beta-3	473138	321573	447486	445273	383312	507525	3	3	414065	445370	6.58068e+09	3.8572e+09	81121.4	62106.4	0.195914	0.139449	2	2	0.739077	var_homog	1.2422e+06	1.33611e+06	1.31614e+10	7.7144e+09	5.21894e+09	72242.2	0.530721	4	2.77645	0	1.0756	0.995056
IPI00223092	2	54.24	0.000357383	0.0100922	1.74016	Tax_Id=10090 Gene_Symbol=Hadha Trifunctional enzyme subunit alpha, mitochondrial precursor	104973	104206	109675	200611	183400	170846	3	3	106285	184953	8.76649e+06	2.23287e+08	2960.83	14942.8	0.0278575	0.0807926	2	2	0.0755556	var_homog	318854	554858	1.7533e+07	4.46575e+08	1.16027e+08	10771.6	8.94464	4	2.77645	1	1.74016	1.74711	x
IPI00607069	2	209.63	0.00030284	0.0100922	1.81083	Tax_Id=10090 Gene_Symbol=EG544973 hypothetical protein isoform 1	1.77443e+06	1.65275e+06	1.9145e+06	3.37923e+06	3.22456e+06	3.06907e+06	3	3	1.78056e+06	3.22428e+06	1.71569e+10	2.405e+10	130984	155080	0.0735635	0.0480977	2	2	0.832719	var_homog	5.34168e+06	9.67285e+06	3.43137e+10	4.80999e+10	2.06034e+10	143539	12.3186	4	2.77645	1	1.81083	1.81723	x
IPI00122399	2	112.12	0.000818738	0.0110827	1.89539	Tax_Id=10090 Gene_Symbol=Glg1 Golgi apparatus protein 1 precursor	68613.5	61410.7	73470	123796	121005	140900	3	3	67831.4	128567	3.6816e+07	1.16025e+08	6067.62	10771.5	0.0894514	0.0837813	2	2	0.481756	var_homog	203494	385700	7.3632e+07	2.3205e+08	7.64205e+07	8741.88	8.50908	4	2.77645	1	1.89539	1.80425	x
IPI00118986	2	76.53	0.000495332	0.0102871	1.73526	Tax_Id=10090 Gene_Symbol=Atp5o;LOC100047429 ATP synthase subunit O, mitochondrial precursor	127121	140547	133218	252811	219075	223755	3	3	133629	231880	4.5193e+07	3.34043e+08	6722.57	18276.8	0.0503079	0.0788202	2	2	0.238337	var_homog	400886	695641	9.03859e+07	6.68086e+08	1.89618e+08	13770.2	8.73868	4	2.77645	1	1.73526	1.67962	x
IPI00127408	2	65.66	0.868782	0.432657	1.08506	Tax_Id=10090 Gene_Symbol=Rac1 Mammary gland RCB-0527 Jyg-MC(B) cDNA, RIKEN full-length enriched library, clone:G930005L08 product:RAS-related C3 botulinum substrate 1, full insert sequence	258406	276383	70556.6	268988	302863	84985.7	3	3	201782	218946	1.29959e+10	1.37458e+10	113999	117243	0.564963	0.535487	2	2	0.971955	var_homog	605346	656837	2.59917e+10	2.74917e+10	1.33709e+10	115632	0.181794	4	2.77645	0	1.08506	1.04095
IPI00415609	2	164.92	0.000757983	0.0110827	2.08953	Tax_Id=10090 Gene_Symbol=Fgfbp1 Fibroblast growth factor-binding protein 1 precursor	516006	592772	503326	250775	287544	233195	3	3	537368	257172	2.3424e+09	7.6913e+08	48398.4	27733.2	0.0900656	0.107839	2	2	0.494374	var_homog	1.6121e+06	771515	4.6848e+09	1.53826e+09	1.55577e+09	39443.2	8.70033	4	2.77645	1	0.478577	0.485993	x
IPI00421179	2	77.14	0.557371	0.336939	1.19762	Tax_Id=10090 Gene_Symbol=Eif4g1 Isoform 1 of Eukaryotic translation initiation factor 4 gamma 1	408675	299526	168942	365336	327380	39690	3	3	292381	244135	1.44063e+10	3.17085e+10	120026	178069	0.410513	0.729387	2	2	0.624801	var_homog	877143	732406	2.88126e+10	6.34171e+10	2.30574e+10	151847	0.389134	4	2.77645	0	0.83499	1.09299
IPI00318204	2	49.83	0.441984	0.297463	1.07444	Tax_Id=10090 Gene_Symbol=Prps1 Ribose-phosphate pyrophosphokinase	176045	176238	193706	183643	182831	141687	3	3	181996	169387	1.02849e+08	5.75626e+08	10141.5	23992.2	0.0557235	0.141641	2	2	0.303178	var_homog	545989	508161	2.05699e+08	1.15125e+09	3.39238e+08	18418.4	0.838472	4	2.77645	0	0.930716	1.03741	x
IPI00139168	2	101.78	0.45198	0.303516	1.12491	Tax_Id=10090 Gene_Symbol=Parp1 17 days pregnant adult female amnion cDNA, RIKEN full-length enriched library, clone:I920184D05 product:ADP-ribosyltransferase (NAD+; poly (ADP-ribose) polymerase) 1, full insert sequence	244124	301665	422926	389542	325508	374663	3	3	322905	363238	8.33084e+09	1.123e+09	91273.4	33511.2	0.282663	0.0922569	2	2	0.237576	var_homog	968715	1.08971e+06	1.66617e+10	2.246e+09	4.72692e+09	68752.6	0.718478	4	2.77645	0	1.12491	1.24198
IPI00111556	2	88.75	0.563007	0.338532	1.096	Tax_Id=10090 Gene_Symbol=Ppp2cb Serine/threonine-protein phosphatase 2A catalytic subunit beta isoform	284289	256373	209713	208012	184551	292083	3	3	250125	228216	1.41967e+09	3.19689e+09	37678.6	56541	0.150639	0.247753	2	2	0.615035	var_homog	750375	684647	2.83935e+09	6.39378e+09	2.30828e+09	48044.6	0.558511	4	2.77645	0	0.912406	0.811366
IPI00830581	2	110.49	0.00211522	0.01636	2.97953	Tax_Id=10090 Gene_Symbol=Hsd17b10 hydroxyacyl-Coenzyme A dehydrogenase type II	114238	130571	84409.2	374673	277302	328939	3	3	109739	326972	5.47905e+08	2.37317e+09	23407.4	48715.2	0.2133	0.148989	2	2	0.375139	var_homog	329218	980915	1.09581e+09	4.74634e+09	1.46054e+09	38217	6.96168	4	2.77645	1	2.97953	2.87943	x
IPI00649189	2	61.45	0.796924	0.415248	1.03615	Tax_Id=10090 Gene_Symbol=Srrp Serine-arginine repressor protein	490100	530451	667673	527839	606380	495113	3	3	562741	543110	8.66511e+09	3.26998e+09	93086.6	57183.8	0.165416	0.105289	2	2	0.547961	var_homog	1.68822e+06	1.62933e+06	1.73302e+10	6.53997e+09	5.96755e+09	77249.9	0.311233	4	2.77645	0	0.965116	0.995076
IPI00315127	2	111.63	0.0988317	0.126054	1.19782	Tax_Id=10090 Gene_Symbol=Rrm1 Ribonucleoside-diphosphate reductase large subunit	196509	220095	245508	270288	285698	237101	3	3	220704	264362	6.00519e+08	6.1676e+08	24505.5	24834.7	0.111033	0.0939417	2	2	0.986658	var_homog	662111	793087	1.20104e+09	1.23352e+09	6.0864e+08	24670.6	2.16738	4	2.77645	0	1.19782	1.22805	x
IPI00454049	2	89.14	0.0502092	0.0885272	2.95259	Tax_Id=10090 Gene_Symbol=Echs1 Enoyl-CoA hydratase, mitochondrial precursor	77415.1	59987	25548.9	207530	177125	96472.1	3	3	54317	160376	6.96637e+08	3.29387e+09	26393.9	57392.3	0.485923	0.357861	2	2	0.349147	var_homog	162951	481127	1.39327e+09	6.58774e+09	1.99525e+09	44668.3	2.90799	4	2.77645	1	2.95259	2.95272	x
IPI00421085	2	147.63	0.0979004	0.125766	1.24339	Tax_Id=10090 Gene_Symbol=Cpsf6 Cleavage and polyadenylation specificity factor subunit 6	171678	197339	229105	265919	258597	219184	3	3	199374	247900	8.27559e+08	6.3186e+08	28767.3	25136.8	0.144288	0.101399	2	2	0.865906	var_homog	598122	743700	1.65512e+09	1.26372e+09	7.2971e+08	27013.1	2.20011	4	2.77645	0	1.24339	1.31042	x
IPI00222548	2	49.94	0.810274	0.41751	1.14173	Tax_Id=10090 Gene_Symbol=Rpl29;LOC665032;EG666642 60S ribosomal protein L29	727765	748624	719583	995355	1.05194e+06	459909	3	3	731991	835733	2.24234e+08	1.06733e+11	14974.5	326700	0.0204572	0.390914	2	2	0.00419298	non_homog_var	2.19597e+06	2.5072e+06	4.48469e+08	2.13466e+11	5.34786e+10	231254	0.549431	4	2.77645	0	1.14173	1.36769
IPI00132799	2	171.74	0.0944646	0.122365	2.49294	Tax_Id=10090 Gene_Symbol=C1qbp complement component 1, q subcomponent binding protein	283876	316026	162110	868752	733669	297230	3	3	254004	633217	6.59179e+09	8.92272e+10	81189.8	298709	0.31964	0.471733	2	2	0.137588	var_homog	762012	1.89965e+06	1.31836e+10	1.78454e+11	4.79095e+10	218882	2.12186	4	2.77645	0	2.49294	2.58447	x
IPI00115558	2	107.59	0.00835778	0.0314372	1.55933	Tax_Id=10090 Gene_Symbol=Tacstd1 tumor-associated calcium signal transducer 1	438829	420083	515368	331016	262358	287953	3	3	458093	293776	2.54817e+09	1.20391e+09	50479.4	34697.4	0.110195	0.118108	2	2	0.641729	var_homog	1.37428e+06	881328	5.09634e+09	2.40782e+09	1.87604e+09	43313.3	4.64631	4	2.77645	1	0.641301	0.656185
IPI00128491	2	75.89	0.460902	0.30362	1.07592	Tax_Id=10090 Gene_Symbol=Aprt Adenine phosphoribosyltransferase	154130	137784	125588	139736	136178	112127	3	3	139167	129347	2.05096e+08	2.25566e+08	14321.2	15018.8	0.102906	0.116113	2	2	0.952469	var_homog	417502	388041	4.10192e+08	4.51131e+08	2.15331e+08	14674.2	0.819617	4	2.77645	0	0.929436	0.988341
IPI00122038	2	49.1	0.775578	0.409602	1.03419	Tax_Id=10090 Gene_Symbol=Ddx27 Isoform 1 of Probable ATP-dependent RNA helicase DDX27	53265.4	43181.7	40791.5	51697	53851	27153.5	3	3	45746.2	44233.8	4.38323e+07	2.19963e+08	6620.59	14831.2	0.144724	0.33529	2	2	0.33232	var_homog	137239	132701	8.76645e+07	4.39927e+08	1.31898e+08	11484.7	0.161284	4	2.77645	0	0.96694	1.1972
IPI00331182	2	87.55	0.580383	0.345909	1.59945	Tax_Id=10090 Gene_Symbol=Gpd2 Glycerol phosphate dehydrogenase 2, mitochondrial	51819.4	41107.4	6861.8	81422.5	65175.6	13009.1	3	3	33262.9	53202.4	5.51448e+08	1.27761e+09	23482.9	35743.7	0.705981	0.671844	2	2	0.602985	var_homog	99788.6	159607	1.1029e+09	2.55523e+09	9.14531e+08	30241.2	0.807536	4	2.77645	0	1.59945	1.5855
IPI00116074	2	73.63	0.00704298	0.0284047	2.17435	Tax_Id=10090 Gene_Symbol=Aco2 Aconitate hydratase, mitochondrial precursor	101240	117359	169934	299704	273255	271847	3	3	129511	281602	1.29046e+09	2.46252e+08	35922.9	15692.4	0.277373	0.0557255	2	2	0.320492	var_homog	388533	844805	2.58091e+09	4.92503e+08	7.68355e+08	27719.2	6.71997	4	2.77645	1	2.17435	2.32837	x
IPI00230042	2	61.35	0.472333	0.306951	1.10496	Tax_Id=10090 Gene_Symbol=Dhfr Dihydrofolate reductase	134786	121708	172579	181594	155170	137345	3	3	143024	158036	6.97873e+08	4.95658e+08	26417.3	22263.4	0.184705	0.140875	2	2	0.830574	var_homog	429073	474109	1.39575e+09	9.91316e+08	5.96766e+08	24428.8	0.752625	4	2.77645	0	1.10496	1.15124
IPI00110852	2	92.26	0.00958436	0.0327769	1.45494	Tax_Id=10090 Gene_Symbol=Ssr1 Translocon-associated protein alpha, muscle specific isoform	96453.3	111610	84352.4	141495	138905	145046	3	3	97471.9	141816	1.86522e+08	9.50631e+06	13657.3	3083.23	0.140116	0.0217411	2	2	0.0969889	var_homog	292416	425447	3.73045e+08	1.90126e+07	9.80144e+07	9900.22	5.48571	4	2.77645	1	1.45494	1.46698	x
IPI00331173	2	107.72	0.0886394	0.118605	1.26397	Tax_Id=10090 Gene_Symbol=Lbr Lamin-B receptor	454753	470164	527493	726288	540027	569486	3	3	484137	611934	1.46921e+09	1.00246e+10	38330.2	100123	0.0791723	0.163617	2	2	0.255652	var_homog	1.45241e+06	1.8358e+06	2.93841e+09	2.00492e+10	5.74691e+09	75808.4	2.06466	4	2.77645	0	1.26397	1.21125
IPI00108895	2	90.29	0.756326	0.403274	1.05228	Tax_Id=10090 Gene_Symbol=Psmc4 26S protease regulatory subunit 6B	95301.6	78169.9	93611.8	96655.1	109492	74897.6	3	3	89027.8	93681.7	8.91331e+07	3.05832e+08	9441.03	17488.1	0.106046	0.186675	2	2	0.451346	var_homog	267083	281045	1.78266e+08	6.11664e+08	1.97483e+08	14052.9	0.405605	4	2.77645	0	1.05228	1.03251
IPI00131176	2	59.38	0.0101772	0.0336524	1.92401	Tax_Id=10090 Gene_Symbol=mt-Co2 Cytochrome c oxidase subunit 2	353432	334412	466552	879527	625005	716532	3	3	384799	740355	5.1031e+09	1.6621e+10	71436	128923	0.185645	0.174136	2	2	0.469809	var_homog	1.1544e+06	2.22106e+06	1.02062e+10	3.32421e+10	1.08621e+10	104221	4.17828	4	2.77645	1	1.92401	2.02735	x
IPI00170180	2	89.57	0.472403	0.306951	1.15392	Tax_Id=10090 Gene_Symbol=Lin28 Lin-28 homolog A	88151.3	126343	65528	128918	101439	92765.7	3	3	93340.8	107708	9.4482e+08	3.56219e+08	30737.9	18873.8	0.329308	0.175231	2	2	0.547592	var_homog	280023	323123	1.88964e+09	7.12439e+08	6.5052e+08	25505.3	0.68989	4	2.77645	0	1.15392	1.15074	x
IPI00466153	2	65.07	0.0132984	0.0384777	1.30816	Tax_Id=10090 Gene_Symbol=Rpl34;LOC100043876 60S ribosomal protein L34	568769	633499	615809	432099	442445	515250	3	3	606026	463265	1.11926e+09	2.05358e+09	33455.4	45316.4	0.0552045	0.0978196	2	2	0.705527	var_homog	1.81808e+06	1.38979e+06	2.23852e+09	4.10715e+09	1.58642e+09	39829.9	4.38981	4	2.77645	1	0.764431	0.718479
IPI00114052	2	80.62	0.74714	0.39957	1.10597	Tax_Id=10090 Gene_Symbol=Snrpb Small nuclear ribonucleoprotein-associated protein B	29962	33651.5	9263.7	32363	29001.7	4529.5	3	3	24292.4	21964.7	1.728e+08	2.30815e+08	13145.3	15192.6	0.541129	0.691682	2	2	0.85626	var_homog	72877.2	65894.2	3.45599e+08	4.61631e+08	2.01807e+08	14205.9	0.200677	4	2.77645	0	0.904181	0.967949
IPI00274407	2	105.76	0.0625398	0.0980162	1.94379	Tax_Id=10090 Gene_Symbol=Tufm Isoform 1 of Elongation factor Tu, mitochondrial precursor	114492	131592	135562	172007	201061	368771	3	3	127215	247280	1.25347e+08	1.12812e+10	11195.8	106213	0.0880069	0.429525	2	2	0.0219781	non_homog_var	381646	741840	2.50693e+08	2.25623e+10	5.70325e+09	75519.9	1.94715	4	2.77645	0	1.94379	1.52791	x
IPI00131934	2	55.36	0.0848062	0.115763	1.55486	Tax_Id=10090 Gene_Symbol=EG225058 hypothetical protein	503432	721727	800330	369411	377355	555916	3	3	675163	434227	2.36632e+10	1.11219e+10	153829	105461	0.227839	0.24287	2	2	0.639464	var_homog	2.02549e+06	1.30268e+06	4.73265e+10	2.22439e+10	1.73926e+10	131881	2.23751	4	2.77645	0	0.643144	0.52285	x
IPI00137227	2	104.32	0.69655	0.386782	1.14609	Tax_Id=10090 Gene_Symbol=Rab2 Ras-related protein Rab-2A	267102	321888	544548	281528	333074	374448	3	3	377846	329683	2.15925e+10	2.16717e+09	146944	46552.9	0.388898	0.141205	2	2	0.182424	var_homog	1.13354e+06	989050	4.3185e+10	4.33434e+09	1.18798e+10	108995	0.541194	4	2.77645	0	0.872533	1.03475
IPI00111481	2	130.5	0.0112214	0.0345217	2.05056	Tax_Id=10090 Gene_Symbol=Sulf1 Extracellular sulfatase Sulf-1 precursor	137502	193556	219696	77051.2	98182.7	93353	3	3	183585	89529	1.76352e+09	1.22602e+08	41994.3	11072.6	0.228746	0.123676	2	2	0.130004	var_homog	550755	268587	3.52704e+09	2.45204e+08	9.43062e+08	30709.3	3.75113	4	2.77645	1	0.487671	0.482305	x
IPI00119111	2	49.97	0.639709	0.363965	1.03641	Tax_Id=10090 Gene_Symbol=Cnn3 Calponin-3	420365	336727	429934	399950	429328	400966	3	3	395676	410081	2.62908e+09	2.78094e+08	51274.6	16676.2	0.129587	0.0406655	2	2	0.191316	var_homog	1.18703e+06	1.23024e+06	5.25816e+09	5.56189e+08	1.45359e+09	38125.9	0.462764	4	2.77645	0	1.03641	0.953851
IPI00153660	2	104.6	0.0148304	0.0398453	1.74578	Tax_Id=10090 Gene_Symbol=Dlat Dihydrolipoyllysine-residue acetyltransferase component of pyruvate dehydrogenase complex, mitochondrial precursor	186509	174754	245914	414030	307204	338766	3	3	202392	353333	1.45517e+09	3.01213e+09	38146.7	54882.8	0.188479	0.155329	2	2	0.651476	var_homog	607177	1.06e+06	2.91034e+09	6.02425e+09	2.23365e+09	47261.5	3.91152	4	2.77645	1	1.74578	1.81635	x
IPI00133977	2	133.78	0.481129	0.30965	1.07577	Tax_Id=10090 Gene_Symbol=Nap1l4 Bone marrow stroma cell CRL-2028 SR-4987 cDNA, RIKEN full-length enriched library, clone:G430136P17 product:nucleosome assembly protein 1-like 4, full insert sequence	965569	845188	906909	833699	987102	705448	3	3	905889	842083	3.62367e+09	1.98849e+10	60196.9	141014	0.0664506	0.167458	2	2	0.308285	var_homog	2.71767e+06	2.52625e+06	7.24733e+09	3.97698e+10	1.17543e+10	108417	0.720789	4	2.77645	0	0.929565	0.919275
IPI00124284	2	127.01	0.669944	0.376736	1.08708	Tax_Id=10090 Gene_Symbol=Polr2h DNA-directed RNA polymerases I, II, and III subunit RPABC3	239616	241256	351780	202035	202301	361616	3	3	277551	255317	4.13314e+09	8.47462e+09	64289.5	92057.7	0.231632	0.360562	2	2	0.655651	var_homog	832652	765952	8.26628e+09	1.69492e+10	6.30388e+09	79397	0.342962	4	2.77645	0	0.919894	0.838534
IPI00312468	2	88.55	0.484596	0.31129	1.16508	Tax_Id=10090 Gene_Symbol=Etf1 Eukaryotic peptide chain release factor subunit 1	151993	206082	131931	183627	133252	103700	3	3	163335	140193	1.47107e+09	1.63322e+09	38354.6	40413.1	0.234821	0.288268	2	2	0.947768	var_homog	490006	420578	2.94215e+09	3.26643e+09	1.55214e+09	39397.3	0.71944	4	2.77645	0	0.858311	0.876695
IPI00230682	2	114.03	0.291392	0.229909	1.4119	Tax_Id=10090 Gene_Symbol=Ywhab Isoform Long of 14-3-3 protein beta/alpha	263386	200477	139706	326116	346090	179975	3	3	201190	284060	3.82453e+09	8.2251e+09	61842.8	90692.3	0.307386	0.319271	2	2	0.634797	var_homog	603569	852181	7.64906e+09	1.64502e+10	6.02481e+09	77619.7	1.3076	4	2.77645	0	1.4119	1.6267
IPI00222515	2	115.01	0.610693	0.355829	1.06194	Tax_Id=10090 Gene_Symbol=Psmd11 26S proteasome non-ATPase regulatory subunit 11	538248	557169	664899	542099	652809	462729	3	3	586772	552546	4.66739e+09	9.11448e+09	68318.3	95469.8	0.116431	0.172782	2	2	0.677323	var_homog	1.76032e+06	1.65764e+06	9.33477e+09	1.8229e+10	6.89093e+09	83011.7	0.504971	4	2.77645	0	0.94167	0.972953
IPI00137194	2	131.87	0.0568296	0.0920809	1.60493	Tax_Id=10090 Gene_Symbol=Slc16a1 Monocarboxylate transporter 1	462589	307876	462640	619598	545950	813502	3	3	411035	659684	7.98132e+09	1.91012e+10	89338.3	138207	0.21735	0.209505	2	2	0.589408	var_homog	1.2331e+06	1.97905e+06	1.59626e+10	3.82023e+10	1.35412e+10	116367	2.61699	4	2.77645	0	1.60493	1.33942	x
IPI00128441	2	66.77	0.0727431	0.10479	1.38495	Tax_Id=10090 Gene_Symbol=Hnrnpr Bone marrow macrophage cDNA, RIKEN full-length enriched library, clone:I830045N07 product:heterogeneous nuclear ribonucleoprotein R, full insert sequence	77920.4	73742.6	54120.5	86215	110074	88711.4	3	3	68594.5	95000.3	1.61486e+08	1.71979e+08	12707.7	13114.1	0.185259	0.138043	2	2	0.968533	var_homog	205784	285001	3.22972e+08	3.43959e+08	1.66733e+08	12912.5	2.50457	4	2.77645	0	1.38495	1.20299
IPI00122559	2	80.49	0.0295796	0.0612138	1.56691	Tax_Id=10090 Gene_Symbol=Ktn1 Isoform 1 of Kinectin	523603	525068	711306	432122	318187	372904	3	3	586659	374404	1.16532e+10	3.247e+09	107950	56982.5	0.184008	0.152195	2	2	0.435833	var_homog	1.75998e+06	1.12321e+06	2.33064e+10	6.49401e+09	7.45011e+09	86314	3.01177	4	2.77645	1	0.638197	0.710202	x
IPI00353563	2	99.35	0.0726205	0.10479	1.31471	Tax_Id=10090 Gene_Symbol=Fscn1 Fascin	311102	323106	420726	405027	481358	500546	3	3	351645	462310	3.61515e+09	2.55311e+09	60126.1	50528.3	0.170985	0.109295	2	2	0.827821	var_homog	1.05493e+06	1.38693e+06	7.2303e+09	5.10621e+09	3.08413e+09	55534.9	2.44058	4	2.77645	0	1.31471	1.48978	x
IPI00114232	2	48.98	0.589982	0.347954	1.30739	Tax_Id=10090 Gene_Symbol=Hdac1-ps;Hdac1 Histone deacetylase 1	185734	164304	92290	254498	229549	94247.8	3	3	147442	192765	2.39615e+09	7.43484e+09	48950.5	86225.5	0.331997	0.447309	2	2	0.487469	var_homog	442327	578295	4.79231e+09	1.48697e+10	4.9155e+09	70110.6	0.791729	4	2.77645	0	1.30739	1.3971
IPI00117016	2	84.95	0.0305551	0.0622423	1.32401	Tax_Id=10090 Gene_Symbol=Mcm4 DNA replication licensing factor MCM4	157715	168387	188407	215209	258216	207788	3	3	171503	227071	2.42783e+08	7.41284e+08	15581.5	27226.5	0.0908528	0.119903	2	2	0.493428	var_homog	514508	681213	4.85566e+08	1.48257e+09	4.92034e+08	22181.8	3.06814	4	2.77645	1	1.32401	1.27806	x
IPI00118384	2	106.38	0.060146	0.096043	1.44472	Tax_Id=10090 Gene_Symbol=Ywhae 14-3-3 protein epsilon	235142	203678	168596	312480	329021	236043	3	3	202472	292515	1.1082e+09	2.4602e+09	33289.6	49600.4	0.164416	0.169565	2	2	0.621118	var_homog	607416	877544	2.21639e+09	4.92039e+09	1.7842e+09	42239.7	2.6108	4	2.77645	0	1.44472	1.53419	x
IPI00263874	2	86.97	0.0356225	0.0699961	1.33935	Tax_Id=10090 Gene_Symbol=Farsa Phenylalanyl-tRNA synthetase alpha chain	198718	173874	220130	137892	137697	166955	3	3	197574	147515	5.35884e+08	2.83443e+08	23149.2	16835.8	0.117167	0.11413	2	2	0.691893	var_homog	592722	442544	1.07177e+09	5.66887e+08	4.09664e+08	20240.1	3.02911	4	2.77645	1	0.746631	0.69391	x
IPI00319518	2	89.74	0.257804	0.216691	1.55399	Tax_Id=10090 Gene_Symbol=Lonp1 Lon protease homolog	37902.5	46945.1	58970.6	98889.1	83424.7	41177.7	3	3	47939.4	74497.2	1.11708e+08	8.92424e+08	10569.2	29873.5	0.22047	0.401001	2	2	0.222496	var_homog	143818	223491	2.23416e+08	1.78485e+09	5.02066e+08	22406.8	1.45163	4	2.77645	0	1.55399	1.77707	x
IPI00346834	2	58.39	0.284659	0.226742	1.18982	Tax_Id=10090 Gene_Symbol=Krt76 Adult female vagina cDNA, RIKEN full-length enriched library, clone:9930024P18 product:similar to Keratin 2p	585275	540078	412039	705855	614712	508653	3	3	512464	609740	8.07454e+09	9.74072e+09	89858.5	98695.1	0.175346	0.161864	2	2	0.906475	var_homog	1.53739e+06	1.82922e+06	1.61491e+10	1.94814e+10	8.90763e+09	94380.2	1.26232	4	2.77645	0	1.18982	1.13819	x
IPI00228150	2	83.44	0.0220447	0.0521872	1.64775	Tax_Id=10090 Gene_Symbol=Immt Isoform 1 of Mitochondrial inner membrane protein	118700	126891	101520	225981	194856	151115	3	3	115704	190651	1.67649e+08	1.41449e+09	12947.9	37609.7	0.111906	0.19727	2	2	0.211927	var_homog	347112	571952	3.35297e+08	2.82898e+09	7.91069e+08	28125.9	3.26356	4	2.77645	1	1.64775	1.64157	x
IPI00310880	2	72	0.722461	0.394951	1.03578	Tax_Id=10090 Gene_Symbol=Sfrs6 Osteoclast-like cell cDNA, RIKEN full-length enriched library, clone:I420022J23 product:splicing factor, arginine/serine-rich 6, full insert sequence	754819	702949	728498	775218	839617	649659	3	3	728755	754831	6.72672e+08	9.33271e+09	25935.9	96606	0.0355893	0.127984	2	2	0.134462	var_homog	2.18627e+06	2.26449e+06	1.34534e+09	1.86654e+10	5.00269e+09	70729.7	0.451526	4	2.77645	0	1.03578	1.06413
IPI00461456	2	106.97	0.279265	0.225093	1.14496	Tax_Id=10090 Gene_Symbol=LOC100043755;Rpl23a 60S ribosomal protein L23a	1.6347e+06	2.05262e+06	2.28584e+06	1.80671e+06	1.7257e+06	1.68452e+06	3	3	1.99105e+06	1.73897e+06	1.08839e+11	3.86487e+09	329907	62168.1	0.165695	0.0357499	2	2	0.0685846	var_homog	5.97316e+06	5.21692e+06	2.17678e+11	7.72974e+09	5.63519e+10	237386	1.30056	4	2.77645	0	0.873393	0.840729
IPI00120107	1	26.34	0.211752	0.195717	5.35644	Tax_Id=10090 Gene_Symbol=Hmmr Isoform RHAMM1V4 of Hyaluronan mediated motility receptor	8243.02	9568.37	81632	7395.33	6650.31	4519.57	3	3	33147.8	6188.41	1.76348e+09	2.22751e+06	41993.8	1492.48	1.26687	0.241174	2	2	0.00252308	non_homog_var	99443.4	18565.2	3.52696e+09	4.45502e+06	8.82854e+08	29712.9	1.11125	4	2.77645	0	0.186691	0.695031
IPI00222526	1	25.34	0.428333	0.28885	1.21033	Tax_Id=10090 Gene_Symbol=Coq6 11 days pregnant adult female placenta cDNA, RIKEN full-length enriched library, clone:I530011B21 product:coenzyme Q6 homolog	8.76665e+06	1.31372e+07	1.63424e+07	1.46767e+07	1.20471e+07	1.95668e+07	3	3	1.27488e+07	1.54302e+07	1.44613e+13	1.45621e+13	3.8028e+06	3.81603e+06	0.298288	0.24731	2	2	0.996525	var_homog	3.82463e+07	4.62906e+07	2.89225e+13	2.91242e+13	1.45117e+13	3.80942e+06	0.862094	4	2.77645	0	1.21033	1.11719
IPI00132728	1	48.2	0.0990472	0.126054	1.31537	Tax_Id=10090 Gene_Symbol=Cyc1 Isoform 1 of Cytochrome c1, heme protein, mitochondrial precursor	41548	41485.1	61028.9	57925.1	65733.5	65836.8	3	3	48020.6	63165.1	1.26911e+08	2.05958e+07	11265.5	4538.26	0.234597	0.0718476	2	2	0.279252	var_homog	144062	189495	2.53823e+08	4.11916e+07	7.37536e+07	8587.99	2.15977	4	2.77645	0	1.31537	1.58211
IPI00135189	1	33.77	0.072223	0.10479	1.41724	Tax_Id=10090 Gene_Symbol=Aacs Acetoacetyl-CoA synthetase	39364.3	41940.2	43702.8	60378.5	45270.4	71515.8	3	3	41669.1	59054.9	4.76072e+06	1.7352e+08	2181.91	13172.7	0.0523627	0.223058	2	2	0.0534072	var_homog	125007	177165	9.52144e+06	3.47039e+08	8.91401e+07	9441.4	2.2553	4	2.77645	0	1.41724	1.43963	x
IPI00153788	1	25.63	0.072223	0.10479	1.41724	Tax_Id=10090 Gene_Symbol=Ankrd32 ankyrin repeat domain 32	39364.3	41940.2	43702.8	60378.5	45270.4	71515.8	3	3	41669.1	59054.9	4.76072e+06	1.7352e+08	2181.91	13172.7	0.0523627	0.223058	2	2	0.0534072	var_homog	125007	177165	9.52144e+06	3.47039e+08	8.91401e+07	9441.4	2.2553	4	2.77645	0	1.41724	1.43963	x
IPI00400176	1	23.54	0.0726932	0.10479	1.55453	Tax_Id=10090 Gene_Symbol=Tas2r144 Taste receptor type 2 member 40	179145	232284	296638	161168	122987	171331	3	3	236022	151828	3.46165e+09	6.49706e+08	58835.8	25489.3	0.249281	0.167883	2	2	0.316055	var_homog	708066	455485	6.92329e+09	1.29941e+09	2.05568e+09	45339.6	2.2743	4	2.77645	0	0.64328	0.69384	x
IPI00377592	1	40.27	0.210075	0.195374	1.20562	Tax_Id=10090 Gene_Symbol=Sec31a SEC31-like 1	82729.8	68302.3	82529.8	60969.5	53502.5	79255.6	3	3	77854	64575.9	6.84356e+07	1.7556e+08	8272.58	13249.9	0.106258	0.205184	2	2	0.560957	var_homog	233562	193728	1.36871e+08	3.5112e+08	1.21998e+08	11045.3	1.47233	4	2.77645	0	0.829448	0.738758
IPI00315550	1	23.97	0.113116	0.137251	1.44435	Tax_Id=10090 Gene_Symbol=Glrx3 Glutaredoxin-3	267774	211693	314197	169326	143650	236520	3	3	264555	183165	2.63455e+09	2.29986e+09	51327.9	47956.9	0.194016	0.261823	2	2	0.932173	var_homog	793664	549495	5.2691e+09	4.59972e+09	2.4672e+09	49671	2.00683	4	2.77645	0	0.692353	0.632345
IPI00271951	1	49.51	0.458027	0.303516	1.80782	Tax_Id=10090 Gene_Symbol=Pdia4 protein disulfide isomerase associated 4	78065.6	29038.3	7886.83	127902	60741.3	19238.9	3	3	38330.2	69294	1.29602e+09	3.00676e+09	36000.3	54834	0.939214	0.791324	2	2	0.60241	var_homog	114991	207882	2.59204e+09	6.01352e+09	2.15139e+09	46383.1	0.817597	4	2.77645	0	1.80782	2.09177
IPI00621548	1	36.66	0.0922231	0.120077	1.41043	Tax_Id=10090 Gene_Symbol=Por NADPH--cytochrome P450 reductase	96238.3	121446	162744	188316	156929	191322	3	3	126809	178856	1.12732e+09	3.62844e+08	33575.6	19048.5	0.264773	0.106502	2	2	0.486984	var_homog	380428	536567	2.25464e+09	7.25687e+08	7.45083e+08	27296.2	2.33525	4	2.77645	0	1.41043	1.55062
IPI00331385	1	48.58	0.510804	0.3198	1.12442	Tax_Id=10090 Gene_Symbol=Dnajc7 DnaJ homolog subfamily C member 7	57612.5	56646.8	51535.2	60480.1	56645.4	30323.8	3	3	55264.8	49149.7	1.06658e+07	2.69489e+08	3265.85	16416.1	0.0590946	0.334002	2	2	0.076142	var_homog	165794	147449	2.13316e+07	5.38978e+08	1.40077e+08	11835.4	0.632797	4	2.77645	0	0.889349	0.999975
IPI00123651	1	49.44	0.489379	0.313236	1.48712	Tax_Id=10090 Gene_Symbol=Ddx19a ATP-dependent RNA helicase DDX19A	8341.18	3788.01	6854.48	11755.3	12460.2	4015.58	3	3	6327.89	9410.35	5.39081e+06	2.19519e+07	2321.81	4685.29	0.366917	0.497886	2	2	0.394314	var_homog	18983.7	28231.1	1.07816e+07	4.39038e+07	1.36714e+07	3697.48	1.02103	4	2.77645	0	1.48712	1.71498
IPI00118569	1	42.94	0.0622156	0.0979615	1.48747	Tax_Id=10090 Gene_Symbol=Gna13 Guanine nucleotide-binding protein alpha-13 subunit	87853.7	111892	119110	189704	159525	125059	3	3	106285	158096	2.67818e+08	1.04629e+09	16365.1	32346.4	0.153974	0.2046	2	2	0.407604	var_homog	318856	474288	5.35636e+08	2.09258e+09	6.57055e+08	25633.1	2.47551	4	2.77645	0	1.48747	1.42571	x
IPI00133428	1	60.64	0.420081	0.286135	1.50516	Tax_Id=10090 Gene_Symbol=Psmc1 26S protease regulatory subunit 4	44324.9	48309.1	34809	41161.3	41322	109338	3	3	42481	63940.5	4.81131e+07	1.54573e+09	6936.36	39315.7	0.163282	0.61488	2	2	0.0603738	var_homog	127443	191822	9.62262e+07	3.09146e+09	7.9692e+08	28229.8	0.931019	4	2.77645	0	1.50516	0.932252
IPI00121833	1	28.76	0.0760928	0.106943	2.68869	Tax_Id=10090 Gene_Symbol=Acaa1b;Acaa1a 3-ketoacyl-CoA thiolase A, peroxisomal precursor	18927.5	24931.3	8305.22	46992.1	66910	26350.9	3	3	17388	46751	7.08843e+07	4.11303e+08	8419.28	20280.6	0.484201	0.433801	2	2	0.294011	var_homog	52164	140253	1.41769e+08	8.22607e+08	2.41094e+08	15527.2	2.31608	4	2.77645	0	2.68869	2.48274	x
IPI00420934	1	29.24	0.0746977	0.106249	1.3411	Tax_Id=10090 Gene_Symbol=Irak2 Isoform 2 of Interleukin-1 receptor-associated kinase-like 2	102111	73245.5	96143	111021	113976	139111	3	3	90499.7	121369	2.32182e+08	2.38264e+08	15237.5	15435.8	0.168371	0.12718	2	2	0.987072	var_homog	271499	364108	4.64365e+08	4.76528e+08	2.35223e+08	15337	2.46512	4	2.77645	0	1.3411	1.18549
IPI00135182	1	25.7	0.0587012	0.0941802	1.61652	Tax_Id=10090 Gene_Symbol=Nrap Isoform 1 of Nebulin-related-anchoring protein	1.28967e+06	1.81236e+06	2.2712e+06	1.18147e+06	984005	1.15848e+06	3	3	1.79108e+06	1.10798e+06	2.41192e+11	1.16602e+10	491113	107982	0.2742	0.0974584	2	2	0.0922294	var_homog	5.37323e+06	3.32395e+06	4.82384e+11	2.33204e+10	1.26426e+11	355564	2.35291	4	2.77645	0	0.618614	0.639211	x
IPI00132208	1	62.99	0.0673687	0.10227	1.24173	Tax_Id=10090 Gene_Symbol=Dnaja1 DnaJ homolog subfamily A member 1	231837	188781	225465	265577	295544	241138	3	3	215361	267420	5.40026e+08	7.42556e+08	23238.5	27249.9	0.107905	0.101899	2	2	0.842092	var_homog	646083	802259	1.08005e+09	1.48511e+09	6.41291e+08	25323.7	2.51775	4	2.77645	0	1.24173	1.17791
IPI00127417	1	26.24	0.478381	0.308467	1.18539	Tax_Id=10090 Gene_Symbol=Nme2 Nucleoside diphosphate kinase B	54199.5	26128.4	0	18089.6	43173.2	6501.89	3	3	26776	22588.2	7.34712e+08	3.51374e+08	27105.6	18745	1.01231	0.829856	2	2	0.647047	var_homog	80327.9	67764.7	1.46942e+09	7.02748e+08	5.43043e+08	23303.3	0.220094	4	2.77645	0	0.843601	0.692336
IPI00121552	1	55.48	0.0768516	0.106943	1.5606	Tax_Id=10090 Gene_Symbol=Umps Uridine 5'-monophosphate synthase	68791.6	59572.6	56118.5	107562	113412	66929.4	3	3	61494.2	95968.1	4.29215e+07	6.4099e+08	6551.45	25317.8	0.106538	0.263815	2	2	0.125518	var_homog	184483	287904	8.58431e+07	1.28198e+09	3.41956e+08	18492	2.28323	4	2.77645	0	1.5606	1.80557	x
IPI00125971	1	26.07	0.477458	0.30846	1.08921	Tax_Id=10090 Gene_Symbol=Psmc6 26S protease regulatory subunit S10B	241080	252637	361251	307480	299064	324695	3	3	284989	310413	4.39531e+09	1.70696e+08	66297.1	13065.1	0.23263	0.0420893	2	2	0.0747683	var_homog	854968	931240	8.79061e+09	3.41392e+08	2.283e+09	47780.8	0.651677	4	2.77645	0	1.08921	1.21708
IPI00454090	1	29.02	0.077203	0.106943	1.5697	Tax_Id=10090 Gene_Symbol=Best3 Bestrophin-3	773567	1.04842e+06	1.33443e+06	570496	649529	790816	3	3	1.05214e+06	670280	7.86519e+10	1.24582e+10	280449	111617	0.266552	0.166522	2	2	0.273477	var_homog	3.15642e+06	2.01084e+06	1.57304e+11	2.49165e+10	4.55551e+10	213436	2.19119	4	2.77645	0	0.637064	0.61953	x
IPI00153266	1	45.4	0.0788969	0.108133	2.4417	Tax_Id=10090 Gene_Symbol=Sccpdh Probable saccharopine dehydrogenase	32372.6	22705.7	10757.9	64682.9	64177.8	31891.3	3	3	21945.4	53584	1.17231e+08	3.52994e+08	10827.3	18788.1	0.493377	0.350629	2	2	0.498618	var_homog	65836.2	160752	2.34463e+08	7.05988e+08	2.35113e+08	15333.4	2.52712	4	2.77645	0	2.4417	2.82651	x
IPI00467447	1	65.8	0.477301	0.30846	1.04089	Tax_Id=10090 Gene_Symbol=Iqgap1 Ras GTPase-activating-like protein IQGAP1	96176.7	83075.3	83974	88469.8	95857.8	89660.9	3	3	87742	91329.5	5.35601e+07	1.57339e+07	7318.47	3966.6	0.083409	0.0434318	2	2	0.454121	var_homog	263226	273988	1.0712e+08	3.14679e+07	3.4647e+07	5886.17	0.746458	4	2.77645	0	1.04089	1.06772
IPI00133690	1	24.5	0.128082	0.147324	1.27264	Tax_Id=10090 Gene_Symbol=Tsta3 GDP-L-fucose synthetase	147462	139330	149182	115681	138987	87905.1	3	3	145325	114191	2.76887e+07	6.54016e+08	5262.01	25573.7	0.0362086	0.223955	2	2	0.0812338	var_homog	435974	342574	5.53775e+07	1.30803e+09	3.40852e+08	18462.2	2.06533	4	2.77645	0	0.785767	0.78448
IPI00133030	1	34.38	0.472251	0.306951	2.28382	Tax_Id=10090 Gene_Symbol=Sec61b Protein transport protein Sec61 subunit beta	20094.3	5720.58	23115.5	43031.5	61833.3	6883.56	3	3	16310.1	37249.4	8.63858e+07	7.79942e+08	9294.4	27927.4	0.569854	0.749741	2	2	0.19943	var_homog	48930.4	111748	1.72772e+08	1.55988e+09	4.33164e+08	20812.6	1.2322	4	2.77645	0	2.28382	2.14148
IPI00115627	1	48.69	0.477012	0.30846	1.07765	Tax_Id=10090 Gene_Symbol=Actr3 Actin-related protein 3	31561.1	25461.9	24954.2	30143.6	32171.1	26028.3	3	3	27325.7	29447.7	1.35182e+07	9.79668e+06	3676.71	3129.96	0.134551	0.106289	2	2	0.840381	var_homog	81977.2	88343.1	2.70364e+07	1.95934e+07	1.16574e+07	3414.3	0.761168	4	2.77645	0	1.07765	1.18387
IPI00404359	1	29.18	0.539147	0.330646	1.14442	Tax_Id=10090 Gene_Symbol=Cenpf LEK1	350442	281984	222208	379226	359892	238941	3	3	284878	326020	4.11726e+09	5.78044e+09	64165.9	76029.2	0.22524	0.233204	2	2	0.831963	var_homog	854634	978059	8.23452e+09	1.15609e+10	4.94885e+09	70348.1	0.716263	4	2.77645	0	1.14442	1.27628
IPI00355961	1	41.66	0.0859502	0.116328	2.14511	Tax_Id=10090 Gene_Symbol=Tmed1 Isoform 1 of Transmembrane emp24 domain-containing protein 1 precursor	6713.61	5078.01	4309.1	15869.5	12496.3	6171.93	3	3	5366.91	11512.6	1.50801e+06	2.42366e+07	1228.01	4923.06	0.228812	0.427625	2	2	0.117152	var_homog	16100.7	34537.8	3.01603e+06	4.84731e+07	1.28723e+07	3587.8	2.09791	4	2.77645	0	2.14511	2.46087	x
IPI00225062	1	32.73	0.0890118	0.118634	1.34643	Tax_Id=10090 Gene_Symbol=Srrm2 Isoform 3 of Serine/arginine repetitive matrix protein 2	172672	204004	261468	154690	148732	170530	3	3	212715	157984	2.02809e+09	1.26923e+08	45034.4	11266	0.211712	0.0713112	2	2	0.117793	var_homog	638144	473952	4.05619e+09	2.53846e+08	1.07751e+09	32825.4	2.04206	4	2.77645	0	0.742703	0.75827	x
IPI00108271	1	27.68	0.212063	0.195717	1.09925	Tax_Id=10090 Gene_Symbol=Elavl1 ELAV-like protein 1	69688.7	73090.5	71515.4	82237.6	83886.1	69439	3	3	71431.5	78520.9	2.89839e+06	6.25398e+07	1702.46	7908.21	0.0238335	0.100715	2	2	0.0885839	var_homog	214295	235563	5.79677e+06	1.2508e+08	3.27191e+07	5720.06	1.51793	4	2.77645	0	1.09925	1.14993
IPI00420562	1	28.33	0.460998	0.30362	1.28675	Tax_Id=10090 Gene_Symbol=Cand1 TBP-interacting protein isoform 1	10390.1	9257.43	840.514	10383.9	9887.72	6091.35	3	3	6829.35	8787.65	2.72204e+07	5.51407e+06	5217.32	2348.2	0.763955	0.267217	2	2	0.336897	var_homog	20488.1	26362.9	5.44408e+07	1.10281e+07	1.63672e+07	4045.64	0.592838	4	2.77645	0	1.28675	1.06808
IPI00272545	1	36.61	0.464201	0.304544	1.15919	Tax_Id=10090 Gene_Symbol=LOC100047998;LOC100043732 similar to ribosomal protein L37a	9130.16	10306.7	200.042	7459.51	8136.96	7166.49	3	3	6545.65	7587.65	3.05461e+07	247770	5526.86	497.765	0.844356	0.065602	2	2	0.0160921	non_homog_var	19637	22763	6.10923e+07	495540	1.5397e+07	3923.9	0.325235	4	2.77645	0	1.15919	0.817019
IPI00132217	1	46.79	0.458129	0.303516	1.14655	Tax_Id=10090 Gene_Symbol=Fis1 Mitochondrial fission 1 protein	25758.7	30820.7	18502.1	29818.8	32904.1	23362	3	3	25027.2	28695	3.83381e+07	2.37103e+07	6191.78	4869.32	0.247402	0.169692	2	2	0.764251	var_homog	75081.6	86084.9	7.66762e+07	4.74205e+07	3.10242e+07	5569.94	0.806489	4	2.77645	0	1.14655	1.15762
IPI00122227	1	65.33	0.0693508	0.103882	1.58773	Tax_Id=10090 Gene_Symbol=Rnps1 RNA/DNA-binding protein	154688	138340	96039	227146	232056	158535	3	3	129689	205912	9.16067e+08	1.68948e+09	30266.6	41103.3	0.233378	0.199616	2	2	0.703166	var_homog	389068	617736	1.83213e+09	3.37896e+09	1.30277e+09	36094	2.5864	4	2.77645	0	1.58773	1.64194	x
IPI00124820	1	40.21	0.452806	0.303516	1.14191	Tax_Id=10090 Gene_Symbol=Coro1c Coronin-1C	104207	96016.4	159808	125589	123225	162309	3	3	120010	137041	1.20463e+09	4.80247e+08	34707.8	21914.5	0.289207	0.159912	2	2	0.570067	var_homog	360031	411123	2.40927e+09	9.60494e+08	8.4244e+08	29024.8	0.718634	4	2.77645	0	1.14191	1.20519
IPI00314439	1	71.1	0.457819	0.303516	1.1478	Tax_Id=10090 Gene_Symbol=Psmd3 26S proteasome non-ATPase regulatory subunit 3	245314	266666	314247	402410	287714	258220	3	3	275409	316115	1.24525e+09	5.80267e+09	35288.1	76175.3	0.12813	0.240974	2	2	0.353367	var_homog	826227	948344	2.4905e+09	1.16053e+10	3.52396e+09	59363	0.839814	4	2.77645	0	1.1478	1.07893	x
IPI00265025	1	27.15	0.351785	0.254293	1.22688	Tax_Id=10090 Gene_Symbol=Galk1 galactokinase 1	51999.5	39969.4	40164.4	44761.4	40035.3	22901.5	3	3	44044.4	35899.4	4.74722e+07	1.32292e+08	6890.01	11501.8	0.156433	0.320391	2	2	0.528159	var_homog	132133	107698	9.49444e+07	2.64585e+08	8.98823e+07	9480.63	1.05221	4	2.77645	0	0.815072	0.996787
IPI00115580	1	38.73	0.292032	0.229909	2.70498	Tax_Id=10090 Gene_Symbol=Eif3m Eukaryotic translation initiation factor 3 subunit M	13610.2	17792	4440.08	29662.9	59005.6	8284.2	3	3	11947.4	32317.6	4.6642e+07	6.4845e+08	6829.5	25464.7	0.571629	0.787952	2	2	0.134204	var_homog	35842.3	96952.7	9.3284e+07	1.2969e+09	3.47546e+08	18642.6	1.33824	4	2.77645	0	2.70498	2.17946
IPI00129145	1	37.5	0.104611	0.130678	15.3269	Tax_Id=10090 Gene_Symbol=Smarcb1 Isoform A of SWI/SNF-related matrix-associated actin-dependent regulator of chromatin subfamily B member 1	161.135	0	465.639	4235.21	3703.47	1667.81	3	3	208.925	3202.16	55917.8	1.83637e+06	236.469	1355.13	1.13184	0.423191	2	2	0.0591007	var_homog	626.774	9606.49	111836	3.67274e+06	946144	972.699	3.76885	4	2.77645	1	15.3269	22.9837
IPI00125861	1	31.51	0.104257	0.130678	3.44922	Tax_Id=10090 Gene_Symbol=Dlg1;LOC100047603 Isoform 3 of Disks large homolog 1	18190.9	3755.97	8109.27	1613.53	3517.91	3582.45	3	3	10018.7	2904.63	5.48267e+07	1.25125e+06	7404.5	1118.59	0.739066	0.385107	2	2	0.0446254	non_homog_var	30056.2	8713.9	1.09653e+08	2.5025e+06	2.8039e+07	5295.18	1.64545	4	2.77645	0	0.28992	0.433814	x
IPI00114375	1	31.54	0.491214	0.313236	1.30459	Tax_Id=10090 Gene_Symbol=Dpysl2 Dihydropyrimidinase-related protein 2	97411.4	64747.2	42486.7	65777	63569.9	27518.7	3	3	68215.1	52288.5	7.632e+08	4.61376e+08	27626.1	21479.7	0.404985	0.410791	2	2	0.753528	var_homog	204645	156865	1.5264e+09	9.22752e+08	6.12288e+08	24744.5	0.788299	4	2.77645	0	0.766524	0.981816
IPI00117642	1	47.5	0.491328	0.313236	1.20986	Tax_Id=10090 Gene_Symbol=Gtpbp4 Nucleolar GTP-binding protein 1	36046.5	52720.7	60037.6	46851.2	53417.5	22724.6	3	3	49601.6	40997.7	1.5119e+08	2.61211e+08	12295.9	16162	0.247894	0.394217	2	2	0.733219	var_homog	148805	122993	3.0238e+08	5.22421e+08	2.062e+08	14359.7	0.733827	4	2.77645	0	0.826541	0.888668
IPI00221690	1	26.31	0.560366	0.337544	1.08446	Tax_Id=10090 Gene_Symbol=Rbm13 Isoform 1 of MAK16-like protein RBM13	24935.2	25880.1	28480.2	28969.6	33650.1	23373	3	3	26431.8	28664.2	3.37012e+06	2.64745e+07	1835.79	5145.33	0.0694537	0.179504	2	2	0.225845	var_homog	79295.5	85992.6	6.74024e+06	5.29489e+07	1.49223e+07	3862.94	0.707774	4	2.77645	0	1.08446	1.11938
IPI00224075	1	40.06	0.109216	0.134446	1.811	Tax_Id=10090 Gene_Symbol=Cpne1 Copine-1	13115.4	7000.68	4402.46	11950.5	16782.6	15670.1	3	3	8172.85	14801.1	2.00094e+07	6.40367e+06	4473.18	2530.55	0.547322	0.170971	2	2	0.484887	var_homog	24518.6	44403.2	4.00188e+07	1.28073e+07	1.32065e+07	3634.08	2.23382	4	2.77645	0	1.811	2.23838	x
IPI00126000	1	30.41	0.184407	0.182466	2.16079	Tax_Id=10090 Gene_Symbol=Fkbp3 FK506-binding protein 3	4145.53	10998.5	10070.9	19050.9	27048.7	8384.49	3	3	8404.98	18161.4	1.38223e+07	8.76813e+07	3717.83	9363.83	0.442337	0.515591	2	2	0.272351	var_homog	25214.9	54484.1	2.76446e+07	1.75363e+08	5.07518e+07	7124.03	1.67729	4	2.77645	0	2.16079	1.89168
IPI00129577	1	47.31	0.109009	0.134446	1.47104	Tax_Id=10090 Gene_Symbol=Aifm1 Apoptosis-inducing factor 1, mitochondrial precursor	121983	115495	187409	206536	167242	251250	3	3	141629	208343	1.5824e+09	1.76677e+09	39779.4	42032.9	0.28087	0.201749	2	2	0.944951	var_homog	424888	625029	3.1648e+09	3.53354e+09	1.67458e+09	40921.7	1.99667	4	2.77645	0	1.47104	1.69315
IPI00331711	1	28.52	0.428135	0.28885	1.33697	Tax_Id=10090 Gene_Symbol=Brca1 Breast cancer type 1 susceptibility protein homolog	3823.66	4544.34	1716.68	3486.67	6548.18	3448.05	3	3	3361.56	4494.3	2.15906e+06	3.16419e+06	1469.38	1778.82	0.437111	0.395794	2	2	0.811182	var_homog	10084.7	13482.9	4.31813e+06	6.32839e+06	2.66163e+06	1631.45	0.850356	4	2.77645	0	1.33697	0.911868	x
IPI00112414	1	25.34	0.428333	0.28885	1.21033	Tax_Id=10090 Gene_Symbol=Cse1l Exportin-2	8.76665e+06	1.31372e+07	1.63424e+07	1.46767e+07	1.20471e+07	1.95668e+07	3	3	1.27488e+07	1.54302e+07	1.44613e+13	1.45621e+13	3.8028e+06	3.81603e+06	0.298288	0.24731	2	2	0.996525	var_homog	3.82463e+07	4.62906e+07	2.89225e+13	2.91242e+13	1.45117e+13	3.80942e+06	0.862094	4	2.77645	0	1.21033	1.11719
IPI00136251	1	50.86	0.0707513	0.10479	1.34375	Tax_Id=10090 Gene_Symbol=Dnaja2 DnaJ homolog subfamily A member 2	25536.5	28180.4	23994.7	42613	30939	30872.8	3	3	25903.8	34808.3	4.48119e+06	4.56861e+07	2116.88	6759.15	0.0817208	0.194182	2	2	0.17865	var_homog	77711.5	104425	8.96237e+06	9.13722e+07	2.50836e+07	5008.36	2.17749	4	2.77645	0	1.34375	1.21156	x
IPI00111045	1	34.01	0.110612	0.134695	1.5454	Tax_Id=10090 Gene_Symbol=Timm50 Import inner membrane translocase subunit TIM50, mitochondrial precursor	79045.3	63421	39932.4	112968	89780.3	79130.4	3	3	60799.5	93959.6	3.87608e+08	2.99347e+08	19687.8	17301.6	0.323814	0.184139	2	2	0.871519	var_homog	182399	281879	7.75215e+08	5.98694e+08	3.43477e+08	18533.1	2.19135	4	2.77645	0	1.5454	1.41562
IPI00115680	1	38.14	0.0700698	0.104496	1.68065	Tax_Id=10090 Gene_Symbol=Prkcsh Isoform 1 of Glucosidase 2 subunit beta precursor	76226.4	56996.7	90415	103141	105191	167524	3	3	74546	125286	2.81315e+08	1.33914e+09	16772.4	36594.2	0.224994	0.292086	2	2	0.347205	var_homog	223638	375857	5.62629e+08	2.67827e+09	8.10226e+08	28464.5	2.18318	4	2.77645	0	1.68065	1.37998
IPI00170205	1	27.28	0.0692601	0.103882	1.91111	Tax_Id=10090 Gene_Symbol=Alms1 Isoform 1 of Alstrom syndrome protein 1 homolog	35361.2	48004.2	61287.1	27153	15773.9	32763.5	3	3	48217.5	25230.1	1.68073e+08	7.49354e+07	12964.3	8656.52	0.268871	0.343103	2	2	0.616732	var_homog	144652	75690.4	3.36145e+08	1.49871e+08	1.21504e+08	11022.9	2.55411	4	2.77645	0	0.523257	0.565638	x
IPI00553366	1	26.66	0.0365042	0.0710213	2.04497	Tax_Id=10090 Gene_Symbol=Tnks2 similar to tankyrase-like protein isoform 8	80514.1	80956.4	82970.3	50415.6	46196.1	22920.9	3	3	81480.3	39844.2	1.71411e+06	2.19249e+08	1309.24	14807.1	0.0160682	0.371624	2	2	0.0155148	non_homog_var	244441	119533	3.42821e+06	4.38499e+08	1.10482e+08	10511	4.85143	4	2.77645	1	0.489005	0.57063
IPI00137602	1	59.72	0.581437	0.345928	2.93807	Tax_Id=10090 Gene_Symbol=LOC100044162;Sema3e semaphorin 3E	21783.2	42860.9	998.957	10501.4	11367.2	473.626	3	3	21881	7447.41	4.38112e+08	3.66627e+07	20931.1	6054.97	0.956589	0.81303	2	2	0.154443	var_homog	65643	22342.2	8.76224e+08	7.33254e+07	2.37387e+08	15407.4	1.14734	4	2.77645	0	0.34036	0.482088
IPI00135190	1	33.32	0.501995	0.317051	1.49544	Tax_Id=10090 Gene_Symbol=Ranbp3 Ran-binding protein 3	27790.6	5808.55	2764.27	25271.8	24149.4	4957.96	3	3	12121.1	18126.4	1.86466e+08	1.30371e+08	13655.2	11418	1.12657	0.62991	2	2	0.822953	var_homog	36363.4	54379.2	3.72932e+08	2.60742e+08	1.58418e+08	12586.4	0.584353	4	2.77645	0	1.49544	4.15757
IPI00120914	1	74.37	0.584116	0.346357	1.12056	Tax_Id=10090 Gene_Symbol=Eif3f Eukaryotic translation initiation factor 3 subunit F	217527	164715	268068	191147	158080	231119	3	3	216770	193449	2.67089e+09	1.33765e+09	51680.6	36573.8	0.238412	0.189062	2	2	0.667399	var_homog	650310	580346	5.34178e+09	2.67529e+09	2.00427e+09	44769	0.637998	4	2.77645	0	0.892415	0.878725
IPI00111877	1	52.01	0.225611	0.200366	1.3052	Tax_Id=10090 Gene_Symbol=Ssbp1 Single-stranded DNA-binding protein, mitochondrial precursor	39940.6	54552.8	63747.4	69616.3	53627.9	83292.4	3	3	52746.9	68845.5	1.44138e+08	2.20442e+08	12005.7	14847.3	0.22761	0.215661	2	2	0.790706	var_homog	158241	206537	2.88275e+08	4.40884e+08	1.8229e+08	13501.5	1.46033	4	2.77645	0	1.3052	1.27613
IPI00461806	1	38.48	0.283993	0.226742	1.30519	Tax_Id=10090 Gene_Symbol=EG432951 similar to PES1 protein	32421.2	30160.4	36742.7	32584.8	29043.9	14470.7	3	3	33108.1	25366.5	1.11856e+07	9.21728e+07	3344.49	9600.66	0.101017	0.378478	2	2	0.216444	var_homog	99324.3	76099.5	2.23713e+07	1.84346e+08	5.16792e+07	7188.82	1.31892	4	2.77645	0	0.766172	0.895832
IPI00123342	1	48.56	0.585613	0.346357	1.21551	Tax_Id=10090 Gene_Symbol=Hyou1 Hypoxia up-regulated protein 1 precursor	86573.9	95732.6	158773	133574	86330.1	194680	3	3	113693	138195	1.54511e+09	2.95096e+09	39307.9	54322.7	0.345737	0.393088	2	2	0.687315	var_homog	341079	414584	3.09022e+09	5.90192e+09	2.24803e+09	47413.4	0.632904	4	2.77645	0	1.21551	1.39528
IPI00119663	1	34.21	0.283047	0.226523	1.41067	Tax_Id=10090 Gene_Symbol=Mapk1 Mitogen-activated protein kinase 1	142213	98602	220333	101578	114731	110593	3	3	153716	108967	3.80388e+09	4.52287e+07	61675.6	6725.23	0.40123	0.061718	2	2	0.0235009	non_homog_var	461149	326901	7.60775e+09	9.04574e+07	1.92455e+09	43869.7	1.2493	4	2.77645	0	0.708885	0.777653
IPI00122418	1	50.13	0.0306839	0.0622423	1.78489	Tax_Id=10090 Gene_Symbol=3300001P08Rik Isoform 2 of Cisplatin resistance-associated overexpressed protein	43064.6	56368.1	53860.8	87412.4	116804	69395.3	3	3	51097.9	91203.9	4.99713e+07	5.72676e+08	7069.04	23930.7	0.138343	0.262386	2	2	0.160512	var_homog	153294	273612	9.99427e+07	1.14535e+09	3.11324e+08	17644.4	2.78387	4	2.77645	1	1.78489	1.62293	x
IPI00474157	1	43.88	0.503152	0.31719	1.12394	Tax_Id=10090 Gene_Symbol=Tomm40 Mitochondrial import receptor subunit TOM40 homolog	165302	142192	136974	164237	130853	204468	3	3	148156	166519	2.27288e+08	1.3587e+09	15076.1	36860.6	0.101758	0.22136	2	2	0.28662	var_homog	444468	499557	4.54577e+08	2.71741e+09	7.92996e+08	28160.2	0.798652	4	2.77645	0	1.12394	1.15503
IPI00122565	1	94.29	0.585795	0.346357	1.10765	Tax_Id=10090 Gene_Symbol=Gdi2 Isoform 1 of Rab GDP dissociation inhibitor beta	361509	255284	365485	223763	358900	304149	3	3	327426	295604	3.90731e+09	4.62033e+09	62508.5	67973	0.190909	0.229946	2	2	0.916387	var_homog	982278	886812	7.81462e+09	9.24066e+09	4.26382e+09	65297.9	0.59686	4	2.77645	0	0.902812	0.841332
IPI00120495	1	25.05	0.0648399	0.100229	1.29596	Tax_Id=10090 Gene_Symbol=Prmt1 Isoform 1 of Protein arginine N-methyltransferase 1	148064	183057	190130	148236	135759	118218	3	3	173751	134071	5.07342e+08	2.27408e+08	22524.2	15080.1	0.129635	0.112478	2	2	0.619008	var_homog	521252	402213	1.01468e+09	4.54816e+08	3.67375e+08	19167	2.53548	4	2.77645	0	0.771628	0.741623
IPI00120684	1	54.46	0.029153	0.0609204	1.41744	Tax_Id=10090 Gene_Symbol=Bax Apoptosis regulator BAX	72563	67634.5	60696.3	84922.7	87397	112435	3	3	66964.6	94918.2	3.55415e+07	2.31655e+08	5961.67	15220.2	0.0890272	0.160351	2	2	0.266033	var_homog	200894	284754	7.1083e+07	4.6331e+08	1.33598e+08	11558.5	2.96199	4	2.77645	1	1.41744	1.2922
IPI00263879	1	37.78	0.0291444	0.0609204	1.72974	Tax_Id=10090 Gene_Symbol=Rpl35;LOC100038991 60S ribosomal protein L35	92212.9	93801.1	137641	58965.1	74295.2	53852	3	3	107885	62370.8	6.6471e+08	1.1318e+08	25782	10638.6	0.238976	0.17057	2	2	0.290992	var_homog	323655	187112	1.32942e+09	2.2636e+08	3.88945e+08	19721.7	2.82651	4	2.77645	1	0.578122	0.628618	x
IPI00230139	1	24.96	0.115481	0.139124	1.34131	Tax_Id=10090 Gene_Symbol=Fkbp4 FK506-binding protein 4	86236.2	56853.8	71983	50469.5	61636.8	48239.2	3	3	71691	53448.5	2.15895e+08	5.15298e+07	14693.4	7178.43	0.204954	0.134305	2	2	0.385377	var_homog	215073	160346	4.31791e+08	1.0306e+08	1.33713e+08	11563.4	1.93217	4	2.77645	0	0.74554	0.701131
IPI00420706	1	33.99	0.115462	0.139124	1.6638	Tax_Id=10090 Gene_Symbol=Lrpprc Leucine-rich PPR motif-containing protein, mitochondrial precursor	19087	11688	22938.2	33203.5	20913.1	35251.5	3	3	17904.4	29789.4	3.2691e+07	6.01397e+07	5717.61	7754.98	0.319341	0.260327	2	2	0.704315	var_homog	53713.2	89368.2	6.53821e+07	1.20279e+08	4.64154e+07	6812.88	2.13655	4	2.77645	0	1.6638	1.73959
IPI00338748	1	51.77	0.597567	0.350595	1.05341	Tax_Id=10090 Gene_Symbol=Igf2bp2 Isoform 2 of Insulin-like growth factor 2 mRNA-binding protein 2	182669	175452	219343	173838	203140	171208	3	3	192488	182728	5.5391e+08	3.14194e+08	23535.3	17725.5	0.122269	0.0970047	2	2	0.723862	var_homog	577464	548185	1.10782e+09	6.28387e+08	4.34052e+08	20833.9	0.573733	4	2.77645	0	0.949297	0.951654
IPI00622716	1	47.42	0.0282741	0.0606886	1.91716	Tax_Id=10090 Gene_Symbol=Ctnnbl1 Beta-catenin-like protein 1	42356	25876.1	41188.5	22980.2	16405.1	17689.2	3	3	36473.5	19024.8	8.45701e+07	1.21463e+07	9196.2	3485.15	0.252134	0.18319	2	2	0.251173	var_homog	109421	57074.5	1.6914e+08	2.42926e+07	4.83582e+07	6954.01	3.07308	4	2.77645	1	0.521606	0.429468	x
IPI00113377	1	49.35	0.422547	0.287237	1.37998	Tax_Id=10090 Gene_Symbol=Rplp1 60S acidic ribosomal protein P1	123183	92404	75055.5	82980.6	112664	205436	3	3	96880.9	133694	5.94099e+08	4.08047e+09	24374.2	63878.6	0.251589	0.477799	2	2	0.254183	var_homog	290643	401081	1.1882e+09	8.16094e+09	2.33729e+09	48345.5	0.932581	4	2.77645	0	1.37998	1.21926
IPI00605914	1	21.95	0.610358	0.355829	1.14974	Tax_Id=10090 Gene_Symbol=Gm884 Novel protein	255513	213260	395609	242475	213700	295630	3	3	288128	250602	9.11055e+09	1.72768e+09	95449.2	41565.3	0.331274	0.165862	2	2	0.318812	var_homog	864383	751805	1.82211e+10	3.45536e+09	5.41911e+09	73614.6	0.624325	4	2.77645	0	0.86976	0.948973
IPI00132966	1	67.62	0.231823	0.202788	1.3437	Tax_Id=10090 Gene_Symbol=Ppid 40 kDa peptidyl-prolyl cis-trans isomerase	128955	93971.3	165417	81243.9	88372.5	119393	3	3	129448	96336.6	1.27632e+09	4.11415e+08	35725.6	20283.4	0.275985	0.210547	2	2	0.487536	var_homog	388343	289010	2.55263e+09	8.2283e+08	8.43866e+08	29049.4	1.39599	4	2.77645	0	0.744212	0.6853
IPI00311453	1	35.59	0.507338	0.318642	1.2247	Tax_Id=10090 Gene_Symbol=Nol1 nucleolar protein 1	69876.2	146495	111299	90415	93749.8	83388.1	3	3	109224	89184.3	1.47086e+09	2.79773e+07	38351.7	5289.35	0.35113	0.0593081	2	2	0.0373321	non_homog_var	327671	267553	2.94171e+09	5.59545e+07	7.49417e+08	27375.5	0.896535	4	2.77645	0	0.816529	0.812359
IPI00122258	1	28.43	0.511071	0.3198	1.35429	Tax_Id=10090 Gene_Symbol=Kcnq5 Potassium voltage-gated channel subfamily KQT member 5	294444	361085	798513	228725	225347	619582	3	3	484681	357885	7.49783e+10	5.13669e+10	273822	226643	0.564952	0.633284	2	2	0.81312	var_homog	1.45404e+06	1.07365e+06	1.49957e+11	1.02734e+11	6.31726e+10	251342	0.617856	4	2.77645	0	0.738393	0.633438
IPI00124979	1	53.89	0.615008	0.356809	1.06443	Tax_Id=10090 Gene_Symbol=Rbmx Heterogeneous nuclear ribonucleoprotein G	148499	126928	181817	162407	142506	181789	3	3	152415	162234	7.64698e+08	3.85816e+08	27653.2	19642.2	0.181434	0.121073	2	2	0.670685	var_homog	457244	486703	1.5294e+09	7.71632e+08	5.75257e+08	23984.5	0.501417	4	2.77645	0	1.06443	1.09366
IPI00133066	1	87.38	0.0244348	0.0551191	1.14528	Tax_Id=10090 Gene_Symbol=Psmd12 Bone marrow macrophage cDNA, RIKEN full-length enriched library, clone:I830057G04 product:proteasome (prosome, macropain) 26S subunit, non-ATPase, 12, full insert sequence	133055	131650	143552	154021	164008	149539	3	3	136086	155856	4.23063e+07	5.4869e+07	6504.33	7407.36	0.0477958	0.047527	2	2	0.870721	var_homog	408257	467568	8.46126e+07	1.09738e+08	4.85877e+07	6970.49	3.4737	4	2.77645	1	1.14528	1.15757	x
IPI00132856	1	38.77	0.0239651	0.0544488	2.12865	Tax_Id=10090 Gene_Symbol=LOC675444;EG665395 similar to 40S ribosomal protein S29	194406	177332	328060	121643	95878.3	111230	3	3	233266	109584	6.81233e+09	1.67989e+08	82536.9	12961.1	0.353831	0.118275	2	2	0.0481321	non_homog_var	699799	328752	1.36247e+10	3.35978e+08	3.49016e+09	59077.6	2.56407	4	2.77645	0	0.469781	0.572156	x
IPI00625088	1	38.77	0.0239651	0.0544488	2.12865	Tax_Id=10090 Gene_Symbol=EG632013 similar to 40S ribosomal protein S29	194406	177332	328060	121643	95878.3	111230	3	3	233266	109584	6.81233e+09	1.67989e+08	82536.9	12961.1	0.353831	0.118275	2	2	0.0481321	non_homog_var	699799	328752	1.36247e+10	3.35978e+08	3.49016e+09	59077.6	2.56407	4	2.77645	0	0.469781	0.572156	x
IPI00270326	1	25.85	0.615536	0.356809	1.17214	Tax_Id=10090 Gene_Symbol=Psmc2 Adult male testis cDNA, RIKEN full-length enriched library, clone:4930525G09 product:PROTEASOME (PROSOME, MACROPAIN) 26S SUBUNIT, ATPASE 2, full insert sequence	65656.4	59484.7	33427.9	44981.8	55045.4	35255	3	3	52856.4	45094.1	2.9262e+08	9.79243e+07	17106.1	9895.67	0.323634	0.219445	2	2	0.501476	var_homog	158569	135282	5.8524e+08	1.95849e+08	1.95272e+08	13974	0.680322	4	2.77645	0	0.853144	0.756191
IPI00678250	1	32.02	0.022582	0.0523605	1.86584	Tax_Id=10090 Gene_Symbol=EG627009 Novel preferentially expressed antigen in melanoma (Prame) protein	645147	818366	1.13155e+06	459846	440972	490014	3	3	865022	463611	6.07807e+10	6.11911e+08	246537	24736.8	0.285007	0.0533569	2	2	0.0199343	non_homog_var	2.59507e+06	1.39083e+06	1.21561e+11	1.22382e+09	3.06963e+10	175204	2.80603	4	2.77645	1	0.535952	0.561908	x
IPI00115650	1	92.78	0.619047	0.358231	1.00502	Tax_Id=10090 Gene_Symbol=Cacybp Calcyclin-binding protein	72015.4	78221.6	64580.7	98404.6	105246	10093	3	3	71605.9	71248	4.66441e+07	2.81665e+09	6829.65	53072.1	0.0953782	0.744893	2	2	0.0325807	non_homog_var	214818	213744	9.32882e+07	5.6333e+09	1.43165e+09	37837.1	0.0115855	4	2.77645	0	0.995002	1.36644
IPI00648263	1	33.08	0.0615972	0.0974411	1.84347	Tax_Id=10090 Gene_Symbol=5830415F09Rik Isoform 2 of Nef-associated protein 1	57269.1	82310.8	89074.1	131195	100032	190290	3	3	76218	140506	2.80732e+08	2.10162e+09	16755.1	45843.4	0.219831	0.326275	2	2	0.235677	var_homog	228654	421517	5.61464e+08	4.20324e+09	1.19118e+09	34513.4	2.28131	4	2.77645	0	1.84347	1.5939
IPI00126048	1	33.89	0.0577498	0.0930949	1.52942	Tax_Id=10090 Gene_Symbol=Psmd13 Isoform 1 of 26S proteasome non-ATPase regulatory subunit 13	99619.6	80437.3	106175	157332	170058	110378	3	3	95410.8	145923	1.78898e+08	9.88034e+08	13375.3	31433	0.140186	0.215408	2	2	0.306613	var_homog	286232	437769	3.57797e+08	1.97607e+09	5.83466e+08	24155	2.56114	4	2.77645	0	1.52942	1.57933	x
IPI00136169	1	41.85	0.629533	0.361211	1.09364	Tax_Id=10090 Gene_Symbol=Pabpn1 Isoform 1 of Polyadenylate-binding protein 2	139230	137378	80782.8	149890	135900	105069	3	3	119130	130286	1.10376e+09	5.25883e+08	33222.9	22932.1	0.278879	0.176013	2	2	0.645395	var_homog	357391	390859	2.20753e+09	1.05177e+09	8.14824e+08	28545.1	0.47865	4	2.77645	0	1.09364	0.98924
IPI00127267	1	73.37	0.020021	0.0480685	2.13308	Tax_Id=10090 Gene_Symbol=Gldc Glycine dehydrogenase [decarboxylating], mitochondrial precursor	28600.9	55104.2	40482.5	93032	73440.5	98429.7	3	3	41395.9	88300.7	1.76231e+08	1.72903e+08	13275.2	13149.3	0.320689	0.148915	2	2	0.990469	var_homog	124188	264902	3.52462e+08	3.45807e+08	1.74567e+08	13212.4	4.34793	4	2.77645	1	2.13308	2.29808	x
IPI00131845	1	37.76	0.634508	0.363275	1.08301	Tax_Id=10090 Gene_Symbol=Psma6 Proteasome subunit alpha type-6	48181.6	61059.9	65688.7	40060.8	46575.9	74885.3	3	3	58310.1	53840.7	8.22964e+07	3.42769e+08	9071.73	18514	0.155577	0.343867	2	2	0.387218	var_homog	174930	161522	1.64593e+08	6.85537e+08	2.12532e+08	14578.5	0.375478	4	2.77645	0	0.923351	0.76279
IPI00130734	1	37.71	0.636349	0.363275	1.03237	Tax_Id=10090 Gene_Symbol=Tyms Thymidylate synthase	121382	136495	114157	114434	121306	124630	3	3	124011	120123	1.2993e+08	2.70402e+07	11398.7	5200.02	0.0919168	0.043289	2	2	0.344526	var_homog	372033	360370	2.59861e+08	5.40804e+07	7.84853e+07	8859.19	0.537486	4	2.77645	0	0.968649	0.999377
IPI00407835	1	30.15	0.0186329	0.0457083	2.1415	Tax_Id=10090 Gene_Symbol=Ubap2l Isoform 5 of Ubiquitin-associated protein 2-like	3606.35	2788.86	5283.01	1669.57	1884.52	1899.21	3	3	3892.74	1817.76	1.61671e+06	16526.2	1271.5	128.554	0.326634	0.070721	2	2	0.0202373	non_homog_var	11678.2	5453.29	3.23342e+06	33052.3	816618	903.669	2.81222	4	2.77645	1	0.466963	0.522557	x
IPI00134809	1	22.6	0.0181386	0.0448207	1.92315	Tax_Id=10090 Gene_Symbol=Dlst Isoform 1 of Dihydrolipoyllysine-residue succinyltransferase component of 2- oxoglutarate dehydrogenase complex, mitochondrial precursor	21211.1	35907.2	32517.1	60513.6	50107.3	61761.8	3	3	29878.5	57460.9	5.92159e+07	4.09458e+07	7695.19	6398.89	0.25755	0.111361	2	2	0.817594	var_homog	89635.4	172383	1.18432e+08	8.18917e+07	5.00809e+07	7076.78	4.77356	4	2.77645	1	1.92315	1.86098	x
IPI00110280	1	35.52	0.0177251	0.0441208	2.4216	Tax_Id=10090 Gene_Symbol=Ppil4 Peptidyl-prolyl cis-trans isomerase-like 4	19583.4	17046.6	11352.6	36342.3	50522.7	29329.6	3	3	15994.2	38731.5	1.77669e+07	1.16569e+08	4215.08	10796.7	0.263538	0.278758	2	2	0.264514	var_homog	47982.6	116195	3.55338e+07	2.33138e+08	6.71679e+07	8195.6	3.39785	4	2.77645	1	2.4216	2.13194
IPI00222307	1	32.53	0.28089	0.225865	1.78617	Tax_Id=10090 Gene_Symbol=Nup93 Isoform 1 of Nuclear pore complex protein Nup93	15700.1	13837.7	30407.5	10241.3	20950.1	2369.27	3	3	19981.8	11186.9	8.23888e+07	8.69828e+07	9076.83	9326.45	0.454255	0.833693	2	2	0.972876	var_homog	59945.3	33560.7	1.64778e+08	1.73966e+08	8.46858e+07	9202.49	1.17049	4	2.77645	0	0.559856	0.652309
IPI00420385	1	45.02	0.0556681	0.0910397	1.3442	Tax_Id=10090 Gene_Symbol=Sept11 Isoform 3 of Septin-11	400665	289618	318120	226760	266019	257408	3	3	336135	250062	3.32625e+09	4.25798e+08	57673.6	20634.9	0.171579	0.0825189	2	2	0.226968	var_homog	1.0084e+06	750187	6.65249e+09	8.51596e+08	1.87602e+09	43313.1	2.43383	4	2.77645	0	0.743935	0.809153	x
IPI00222461	1	36.06	0.642831	0.365129	1.06011	Tax_Id=10090 Gene_Symbol=Gnl3 Isoform 1 of Guanine nucleotide-binding protein-like 3	15056.3	12322.7	23187.3	17378.4	17790.5	18436.9	3	3	16855.4	17868.6	3.19375e+07	284710	5651.32	533.583	0.335282	0.0298614	2	2	0.0176717	non_homog_var	50566.3	53605.8	6.38749e+07	569421	1.61111e+07	4013.86	0.309149	4	2.77645	0	1.06011	1.1816
IPI00224219	1	27.02	0.650823	0.367816	1.0676	Tax_Id=10090 Gene_Symbol=Scfd1 Isoform 1 of Sec1 family domain-containing protein 1	238844	154629	295554	250190	219670	265746	3	3	229676	245202	5.02801e+09	5.49412e+08	70908.5	23439.5	0.308733	0.0955929	2	2	0.197013	var_homog	689027	735605	1.0056e+10	1.09882e+09	2.78871e+09	52808.3	0.360085	4	2.77645	0	1.0676	1.04751
IPI00875672	1	24.36	0.657177	0.370788	1.05478	Tax_Id=10090 Gene_Symbol=Vcan versican	44674.1	10237.5	2161.72	22962	31347.8	5890.14	3	3	19024.4	20066.7	5.09734e+08	1.68311e+08	22577.3	12973.5	1.18675	0.646518	2	2	0.49646	var_homog	57073.3	60200	1.01947e+09	3.36622e+08	3.39022e+08	18412.6	0.0693267	4	2.77645	0	1.05478	2.24294
IPI00133550	1	57.02	0.669032	0.376736	1.03116	Tax_Id=10090 Gene_Symbol=Nola2 H/ACA ribonucleoprotein complex subunit 2	106182	99571.8	106230	110800	86733.8	105021	3	3	103995	100852	1.46724e+07	1.57837e+08	3830.45	12563.3	0.0368331	0.124572	2	2	0.170105	var_homog	311984	302555	2.93447e+07	3.15674e+08	8.62547e+07	9287.34	0.414477	4	2.77645	0	0.969777	0.989066
IPI00348562	1	24.72	0.0167628	0.0439897	1.46481	Tax_Id=10090 Gene_Symbol=AW548124;LOC100048505 Protein kinase-like protein SgK493	1.43673e+06	1.48223e+06	1.61401e+06	917947	948438	1.22819e+06	3	3	1.51099e+06	1.03153e+06	8.47738e+09	2.9241e+10	92072.7	171000	0.0609354	0.165774	2	2	0.449509	var_homog	4.53297e+06	3.09458e+06	1.69548e+10	5.8482e+10	1.88592e+10	137329	4.27601	4	2.77645	1	0.682683	0.639871	x
IPI00269613	1	28.44	0.412627	0.282193	1.10745	Tax_Id=10090 Gene_Symbol=Eif3i Eukaryotic translation initiation factor 3 subunit I	33246.4	23687.3	28104	25700.1	26843.1	24243.5	3	3	28345.9	25595.6	2.28878e+07	1.69773e+06	4784.12	1302.97	0.168777	0.0509061	2	2	0.138108	var_homog	85037.6	76786.7	4.57756e+07	3.39546e+06	1.22928e+07	3506.1	0.960739	4	2.77645	0	0.902973	0.914465
IPI00116308	1	26.23	0.680906	0.382265	1.34041	Tax_Id=10090 Gene_Symbol=St13 Hsc70-interacting protein	9333.85	7911.63	1548.98	14230.6	10899.1	62.6976	3	3	6264.82	8397.45	1.71851e+07	5.48758e+07	4145.49	7407.82	0.661709	0.882151	2	2	0.47696	var_homog	18794.5	25192.3	3.43701e+07	1.09752e+08	3.60304e+07	6002.54	0.435137	4	2.77645	0	1.34041	1.3776
IPI00420857	1	26.68	0.117864	0.139598	1.41998	Tax_Id=10090 Gene_Symbol=Tmeff1 Isoform 1 of Tomoregulin-1 precursor	59143.8	38641	49108.5	31098.4	28757.4	43591.6	3	3	48964.4	34482.5	1.05107e+08	6.36023e+07	10252.2	7975.1	0.20938	0.23128	2	2	0.753986	var_homog	146893	103447	2.10214e+08	1.27205e+08	8.43547e+07	9184.48	1.93116	4	2.77645	0	0.704236	0.63326
IPI00129350	1	40.13	0.687413	0.385208	1.30232	Tax_Id=10090 Gene_Symbol=Aldh18a1 Isoform Long of Delta-1-pyrroline-5-carboxylate synthetase	10065.8	11170.7	6892.51	11258.8	19602	5772.27	3	3	9376.34	12211	4.9323e+06	4.84951e+07	2220.88	6963.85	0.23686	0.570293	2	2	0.184635	var_homog	28129	36633	9.86459e+06	9.69903e+07	2.67137e+07	5168.53	0.671704	4	2.77645	0	1.30232	1.11852
IPI00458949	1	57.35	0.213903	0.19578	1.1705	Tax_Id=10090 Gene_Symbol=Psmg1 Proteasome assembly chaperone 1	69211.3	55136.2	74139	50965.2	60191.3	58418.2	3	3	66162.2	56524.9	9.72494e+07	2.39689e+07	9861.51	4895.8	0.149051	0.0866132	2	2	0.395467	var_homog	198487	169575	1.94499e+08	4.79378e+07	6.06092e+07	7785.19	1.51611	4	2.77645	0	0.854338	0.844057
IPI00127172	1	40.33	0.404568	0.280651	1.10063	Tax_Id=10090 Gene_Symbol=Ddx1 ATP-dependent RNA helicase DDX1	41981.7	36665.5	36566.1	46995.9	44376.1	35434.9	3	3	38404.4	42269	9.59986e+06	3.67446e+07	3098.36	6061.73	0.0806772	0.143409	2	2	0.414283	var_homog	115213	126807	1.91997e+07	7.34892e+07	2.31722e+07	4813.75	0.983244	4	2.77645	0	1.10063	1.2103
IPI00408957	1	37.73	0.696878	0.386782	1.16631	Tax_Id=10090 Gene_Symbol=Sugt1 Suppressor of G2 allele of SKP1 homolog	108876	50033.5	57956.4	66866.4	77254.4	41821.1	3	3	72288.8	61980.6	1.01968e+09	3.31782e+08	31932.5	18214.9	0.441735	0.29388	2	2	0.490996	var_homog	216866	185942	2.03937e+09	6.63565e+08	6.75733e+08	25994.9	0.485668	4	2.77645	0	0.857403	1.15374
IPI00121515	1	44.17	0.4088	0.281281	1.17362	Tax_Id=10090 Gene_Symbol=Caprin1 cytoplasmic activation/proliferation-associated protein 1 isoform c	76418.5	46227.1	40725	69265.6	68454.7	54015.2	3	3	54456.9	63911.8	3.69303e+08	7.3622e+07	19217.2	8580.33	0.352889	0.134253	2	2	0.332436	var_homog	163371	191735	7.38605e+08	1.47244e+08	2.21462e+08	14881.6	0.778135	4	2.77645	0	1.17362	1.48084
IPI00109409	1	36.05	0.215353	0.196109	1.46893	Tax_Id=10090 Gene_Symbol=S100a16 S100 calcium binding protein A16	752034	599505	435903	464327	506487	246017	3	3	595814	405610	2.49948e+10	1.9547e+10	158098	139810	0.265347	0.344691	2	2	0.877691	var_homog	1.78744e+06	1.21683e+06	4.99897e+10	3.90939e+10	2.22709e+10	149234	1.56097	4	2.77645	0	0.680767	0.774519
IPI00348351	1	25.81	0.126253	0.146874	1.33868	Tax_Id=10090 Gene_Symbol=Zdhhc23 Probable palmitoyltransferase ZDHHC23	95267.5	90537.7	105844	80809.3	84969.5	52084.1	3	3	97216.5	72621	6.14224e+07	3.20649e+08	7837.24	17906.7	0.0806164	0.246577	2	2	0.321523	var_homog	291650	217863	1.22845e+08	6.41297e+08	1.91036e+08	13821.6	2.17944	4	2.77645	0	0.747003	0.848236
IPI00115987	1	34.38	0.0550175	0.0910397	1.62279	Tax_Id=10090 Gene_Symbol=Nasp nuclear autoantigenic sperm protein isoform 1	114789	94550.5	62269.5	154404	156877	129483	3	3	90536.3	146921	7.0166e+08	2.29592e+08	26488.9	15152.3	0.292577	0.103132	2	2	0.493082	var_homog	271609	440764	1.40332e+09	4.59184e+08	4.65626e+08	21578.4	3.2003	4	2.77645	1	1.62279	1.63303	x
IPI00380780	1	32.17	0.403538	0.280632	1.11592	Tax_Id=10090 Gene_Symbol=Ikbkap Elongator complex protein 1	38899.9	44783.2	31348.4	48759.6	40005	39601.5	3	3	38343.8	42788.7	4.53554e+07	2.67795e+07	6734.64	5174.89	0.175638	0.120941	2	2	0.742484	var_homog	115032	128366	9.07107e+07	5.3559e+07	3.60674e+07	6005.62	0.906457	4	2.77645	0	1.11592	1.02841
IPI00136271	1	43.18	0.241056	0.207961	1.23395	Tax_Id=10090 Gene_Symbol=Rab33b 16 days embryo head cDNA, RIKEN full-length enriched library, clone:C130023M09 product:RAB33B, member of RAS oncogene family, full insert sequence	337759	392287	430174	401794	427251	602602	3	3	386740	477216	2.15821e+09	1.19534e+10	46456.5	109331	0.120123	0.229103	2	2	0.305878	var_homog	1.16022e+06	1.43165e+06	4.31641e+09	2.39067e+10	7.05579e+09	83998.7	1.31919	4	2.77645	0	1.23395	1.08913
IPI00116697	1	43.18	0.241056	0.207961	1.23395	Tax_Id=10090 Gene_Symbol=Rab6 Isoform 1 of Ras-related protein Rab-6A	337759	392287	430174	401794	427251	602602	3	3	386740	477216	2.15821e+09	1.19534e+10	46456.5	109331	0.120123	0.229103	2	2	0.305878	var_homog	1.16022e+06	1.43165e+06	4.31641e+09	2.39067e+10	7.05579e+09	83998.7	1.31919	4	2.77645	0	1.23395	1.08913
IPI00473401	1	23.51	0.0118299	0.0351294	1.26025	Tax_Id=10090 Gene_Symbol=Zranb3 3 days neonate thymus cDNA, RIKEN full-length enriched library, clone:A630063B02 product:hypothetical SNF2 related domain/Helicase C- terminal domain/DEAD/DEAH box helicase containing protein, full insert sequence	421074	435477	397546	345445	347673	301998	3	3	418032	331705	3.66621e+08	6.63121e+08	19147.3	25751.1	0.0458035	0.0776326	2	2	0.712064	var_homog	1.2541e+06	995116	7.33242e+08	1.32624e+09	5.14871e+08	22690.8	4.65954	4	2.77645	1	0.793492	0.82039	x
IPI00314736	1	33.14	0.712486	0.391553	1.01035	Tax_Id=10090 Gene_Symbol=Anp32a Acidic leucine-rich nuclear phosphoprotein 32 family member A	28168.9	26499.9	10763.2	30041.7	31482	3238.21	3	3	21810.7	21587.3	9.22315e+07	2.53035e+08	9603.72	15907.1	0.440322	0.736873	2	2	0.534262	var_homog	65432	64761.9	1.84463e+08	5.06071e+08	1.72633e+08	13139	0.0208227	4	2.77645	0	0.989758	1.13365
IPI00129685	1	79.05	0.053413	0.0899593	1.37778	Tax_Id=10090 Gene_Symbol=Tpt1;LOC100043703;LOC100048430 Translationally-controlled tumor protein	214829	168474	209666	308097	228346	280534	3	3	197656	272326	6.45351e+08	1.64058e+09	25403.8	40504.1	0.128525	0.148734	2	2	0.564628	var_homog	592969	816978	1.2907e+09	3.28116e+09	1.14297e+09	33807.8	2.70504	4	2.77645	0	1.37778	1.33801
IPI00108780	1	56.35	0.722875	0.394951	1.09347	Tax_Id=10090 Gene_Symbol=Ap2a1 Isoform A of AP-2 complex subunit alpha-1	30743	35568.4	52775.7	37408.1	29291	42208.2	3	3	39695.7	36302.4	1.34135e+08	4.26306e+07	11581.7	6529.21	0.291762	0.179856	2	2	0.482339	var_homog	119087	108907	2.68271e+08	8.52612e+07	8.8383e+07	9401.22	0.44206	4	2.77645	0	0.914518	1.05172
IPI00229849	1	33.83	0.540311	0.33076	1.13948	Tax_Id=10090 Gene_Symbol=Ppat Melanocyte cDNA, RIKEN full-length enriched library, clone:G270148F17 product:phosphoribosyl pyrophosphate amidotransferase, full insert sequence	86119.2	98964.5	139699	78100.6	115157	91770	3	3	108261	95009.1	7.82517e+08	3.5116e+08	27973.5	18739.3	0.25839	0.197236	2	2	0.619506	var_homog	324783	285027	1.56503e+09	7.02319e+08	5.66838e+08	23808.4	0.681696	4	2.77645	0	0.877594	0.927302
IPI00318550	1	23.64	0.723336	0.394951	1.04139	Tax_Id=10090 Gene_Symbol=Ilf2 Interleukin enhancer-binding factor 2	51418.9	52753.1	64120.2	50589.9	64248.1	46764.7	3	3	56097.4	53867.6	4.8719e+07	8.44738e+07	6979.9	9190.97	0.124425	0.170621	2	2	0.731556	var_homog	168292	161603	9.7438e+07	1.68948e+08	6.65964e+07	8160.66	0.334651	4	2.77645	0	0.960251	0.958995
IPI00387337	1	30.61	0.0111216	0.0345217	1.82681	Tax_Id=10090 Gene_Symbol=Bzw2 Basic leucine zipper and W2 domain-containing protein 2	254231	311532	360413	192299	142111	172581	3	3	308725	168997	2.82456e+09	6.39352e+08	53146.6	25285.4	0.172149	0.149621	2	2	0.36915	var_homog	926175	506991	5.64912e+09	1.2787e+09	1.73196e+09	41616.8	4.11208	4	2.77645	1	0.547402	0.553976	x
IPI00461674	1	49.43	0.724541	0.394972	1.37638	Tax_Id=10090 Gene_Symbol=LOC620499 similar to hCG1782167	6363.72	6122.1	2031.91	7717.04	10231.9	2033.08	3	3	4839.25	6660.66	5.92544e+06	1.7642e+07	2434.22	4200.23	0.503017	0.630603	2	2	0.50285	var_homog	14517.7	19982	1.18509e+07	3.52839e+07	1.17837e+07	3432.74	0.649851	4	2.77645	0	1.37638	1.26052
IPI00261627	1	22.19	0.728576	0.395897	1.75096	Tax_Id=10090 Gene_Symbol=Sucla2 Succinyl-CoA ligase [ADP-forming] beta-chain, mitochondrial precursor	1111.04	1512.75	1666.11	2022.4	5436.75	52.2816	3	3	1429.97	2503.81	82166.2	7.42195e+06	286.646	2724.33	0.200456	1.08807	2	2	0.021899	non_homog_var	4289.91	7511.44	164332	1.48439e+07	3.75206e+06	1937.02	0.678972	4	2.77645	0	1.75096	1.3369
IPI00116748	1	24.9	0.733106	0.397662	1.58639	Tax_Id=10090 Gene_Symbol=Ndufa10 NADH dehydrogenase [ubiquinone] 1 alpha subcomplex subunit 10, mitochondrial precursor	4498.89	16565.8	41231.7	14863.6	4275.93	20129.6	3	3	20765.5	13089.7	3.50552e+08	6.51949e+07	18723	8074.33	0.901644	0.616846	2	2	0.313628	var_homog	62296.4	39269.1	7.01105e+08	1.3039e+08	2.07874e+08	14417.8	0.652028	4	2.77645	0	0.63036	0.897245
IPI00221876	1	73.24	0.734976	0.397662	1.03611	Tax_Id=10090 Gene_Symbol=Wdr36 WD repeat domain 36 isoform 3	67132.4	100951	138269	110079	108615	98721.8	3	3	102117	105805	1.26614e+09	3.81672e+07	35582.8	6177.96	0.34845	0.0583899	2	2	0.058525	var_homog	306352	317416	2.53227e+09	7.63345e+07	6.52152e+08	25537.3	0.176864	4	2.77645	0	1.03611	1.07592
IPI00131538	1	24.98	0.746009	0.39957	1.06331	Tax_Id=10090 Gene_Symbol=Ier5 Immediate early response gene 5 protein	2282.4	605.483	1717.41	1161.39	333.201	2836.51	3	3	1535.1	1443.7	727941	1.62641e+06	853.195	1275.31	0.555792	0.883362	2	2	0.618378	var_homog	4605.29	4331.1	1.45588e+06	3.25283e+06	1.17718e+06	1084.98	0.103172	4	2.77645	0	0.940461	0.676244
IPI00124700	1	24.71	0.290738	0.229909	2.84032	Tax_Id=10090 Gene_Symbol=Tfrc Transferrin receptor protein 1	526.053	983.97	0	725.849	2411.69	1151.41	3	3	503.341	1429.65	242436	768580	492.378	876.687	0.97822	0.613217	2	2	0.479589	var_homog	1510.02	4288.96	484873	1.53716e+06	505508	710.991	1.59565	4	2.77645	0	2.84032	2.18878
IPI00137767	1	57.69	0.747035	0.39957	1.03794	Tax_Id=10090 Gene_Symbol=Pelp1 Adult male testis cDNA, RIKEN full-length enriched library, clone:4930563C04 product:hypothetical protein, full insert sequence	810918	723952	957553	787272	995241	804475	3	3	830808	862329	1.3939e+10	1.33231e+10	118064	115426	0.142107	0.133853	2	2	0.977407	var_homog	2.49242e+06	2.58699e+06	2.78781e+10	2.66462e+10	1.36311e+10	116752	0.330666	4	2.77645	0	1.03794	0.992055
IPI00223757	1	53.57	0.129011	0.147547	1.42576	Tax_Id=10090 Gene_Symbol=Akr1b3 Aldose reductase	220630	158404	283540	157578	162082	145056	3	3	220858	154905	3.91479e+09	7.78319e+07	62568.3	8822.24	0.283297	0.0569525	2	2	0.0389878	non_homog_var	662573	464716	7.82959e+09	1.55664e+08	1.99631e+09	44680.1	1.80785	4	2.77645	0	0.701381	0.714221
IPI00322312	1	55.68	0.00958536	0.0327769	2.06695	Tax_Id=10090 Gene_Symbol=Arhgdia Rho GDP-dissociation inhibitor 1	222623	152114	242428	89908.6	106650	102030	3	3	205722	99529.3	2.2534e+09	7.47542e+07	47470	8646.05	0.230748	0.0868694	2	2	0.0642176	var_homog	617165	298588	4.5068e+09	1.49508e+08	1.16408e+09	34118.6	3.81196	4	2.77645	1	0.483806	0.458309	x
IPI00661635	1	25.41	0.40186	0.280632	1.08647	Tax_Id=10090 Gene_Symbol=Xirp1 xin actin-binding repeat containing 1	197974	199004	238704	224643	258140	207864	3	3	211894	230216	5.39344e+08	6.55195e+08	23223.8	25596.8	0.109601	0.111186	2	2	0.903017	var_homog	635682	690647	1.07869e+09	1.31039e+09	5.97269e+08	24439.1	0.918177	4	2.77645	0	1.08647	1.12884
IPI00225912	1	37.01	0.218712	0.19744	1.18406	Tax_Id=10090 Gene_Symbol=Mki67ip Isoform 1 of MKI67 FHA domain-interacting nucleolar phosphoprotein	212961	207178	284724	259468	315049	260080	3	3	234954	278199	1.8661e+09	1.01854e+09	43198.4	31914.6	0.183859	0.114718	2	2	0.70618	var_homog	704863	834597	3.73221e+09	2.03708e+09	1.44232e+09	37977.9	1.3946	4	2.77645	0	1.18406	1.22125
IPI00117727	1	30.11	0.377825	0.268144	1.32495	Tax_Id=10090 Gene_Symbol=Dpf2 Zinc finger protein ubi-d4	48101.4	42611.8	51690.9	42356.4	52457.6	12664.6	3	3	47468.1	35826.2	2.09084e+07	4.27853e+08	4572.57	20684.6	0.0963294	0.57736	2	2	0.0931828	var_homog	142404	107479	4.18168e+07	8.55706e+08	2.24381e+08	14979.3	0.951866	4	2.77645	0	0.754743	0.880565
IPI00132481	1	29.11	0.765193	0.406018	1.39262	Tax_Id=10090 Gene_Symbol=Rfc5 Replication factor C subunit 5	177589	72553	112619	205168	251079	48940.1	3	3	120920	168396	2.80982e+09	1.12292e+10	53007.8	105968	0.43837	0.629279	2	2	0.400287	var_homog	362761	505187	5.61965e+09	2.24584e+10	7.01951e+09	83782.5	0.694005	4	2.77645	0	1.39262	1.82179
IPI00267489	1	29.7	0.0089089	0.0319957	1.45264	Tax_Id=10090 Gene_Symbol=Gulo Gulonolactone	229131	211928	223816	148770	174555	134376	3	3	221625	152567	7.758e+07	4.14397e+08	8807.95	20356.8	0.0397426	0.133428	2	2	0.315381	var_homog	664875	457702	1.5516e+08	8.28795e+08	2.45989e+08	15684	5.39264	4	2.77645	1	0.688402	0.664697
IPI00480494	1	29.7	0.0089089	0.0319957	1.45264	Tax_Id=10090 Gene_Symbol=Rpo1-3;LOC100039220 RNA polymerase 1-3	229131	211928	223816	148770	174555	134376	3	3	221625	152567	7.758e+07	4.14397e+08	8807.95	20356.8	0.0397426	0.133428	2	2	0.315381	var_homog	664875	457702	1.5516e+08	8.28795e+08	2.45989e+08	15684	5.39264	4	2.77645	1	0.688402	0.664697
IPI00410836	1	37.46	0.131116	0.148948	1.23991	Tax_Id=10090 Gene_Symbol=Fen1 Adult male testis cDNA, RIKEN full-length enriched library, clone:4930584I03 product:flap structure specific endonuclease 1, full insert sequence	76403.4	85432.3	111420	122505	108146	108161	3	3	91085.1	112937	3.30497e+08	6.86518e+07	18179.6	8285.64	0.199589	0.0733649	2	2	0.343991	var_homog	273255	338812	6.60994e+08	1.37304e+08	1.99574e+08	14127.1	1.89449	4	2.77645	0	1.23991	1.26605
IPI00116825	1	33.35	0.00871171	0.0319957	1.69968	Tax_Id=10090 Gene_Symbol=Abcf2 ATP-binding cassette sub-family F member 2	24663.4	21550.1	17308.8	38794.3	33212.6	35960.4	3	3	21174.1	35989.1	1.36287e+07	7.78921e+06	3691.71	2790.92	0.17435	0.0775489	2	2	0.727354	var_homog	63522.3	107967	2.72574e+07	1.55784e+07	1.0709e+07	3272.46	5.54465	4	2.77645	1	1.69968	1.66869	x
IPI00111113	1	33.06	0.343657	0.251185	1.19594	Tax_Id=10090 Gene_Symbol=Spata5 Spermatogenesis associated 5	74072	72568	101295	83461.8	89013	124041	3	3	82645.1	98838.8	2.61437e+08	4.84087e+08	16169	22002	0.195644	0.222605	2	2	0.701351	var_homog	247935	296516	5.22874e+08	9.68174e+08	3.72762e+08	19307	1.02725	4	2.77645	0	1.19594	1.20171
IPI00742417	1	50.01	0.782546	0.411357	1.18236	Tax_Id=10090 Gene_Symbol=EG436523;Tcrb-V20;Prss1;Prss3 mesotrypsin	342317	436429	1.1667e+06	336185	338879	970321	3	3	648481	548462	2.03625e+11	1.33476e+11	451248	365343	0.695855	0.666124	2	2	0.791904	var_homog	1.94544e+06	1.64538e+06	4.0725e+11	2.66951e+11	1.6855e+11	410549	0.298376	4	2.77645	0	0.845764	0.776483
IPI00128108	1	50.01	0.782546	0.411357	1.18236	Tax_Id=10090 Gene_Symbol=1810049H19Rik;Try4 trypsin 4	342317	436429	1.1667e+06	336185	338879	970321	3	3	648481	548462	2.03625e+11	1.33476e+11	451248	365343	0.695855	0.666124	2	2	0.791904	var_homog	1.94544e+06	1.64538e+06	4.0725e+11	2.66951e+11	1.6855e+11	410549	0.298376	4	2.77645	0	0.845764	0.776483
IPI00123278	1	28.84	0.244717	0.20973	1.35053	Tax_Id=10090 Gene_Symbol=Pycr2 Pyrroline-5-carboxylate reductase 2	37704	29267.2	21084.2	47233.9	42768.5	28919.2	3	3	29351.8	39640.5	6.90592e+07	9.11948e+07	8310.19	9549.6	0.283124	0.240905	2	2	0.861872	var_homog	88055.3	118922	1.38118e+08	1.8239e+08	8.0127e+07	8951.37	1.40773	4	2.77645	0	1.35053	1.46131
IPI00222284	1	84.43	0.222275	0.199592	1.69708	Tax_Id=10090 Gene_Symbol=2310005E10Rik aldo-keto reductase family 1, member B10	29028.6	25731.6	53693.4	12806.8	13165.8	37933.3	3	3	36151.2	21301.9	2.33515e+08	2.07482e+08	15281.2	14404.3	0.422702	0.676194	2	2	0.940969	var_homog	108454	63905.8	4.6703e+08	4.14965e+08	2.20499e+08	14849.2	1.22475	4	2.77645	0	0.589246	0.453544
IPI00223738	1	28.96	0.365882	0.261166	1.42427	Tax_Id=10090 Gene_Symbol=Oxsr1 Serine/threonine-protein kinase OSR1	32357	28833.8	38722.5	34657.4	30365.5	5127.42	3	3	33304.4	23383.4	2.51196e+07	2.54567e+08	5011.95	15955.1	0.150489	0.682327	2	2	0.179627	var_homog	99913.3	70150.3	5.02393e+07	5.09133e+08	1.39843e+08	11825.5	1.0275	4	2.77645	0	0.702112	0.938453
IPI00459381	1	21.75	0.789052	0.412853	1.09317	Tax_Id=10090 Gene_Symbol=Ddx18 ATP-dependent RNA helicase DDX18	50451.1	40290.1	45849.2	55786	60783.9	32746.6	3	3	45530.1	49772.2	2.58879e+07	2.23648e+08	5088.02	14954.9	0.111751	0.300467	2	2	0.207488	var_homog	136590	149317	5.17758e+07	4.47296e+08	1.24768e+08	11170	0.465128	4	2.77645	0	1.09317	1.21673
IPI00227720	1	24.7	0.36645	0.261166	1.13233	Tax_Id=10090 Gene_Symbol=Dek Protein DEK	180232	202025	262003	237347	274589	217583	3	3	214754	243173	1.79312e+09	8.37862e+08	42345.3	28945.8	0.197181	0.119034	2	2	0.636919	var_homog	644261	729519	3.58625e+09	1.67572e+09	1.31549e+09	36269.7	0.959655	4	2.77645	0	1.13233	1.17484
IPI00153702	1	31.65	0.00691513	0.0284047	2.04036	Tax_Id=10090 Gene_Symbol=Ptrh2 Bcl-2 inhibitor of transcription isoform a	33213.7	25196.4	20272.5	52251.3	54588.1	53701.5	3	3	26227.5	53513.6	4.26663e+07	1.39153e+06	6531.94	1179.63	0.249049	0.0220436	2	2	0.0631685	var_homog	78682.5	160541	8.53325e+07	2.78306e+06	2.20289e+07	4693.5	7.12018	4	2.77645	1	2.04036	2.13132	x
IPI00459168	1	34.71	0.050746	0.0885513	1.64016	Tax_Id=10090 Gene_Symbol=Zfp81 KRAB-zinc finger protein 78 (Fragment)	290197	332108	500396	231761	209215	243530	3	3	374234	228168	1.23769e+10	3.04052e+08	111251	17437.1	0.297278	0.076422	2	2	0.0479543	non_homog_var	1.1227e+06	684505	2.47537e+10	6.08103e+08	6.34045e+09	79627	2.24664	4	2.77645	0	0.609695	0.697848
IPI00115620	1	25.35	0.364355	0.261166	1.27476	Tax_Id=10090 Gene_Symbol=Psat1 Phosphoserine aminotransferase	165833	189217	201610	180894	184439	71344.7	3	3	185553	145559	3.30061e+08	4.134e+09	18167.6	64296.2	0.0979105	0.441718	2	2	0.147875	var_homog	556659	436678	6.60122e+08	8.26799e+09	2.23203e+09	47244.4	1.03678	4	2.77645	0	0.784462	0.956018
IPI00380737	1	36.25	0.798173	0.415248	1.06893	Tax_Id=10090 Gene_Symbol=Pom121 Nuclear envelope pore membrane protein POM 121	1.84402e+06	1.35467e+06	1.04139e+06	1.45748e+06	1.5539e+06	955280	3	3	1.41336e+06	1.32222e+06	1.63635e+11	1.03308e+11	404518	321415	0.28621	0.243087	2	2	0.774007	var_homog	4.24008e+06	3.96666e+06	3.2727e+11	2.06615e+11	1.33471e+11	365337	0.305533	4	2.77645	0	0.935516	1.07589
IPI00229472	1	42.45	0.798535	0.415248	1.07953	Tax_Id=10090 Gene_Symbol=Rbm28 RNA-binding protein 28	60560.5	54723.4	95948.9	55040.9	67244	73385.5	3	3	70410.9	65223.5	4.97659e+08	8.71937e+07	22308.3	9337.76	0.31683	0.143166	2	2	0.298173	var_homog	211233	195670	9.95319e+08	1.74387e+08	2.92426e+08	17100.5	0.371528	4	2.77645	0	0.926326	1.11036
IPI00845639	1	31.02	0.0055139	0.0241923	2.36523	Tax_Id=10090 Gene_Symbol=Dusp5 Dual specificity phosphatase 5	90076.8	91332.7	136955	51577.7	41134.3	41890	3	3	106121	44867.3	7.13419e+08	3.39148e+07	26709.9	5823.64	0.251692	0.129797	2	2	0.0907622	var_homog	318364	134602	1.42684e+09	6.78297e+07	3.73667e+08	19330.5	3.88095	4	2.77645	1	0.422792	0.458653	x
gi61660249	1	32.06	0.0055139	0.0241923	2.36523	US22 family homolog [Murid herpesvirus 1]	90076.8	91332.7	136955	51577.7	41134.3	41890	3	3	106121	44867.3	7.13419e+08	3.39148e+07	26709.9	5823.64	0.251692	0.129797	2	2	0.0907622	var_homog	318364	134602	1.42684e+09	6.78297e+07	3.73667e+08	19330.5	3.88095	4	2.77645	1	0.422792	0.458653	x
IPI00126940	1	26.05	0.800551	0.415658	1.07315	Tax_Id=10090 Gene_Symbol=Adk Isoform Long of Adenosine kinase	18730.8	14560.3	13600.4	13023.4	22525.2	14772.9	3	3	15630.5	16773.8	7.4395e+06	2.5574e+07	2727.55	5057.07	0.174502	0.301486	2	2	0.450695	var_homog	46891.5	50321.5	1.4879e+07	5.11479e+07	1.65067e+07	4062.85	0.344659	4	2.77645	0	1.07315	1.0146
IPI00119509	1	47.14	0.00493486	0.0225755	1.34053	Tax_Id=10090 Gene_Symbol=Narg1l NMDA receptor-regulated 1-like protein	41630.8	37640.9	44854.8	54251.4	56851.7	55292.6	3	3	41375.5	55465.2	1.3059e+07	1.71277e+06	3613.73	1308.73	0.0873398	0.0235955	2	2	0.231897	var_homog	124127	166396	2.61181e+07	3.42554e+06	7.38591e+06	2717.7	6.34958	4	2.77645	1	1.34053	1.32816	x
IPI00120344	1	45.15	0.806363	0.41751	1.04152	Tax_Id=10090 Gene_Symbol=Supt16h FACT complex subunit SPT16	217874	181793	264852	234323	234641	169064	3	3	221506	212676	1.7346e+09	1.42653e+09	41648.6	37769.4	0.188024	0.177591	2	2	0.902542	var_homog	664519	638028	3.46921e+09	2.85305e+09	1.58057e+09	39756.3	0.272032	4	2.77645	0	0.960135	1.0755
IPI00341869	1	36.3	0.247523	0.2116	2.27558	Tax_Id=10090 Gene_Symbol=Nucks1 Nuclear ubiquitous casein and cyclin-dependent kinases substrate	70641	59909.7	5575.38	113299	145677	50790.3	3	3	45375.4	103255	1.21682e+09	2.32653e+09	34882.9	48234.1	0.768764	0.467134	2	2	0.686819	var_homog	136126	309766	2.43364e+09	4.65305e+09	1.77167e+09	42091.3	1.68416	4	2.77645	0	2.27558	1.89116
IPI00267295	1	55.99	0.807646	0.41751	1.37228	Tax_Id=10090 Gene_Symbol=Psmd1 26S proteasome non-ATPase regulatory subunit 1	38827.2	43391.8	9.64556	29328.1	30593.1	0	3	3	27409.5	19973.7	5.68275e+08	2.99613e+08	23838.5	17309.3	0.869716	0.866604	2	2	0.690441	var_homog	82228.6	59921.2	1.13655e+09	5.99225e+08	4.33944e+08	20831.3	0.437177	4	2.77645	0	0.728715	0.75535
IPI00420949	1	27.22	0.808179	0.41751	1.10848	Tax_Id=10090 Gene_Symbol=Upf1 Isoform 1 of Regulator of nonsense transcripts 1	2818.87	2855.27	3969.27	4773.39	5099.96	816.19	3	3	3214.47	3563.18	427621	5.68613e+06	653.928	2384.56	0.203433	0.669222	2	2	0.139888	var_homog	9643.41	10689.5	855242	1.13723e+07	3.05687e+06	1748.39	0.244271	4	2.77645	0	1.10848	1.67178
IPI00134549	1	30.23	0.365661	0.261166	1.28306	Tax_Id=10090 Gene_Symbol=Lamp2 Isoform LAMP-2A of Lysosome-associated membrane glycoprotein 2 precursor	42558.7	63052.3	89059.4	85411.8	60630.9	103731	3	3	64890.1	83258	5.43112e+08	4.67891e+08	23304.8	21630.8	0.359142	0.259804	2	2	0.925598	var_homog	194670	249774	1.08622e+09	9.35782e+08	5.05502e+08	22483.4	1.00056	4	2.77645	0	1.28306	1.35462
IPI00348328	1	60.11	0.352299	0.254293	1.21976	Tax_Id=10090 Gene_Symbol=Krt78 keratin Kb40	444652	474760	565260	697595	431645	681707	3	3	494891	603649	3.94049e+09	2.22521e+10	62773.3	149171	0.126843	0.247116	2	2	0.300886	var_homog	1.48467e+06	1.81095e+06	7.88098e+09	4.45041e+10	1.30963e+10	114439	1.16395	4	2.77645	0	1.21976	1.4359	x
IPI00461676	1	23.37	0.35485	0.255589	1.18173	Tax_Id=10090 Gene_Symbol=Pbrm1 polybromo 1	92468.4	119123	141742	91832.6	88951.1	118214	3	3	117778	99665.7	6.08317e+08	2.60091e+08	24664.1	16127.3	0.209412	0.161814	2	2	0.599005	var_homog	353333	298997	1.21663e+09	5.20181e+08	4.34204e+08	20837.6	1.06455	4	2.77645	0	0.846219	0.770905
IPI00331444	1	49.94	0.00408041	0.0206715	1.80091	Tax_Id=10090 Gene_Symbol=Ipo7 Importin-7	38590.4	35268.7	48044.4	70463.4	79287.5	69786.4	3	3	40634.5	73179.1	4.39389e+07	2.80987e+07	6628.64	5300.82	0.163128	0.0724363	2	2	0.780113	var_homog	121904	219537	8.78777e+07	5.61974e+07	3.60188e+07	6001.57	6.64141	4	2.77645	1	1.80091	1.82593	x
IPI00277554	1	31.69	0.149354	0.156834	1.11146	Tax_Id=10090 Gene_Symbol=Mocs3 Molybdenum cofactor synthesis protein 3	1.86475e+06	1.89929e+06	2.06962e+06	2.28206e+06	2.24592e+06	1.9559e+06	3	3	1.94455e+06	2.16129e+06	1.20295e+10	3.19666e+10	109679	178792	0.0564033	0.0827246	2	2	0.546846	var_homog	5.83366e+06	6.48388e+06	2.40591e+10	6.39331e+10	2.19981e+10	148317	1.78974	4	2.77645	0	1.11146	1.18251
IPI00341282	1	38.7	0.143386	0.153608	1.32102	Tax_Id=10090 Gene_Symbol=Atp5f1 ATP synthase subunit b, mitochondrial precursor	34389.2	44034.7	32986.1	56498	52480.4	38196.2	3	3	37136.6	49058.2	3.61791e+07	9.25227e+07	6014.91	9618.87	0.161967	0.196071	2	2	0.562216	var_homog	111410	147175	7.23582e+07	1.85045e+08	6.43509e+07	8021.9	1.82013	4	2.77645	0	1.32102	1.52607
IPI00223243	1	20.8	0.825186	0.42109	1.03747	Tax_Id=10090 Gene_Symbol=Prdm16 transcription factor MEL1	350238	376552	521993	304290	370713	528675	3	3	416261	401226	8.5575e+09	1.32854e+10	92506.8	115262	0.222233	0.287275	2	2	0.78355	var_homog	1.24878e+06	1.20368e+06	1.7115e+10	2.65708e+10	1.09214e+10	104506	0.1762	4	2.77645	0	0.963881	0.984494
IPI00321348	1	27.17	0.150104	0.156834	1.94981	Tax_Id=10090 Gene_Symbol=Igsf8 Immunoglobulin superfamily member 8 precursor	28580.1	15263.5	35068.1	10142	7921.23	22408.2	3	3	26303.9	13490.5	1.01942e+08	6.0877e+07	10096.6	7802.37	0.383845	0.578362	2	2	0.74779	var_homog	78911.7	40471.4	2.03883e+08	1.21754e+08	8.14092e+07	9022.71	1.7393	4	2.77645	0	0.512869	0.354862
IPI00169798	1	22.79	0.277899	0.225026	1.22279	Tax_Id=10090 Gene_Symbol=Adamts16 Isoform 2 of ADAMTS-16 precursor	747232	977462	1.16569e+06	700825	746465	916475	3	3	963460	787922	4.39229e+10	1.29153e+10	209578	113645	0.217526	0.144234	2	2	0.454458	var_homog	2.89038e+06	2.36377e+06	8.78458e+10	2.58306e+10	2.84191e+10	168580	1.2753	4	2.77645	0	0.817804	0.763677
IPI00404707	1	23.12	0.1484	0.156503	1.56478	Tax_Id=10090 Gene_Symbol=Rbm14 Isoform 1 of RNA-binding protein 14	63977.6	44062.3	38614	101637	75359.4	52485.6	3	3	48884.6	76493.9	1.78269e+08	6.04925e+08	13351.7	24595.2	0.273128	0.321532	2	2	0.455236	var_homog	146654	229482	3.56538e+08	1.20985e+09	3.91597e+08	19788.8	1.70876	4	2.77645	0	1.56478	1.71029
IPI00380793	1	21.3	0.00327133	0.0187701	2.26842	Tax_Id=10090 Gene_Symbol=Sgol2 Shugoshin-like 2	28065.7	26124.4	38869.7	65807.5	77558.9	67731.8	3	3	31019.9	70366.1	4.7156e+07	3.97284e+07	6867.02	6303.05	0.221375	0.0895751	2	2	0.914512	var_homog	93059.7	211098	9.43119e+07	7.94568e+07	4.34422e+07	6591.07	7.31126	4	2.77645	1	2.26842	2.41333	x
IPI00396802	1	51.52	0.330886	0.246185	1.1809	Tax_Id=10090 Gene_Symbol=Chd4 Chromodomain-helicase-DNA-binding protein 4	40788.9	57570.5	69679.5	73823	59688.4	64925.5	3	3	56013	66145.6	2.10487e+08	5.10636e+07	14508.2	7145.88	0.259014	0.108033	2	2	0.390469	var_homog	168039	198437	4.20973e+08	1.02127e+08	1.30775e+08	11435.7	1.08519	4	2.77645	0	1.1809	1.12776
IPI00229397	1	29.02	0.342235	0.251185	1.66107	Tax_Id=10090 Gene_Symbol=Smc4 Structural maintenance of chromosomes protein 4	22007.4	1713.92	134.769	14327.1	22514	2785.5	3	3	7952.02	13208.8	1.48788e+08	9.82408e+07	12197.9	9911.65	1.53393	0.75038	2	2	0.795379	var_homog	23856.1	39626.5	2.97576e+08	1.96482e+08	1.23514e+08	11113.7	0.579309	4	2.77645	0	1.66107	8.35925
IPI00315488	1	60.59	0.844883	0.427502	1.05019	Tax_Id=10090 Gene_Symbol=Rars Arginyl-tRNA synthetase, cytoplasmic	58849.9	51144.4	82373.3	59151.5	68063.6	55958	3	3	64122.5	61057.7	2.64661e+08	3.93617e+07	16268.4	6273.89	0.253708	0.102753	2	2	0.258939	var_homog	192368	183173	5.29323e+08	7.87235e+07	1.52012e+08	12329.3	0.304445	4	2.77645	0	0.952204	1.00512
IPI00114434	1	72.35	0.149762	0.156834	1.27908	Tax_Id=10090 Gene_Symbol=Fgf4 Fibroblast growth factor 4 precursor	70852.3	104348	104083	132898	118710	105620	3	3	93094.6	119076	3.71057e+08	1.8612e+08	19262.8	13642.6	0.206917	0.114571	2	2	0.668082	var_homog	279284	357227	7.42114e+08	3.7224e+08	2.78588e+08	16691	1.90644	4	2.77645	0	1.27908	1.14053
IPI00130016	1	24.49	0.846092	0.427502	1.0212	Tax_Id=10090 Gene_Symbol=Anp32e Isoform 1 of Acidic leucine-rich nuclear phosphoprotein 32 family member E	131301	102263	122284	135153	121180	92127.9	3	3	118616	116154	2.2089e+08	4.81737e+08	14862.4	21948.5	0.125298	0.188961	2	2	0.628755	var_homog	355849	348461	4.4178e+08	9.63474e+08	3.51314e+08	18743.4	0.160919	4	2.77645	0	0.979238	0.990971
IPI00124264	1	37.24	0.250563	0.212057	1.33709	Tax_Id=10090 Gene_Symbol=Anxa11 Annexin A11	18258.7	11936.2	15950.2	16195.2	10038.2	8278.32	3	3	15381.7	11503.9	1.02359e+07	1.72806e+07	3199.35	4157	0.207997	0.361355	2	2	0.74398	var_homog	46145.2	34511.7	2.04717e+07	3.45613e+07	1.37582e+07	3709.21	1.28042	4	2.77645	0	0.747894	0.629342
IPI00109813	1	40.38	0.852672	0.428751	1.04321	Tax_Id=10090 Gene_Symbol=Hnrnpa0 12 days embryo head cDNA, RIKEN full-length enriched library, clone:3010025E17 product:Heterogeneous nuclear ribonucleoprotein A0 (hnRNP A0) homolog	68672.2	71473.4	104282	65965.4	78916.5	89421.7	3	3	81476	78101.2	3.92063e+08	1.38047e+08	19800.6	11749.4	0.243023	0.150438	2	2	0.520825	var_homog	244428	234304	7.84126e+08	2.76095e+08	2.65055e+08	16280.5	0.253879	4	2.77645	0	0.958579	1.10414
IPI00355042	1	25.69	0.34359	0.251185	1.24042	Tax_Id=10090 Gene_Symbol=Ppp1r13l RelA-associated inhibitor	160751	208948	244511	288973	183762	289144	3	3	204736	253960	1.76725e+09	3.69581e+09	42038.7	60793.2	0.205331	0.239381	2	2	0.646982	var_homog	614209	761880	3.5345e+09	7.39162e+09	2.73153e+09	52264.1	1.15349	4	2.77645	0	1.24042	1.38299
IPI00111959	1	37.74	0.855451	0.428751	1.73988	Tax_Id=10090 Gene_Symbol=Ctps CTP synthase 1	8671.71	15292.3	1891.46	18712.8	25210.9	1061.82	3	3	8618.5	14995.2	4.4898e+07	1.56161e+08	6700.6	12496.4	0.777467	0.833362	2	2	0.446616	var_homog	25855.5	44985.6	8.97961e+07	3.12321e+08	1.00529e+08	10026.4	0.778924	4	2.77645	0	1.73988	2.15792
IPI00132042	1	38.17	0.00259147	0.0179038	2.40343	Tax_Id=10090 Gene_Symbol=Pdhb Pyruvate dehydrogenase E1 component subunit beta, mitochondrial precursor	24781.3	24865.1	22587	66561.6	62533.3	44513.4	3	3	24077.8	57869.4	1.66863e+06	1.37844e+08	1291.76	11740.7	0.0536493	0.202883	2	2	0.0239209	non_homog_var	72233.4	173608	3.33727e+06	2.75689e+08	6.97565e+07	8352.03	4.95521	4	2.77645	1	2.40343	2.5234	x
IPI00399483	1	26.39	0.223697	0.200334	2.18844	Tax_Id=10090 Gene_Symbol=Fau 40S ribosomal protein S30	160752	442197	677770	165744	173105	246371	3	3	426907	195073	6.70021e+10	1.9871e+09	258848	44576.9	0.606333	0.228514	2	2	0.0576061	var_homog	1.28072e+06	585220	1.34004e+11	3.9742e+09	3.44946e+10	185727	1.52878	4	2.77645	0	0.456946	0.391466
IPI00109169	1	32.48	0.881706	0.43641	1.32412	Tax_Id=10090 Gene_Symbol=Idh3g Isocitrate dehydrogenase [NAD] subunit gamma, mitochondrial precursor	2405.59	5110.9	6460.87	977.757	4111.07	13418.9	3	3	4659.12	6169.23	4.26439e+06	4.18722e+07	2065.04	6470.87	0.443225	1.0489	2	2	0.184859	var_homog	13977.4	18507.7	8.52878e+06	8.37444e+07	2.30683e+07	4802.95	0.385075	4	2.77645	0	1.32412	0.804373
IPI00114945	1	38.32	0.302766	0.234007	1.16387	Tax_Id=10090 Gene_Symbol=Sept2 Septin-2	141186	128014	88218.2	141593	133111	141285	3	3	119139	138663	7.60456e+08	2.31443e+07	27576.4	4810.85	0.231463	0.0346946	2	2	0.0590716	var_homog	357417	415989	1.52091e+09	4.62885e+07	3.918e+08	19793.9	1.20802	4	2.77645	0	1.16387	1.10367
IPI00223047	1	32.79	0.00219075	0.0164807	2.06453	Tax_Id=10090 Gene_Symbol=Ckap4 Cytoskeleton-associated protein 4	11836.1	8819.46	8912.89	20595	21634.4	18815.7	3	3	9856.16	20348.4	2.94237e+06	2.03199e+06	1715.33	1425.48	0.174037	0.0700537	2	2	0.816986	var_homog	29568.5	61045.1	5.88474e+06	4.06398e+06	2.48718e+06	1577.08	8.14815	4	2.77645	1	2.06453	2.3107	x
IPI00331612	1	25.53	0.197768	0.188591	6.82297	Tax_Id=10090 Gene_Symbol=Hmga2 High mobility group protein HMGI-C	25412.7	22146.2	10974.6	232201	154089	13082.8	3	3	19511.2	133124	5.73219e+07	1.23328e+10	7571.12	111053	0.38804	0.834208	2	2	0.00925282	non_homog_var	58533.6	399373	1.14644e+08	2.46657e+10	6.19507e+09	78708.8	1.76787	4	2.77645	0	6.82297	6.95779
IPI00311245	1	57.86	0.894248	0.440059	7.84988	Tax_Id=10090 Gene_Symbol=Otx2 Otx2 protein	0	436.909	1376.41	0	221.793	14012.6	3	3	604.44	4744.78	494677	6.4431e+07	703.333	8026.89	1.16361	1.69173	2	2	0.0152383	non_homog_var	1813.32	14234.3	989354	1.28862e+08	3.24628e+07	5697.62	0.889997	4	2.77645	0	7.84988	0.50764
IPI00310173	1	47.33	0.182576	0.181786	1.35941	Tax_Id=10090 Gene_Symbol=Msh6 MutS homolog 6	21271.7	22790	28023	35888.1	38865.3	23239.1	3	3	24028.2	32664.2	1.25449e+07	6.88391e+07	3541.88	8296.94	0.147405	0.254007	2	2	0.308289	var_homog	72084.7	97992.5	2.50898e+07	1.37678e+08	4.0692e+07	6379.03	1.65806	4	2.77645	0	1.35941	1.57473
IPI00116407	1	28.5	0.00210141	0.01636	1.84413	Tax_Id=10090 Gene_Symbol=Sfrp1 Secreted frizzled-related protein 1 precursor	65356	65035.6	80882.5	117889	138722	133007	3	3	70424.7	129872	8.20496e+07	1.15876e+08	9058.12	10764.6	0.128621	0.0828858	2	2	0.829094	var_homog	211274	389617	1.64099e+08	2.31752e+08	9.89629e+07	9948.01	7.31888	4	2.77645	1	1.84413	2.03511
IPI00263048	1	69.59	0.900226	0.442287	1.14094	Tax_Id=10090 Gene_Symbol=Numa1 Nuclear mitotic apparatus protein 1	25523.7	11973.1	6829.24	22660.8	22709.5	5202.81	3	3	14775.3	16857.7	9.32598e+07	1.01878e+08	9657.11	10093.5	0.653597	0.598745	2	2	0.955836	var_homog	44326	50573.1	1.8652e+08	2.03756e+08	9.75689e+07	9877.7	0.258197	4	2.77645	0	1.14094	1.89265
IPI00378698	1	57.39	0.910024	0.444544	1.45787	Tax_Id=10090 Gene_Symbol=Agrn Agrin	14730.5	31681.9	0	11777.2	20053.7	4.89712	3	3	15470.8	10611.9	2.51347e+08	1.01507e+08	15853.9	10075.1	1.02476	0.949408	2	2	0.575349	var_homog	46412.4	31835.8	5.02693e+08	2.03014e+08	1.76427e+08	13282.6	0.44802	4	2.77645	0	0.685934	0.799513
IPI00808443	1	30.68	0.00177694	0.0154629	1.93676	Tax_Id=10090 Gene_Symbol=AU042671 similar to chromosome 12 open reading frame 51	85906	84876.9	90285	42967.4	39095.2	52733.6	3	3	87022.7	44932.1	8.24699e+06	4.9396e+07	2871.76	7028.23	0.0330001	0.156419	2	2	0.286141	var_homog	261068	134796	1.6494e+07	9.87919e+07	2.88215e+07	5368.56	9.60224	4	2.77645	1	0.516326	0.500168	x
IPI00403303	1	31.31	0.941177	0.45345	1.00765	Tax_Id=10090 Gene_Symbol=Nedd4l MKIAA0439 protein (Fragment)	30261.4	29991.3	39434.4	37726.1	26224.5	34980	3	3	33229	32976.9	2.88977e+07	3.60811e+07	5375.66	6006.76	0.161776	0.182151	2	2	0.889451	var_homog	99687.1	98930.6	5.77955e+07	7.21622e+07	3.24894e+07	5699.95	0.0541851	4	2.77645	0	0.992411	1.15593
IPI00605894	1	30.55	0.00154391	0.0141811	2.17057	Tax_Id=10090 Gene_Symbol=Ahnak Desmoyokin (Fragment)	269141	310929	329124	117831	151225	149817	3	3	303065	139624	9.45896e+08	3.56697e+08	30755.4	18886.4	0.101481	0.135266	2	2	0.547672	var_homog	909194	418873	1.89179e+09	7.13393e+08	6.51296e+08	25520.5	7.84361	4	2.77645	1	0.460708	0.481835	x
IPI00462445	1	31.31	0.941177	0.45345	1.00765	Tax_Id=10090 Gene_Symbol=Nedd4 E3 ubiquitin-protein ligase NEDD4	30261.4	29991.3	39434.4	37726.1	26224.5	34980	3	3	33229	32976.9	2.88977e+07	3.60811e+07	5375.66	6006.76	0.161776	0.182151	2	2	0.889451	var_homog	99687.1	98930.6	5.77955e+07	7.21622e+07	3.24894e+07	5699.95	0.0541851	4	2.77645	0	0.992411	1.15593
IPI00132722	1	37.24	0.250563	0.212057	1.33709	Tax_Id=10090 Gene_Symbol=Anxa3 Annexin A3	18258.7	11936.2	15950.2	16195.2	10038.2	8278.32	3	3	15381.7	11503.9	1.02359e+07	1.72806e+07	3199.35	4157	0.207997	0.361355	2	2	0.74398	var_homog	46145.2	34511.7	2.04717e+07	3.45613e+07	1.37582e+07	3709.21	1.28042	4	2.77645	0	0.747894	0.629342
IPI00354549	1	27.02	0.943752	0.45345	1.086	Tax_Id=10090 Gene_Symbol=Mylk4 Myosin light chain kinase family member 4	10714.9	11966	5949.09	13907.9	12315.4	4868.86	3	3	9543.31	10364	1.00801e+07	2.32818e+07	3174.92	4825.12	0.332685	0.465564	2	2	0.604288	var_homog	28629.9	31092.1	2.01602e+07	4.65636e+07	1.6681e+07	4084.23	0.246115	4	2.77645	0	1.086	1.14937
IPI00125493	1	27.02	0.943752	0.45345	1.086	Tax_Id=10090 Gene_Symbol=Mylk myosin, light polypeptide kinase	10714.9	11966	5949.09	13907.9	12315.4	4868.86	3	3	9543.31	10364	1.00801e+07	2.32818e+07	3174.92	4825.12	0.332685	0.465564	2	2	0.604288	var_homog	28629.9	31092.1	2.01602e+07	4.65636e+07	1.6681e+07	4084.23	0.246115	4	2.77645	0	1.086	1.14937
IPI00378430	1	27.47	0.00114029	0.0118388	1.85624	Tax_Id=10090 Gene_Symbol=Raph1 81 kDa protein	1.43283e+06	1.33021e+06	1.54759e+06	2.64938e+06	2.39951e+06	2.95264e+06	3	3	1.43687e+06	2.66718e+06	1.1826e+10	7.6726e+10	108747	276995	0.0756834	0.103853	2	2	0.267097	var_homog	4.31062e+06	8.00154e+06	2.3652e+10	1.53452e+11	4.4276e+10	210419	7.16101	4	2.77645	1	1.85624	1.84906	x
IPI00112346	1	27.02	0.943752	0.45345	1.086	Tax_Id=10090 Gene_Symbol=Mapk14 Isoform 1 of Mitogen-activated protein kinase 14	10714.9	11966	5949.09	13907.9	12315.4	4868.86	3	3	9543.31	10364	1.00801e+07	2.32818e+07	3174.92	4825.12	0.332685	0.465564	2	2	0.604288	var_homog	28629.9	31092.1	2.01602e+07	4.65636e+07	1.6681e+07	4084.23	0.246115	4	2.77645	0	1.086	1.14937
IPI00387416	1	29.43	0.952903	0.456469	1.11975	Tax_Id=10090 Gene_Symbol=Ubqln2 Ubiquilin-2	115264	37228.2	32850.9	79680.3	109490	18366.4	3	3	61780.9	69179	2.15009e+09	2.15859e+09	46369.1	46460.7	0.75054	0.671601	2	2	0.998027	var_homog	185343	207537	4.30019e+09	4.31719e+09	2.15434e+09	46414.9	0.19521	4	2.77645	0	1.11975	2.14032
IPI00128230	1	32.56	0.958685	0.457363	1.0407	Tax_Id=10090 Gene_Symbol=Mta2 Metastasis-associated protein MTA2	56206.7	58632.1	72259.6	49922.3	54745.5	90046.3	3	3	62366.1	64904.7	7.48818e+07	4.7989e+08	8653.43	21906.4	0.138752	0.337516	2	2	0.269955	var_homog	187098	194714	1.49764e+08	9.59781e+08	2.77386e+08	16654.9	0.186677	4	2.77645	0	1.0407	0.933712
IPI00121105	1	32.23	0.000959196	0.0118388	2.61158	Tax_Id=10090 Gene_Symbol=Hadh Hydroxyacyl-coenzyme A dehydrogenase, mitochondrial precursor	29402.1	22232.1	22391.1	62785.4	58420.8	72116.8	3	3	24675.1	64441	1.67648e+07	4.89504e+07	4094.49	6996.45	0.165936	0.108572	2	2	0.510227	var_homog	74025.3	193323	3.35297e+07	9.79008e+07	3.28576e+07	5732.16	8.49647	4	2.77645	1	2.61158	2.80404	x
IPI00223437	1	46.42	0.959235	0.457363	1.11942	Tax_Id=10090 Gene_Symbol=Copg 8 days embryo whole body cDNA, RIKEN full-length enriched library, clone:5730412D09 product:coatomer protein complex, subunit gamma 1, full insert sequence	0.955959	0	8319.95	0	0	9314.56	3	3	2773.63	3104.85	2.30712e+07	2.89204e+07	4803.25	5377.77	1.73175	1.73205	2	2	0.887497	var_homog	8320.9	9314.56	4.61424e+07	5.78407e+07	2.59958e+07	5098.61	0.0795631	4	2.77645	0	1.11942	#DIV/0!
IPI00126090	1	60.71	0.000840094	0.0110827	3.11662	Tax_Id=10090 Gene_Symbol=Itga3 Isoform Alpha-3A of Integrin alpha-3 precursor	19448.5	26360	23537.1	6205.18	8411.14	7633.92	3	3	23115.2	7416.75	1.20757e+07	1.25194e+06	3475	1118.9	0.150334	0.150862	2	2	0.187872	var_homog	69345.7	22250.2	2.41513e+07	2.50389e+06	6.6638e+06	2581.43	7.44804	4	2.77645	1	0.32086	0.324336
IPI00136221	1	34.84	0.178979	0.179259	1.4779	Tax_Id=10090 Gene_Symbol=Rhobtb3 Rho-related BTB domain-containing protein 3	76514.4	65995.9	45289.9	100965	113184	63399.7	3	3	62600.1	92516.3	2.52392e+08	6.73156e+08	15886.8	25945.2	0.253783	0.28044	2	2	0.545389	var_homog	187800	277549	5.04783e+08	1.34631e+09	4.62774e+08	21512.2	1.70321	4	2.77645	0	1.4779	1.52987
IPI00877221	1	23.42	0.277899	0.225026	1.22279	Tax_Id=10090 Gene_Symbol=Ints1 Isoform 1 of Integrator complex subunit 1	747232	977462	1.16569e+06	700825	746465	916475	3	3	963460	787922	4.39229e+10	1.29153e+10	209578	113645	0.217526	0.144234	2	2	0.454458	var_homog	2.89038e+06	2.36377e+06	8.78458e+10	2.58306e+10	2.84191e+10	168580	1.2753	4	2.77645	0	0.817804	0.763677
IPI00457499	1	56.35	0.323983	0.244271	1.1001	Tax_Id=10090 Gene_Symbol=Gcn1l1 GCN1 general control of amino-acid synthesis 1-like 1	69711	65709.1	84723.8	63839	67468.9	68804.4	3	3	73381.3	66704.1	1.00493e+08	6.60258e+06	10024.6	2569.55	0.13661	0.0385216	2	2	0.123302	var_homog	220144	200112	2.00987e+08	1.32052e+07	5.3548e+07	7317.65	1.11755	4	2.77645	0	0.909007	0.967838
IPI00120199	1	49.72	0.0399072	0.0739543	1.80462	Tax_Id=10090 Gene_Symbol=Pmpca Mitochondrial-processing peptidase subunit alpha, mitochondrial precursor	22647	26707.6	33815.1	47307	38041	64741.4	3	3	27723.2	50029.8	3.19552e+07	1.83788e+08	5652.89	13556.8	0.203904	0.270975	2	2	0.296233	var_homog	83169.7	150089	6.39103e+07	3.67576e+08	1.07872e+08	10386.1	2.63042	4	2.77645	0	1.80462	1.77129	x
IPI00314191	1	42.9	0.566248	0.339276	1.05581	Tax_Id=10090 Gene_Symbol=Cbr1 Carbonyl reductase [NADPH] 1	217213	166645	164793	205318	179890	194062	3	3	182884	193090	8.84745e+08	1.62348e+08	29744.7	12741.6	0.162643	0.0659879	2	2	0.310093	var_homog	548651	579270	1.76949e+09	3.24696e+08	5.23547e+08	22881.1	0.546308	4	2.77645	0	1.05581	1.16452
IPI00120790	1	31.88	0.266743	0.219175	1.25235	Tax_Id=10090 Gene_Symbol=Pak1ip1 p21-activated protein kinase-interacting protein 1	29275.2	17554.1	22843.1	20713.3	18313	16607.2	3	3	23224.1	18544.5	3.44549e+07	4.2552e+06	5869.83	2062.81	0.252747	0.111236	2	2	0.21985	var_homog	69672.4	55633.5	6.89098e+07	8.5104e+06	1.9355e+07	4399.44	1.30275	4	2.77645	0	0.798501	0.801686
IPI00454162	1	20.22	0.567934	0.339685	1.21561	Tax_Id=10090 Gene_Symbol=Utf1 Isoform 1 of Undifferentiated embryonic cell transcription factor 1	4797.26	10032.2	11134.7	4956.36	12994.4	3408.29	3	3	8654.74	7119.69	1.1464e+07	2.64834e+07	3385.85	5146.21	0.391214	0.722813	2	2	0.604205	var_homog	25964.2	21359.1	2.2928e+07	5.29669e+07	1.89737e+07	4355.88	0.431611	4	2.77645	0	0.822635	0.494044
IPI00113738	1	33.06	0.972305	0.459829	1.00337	Tax_Id=10090 Gene_Symbol=Wars Isoform 1 of Tryptophanyl-tRNA synthetase, cytoplasmic	61794.4	44512	62087.1	58139.2	69304.5	41517.2	3	3	56131.2	56320.3	1.01275e+08	1.95516e+08	10063.6	13982.7	0.179286	0.248271	2	2	0.682468	var_homog	168393	168961	2.0255e+08	3.91032e+08	1.48396e+08	12181.8	0.0190162	4	2.77645	0	1.00337	0.94085
IPI00337980	1	34.8	0.32763	0.246175	1.46762	Tax_Id=10090 Gene_Symbol=Rab21 Ras-related protein Rab-21	77633.6	63965	13487.2	70419.5	71682.6	85505.6	3	3	51695.2	75869.2	1.1416e+09	7.00436e+07	33787.6	8369.21	0.653592	0.110311	2	2	0.115617	var_homog	155086	227608	2.2832e+09	1.40087e+08	6.05822e+08	24613.5	1.20288	4	2.77645	0	1.46762	1.12065
IPI00116966	1	60.4	0.9777	0.461617	1.00509	Tax_Id=10090 Gene_Symbol=Asns Asparagine synthetase	28850.5	30416.2	37567.1	27806.2	34196.7	34340.7	3	3	32277.9	32114.5	2.15943e+07	1.39267e+07	4646.96	3731.86	0.143967	0.116205	2	2	0.784141	var_homog	96833.7	96343.6	4.31885e+07	2.78535e+07	1.77605e+07	4214.32	0.0474732	4	2.77645	0	0.994939	1.12429
IPI00113128	1	39.06	0.989319	0.465711	1.07455	Tax_Id=10090 Gene_Symbol=Akr1c20 10 days embryo whole body cDNA, RIKEN full-length enriched library, clone:2610528B18 product:hydroxysteroid 17-beta dehydrogenase 1, full insert sequence	1.19864e+06	1.77106e+06	3.19234e+06	2.01927e+06	1.62945e+06	2.08579e+06	3	3	2.05401e+06	1.9115e+06	1.05376e+12	6.07713e+10	1.02653e+06	246518	0.499767	0.128966	2	2	0.109053	var_homog	6.16204e+06	5.73451e+06	2.10752e+12	1.21543e+11	5.57266e+11	746503	0.233809	4	2.77645	0	0.930618	1.14014
IPI00115691	1	53.89	0.000387556	0.0100922	9.72968	Tax_Id=10090 Gene_Symbol=Adamts15 ADAMTS-15 precursor	22222.3	35015.6	27523	2481.21	3891.79	2338.56	3	3	28253.6	2903.86	4.13175e+07	737102	6427.87	858.546	0.227506	0.295657	2	2	0.0350545	non_homog_var	84760.8	8711.57	8.26351e+07	1.4742e+06	2.10273e+07	4585.56	6.7706	4	2.77645	1	0.102778	0.0901506	x
IPI00222514	1	45.93	0.188739	0.182809	2.2003	Tax_Id=10090 Gene_Symbol=Mrps27 Mitochondrial 28S ribosomal protein S27	2525.59	2526.57	329.397	3573.82	5171.03	3096.19	3	3	1793.85	3947.01	1.60848e+06	1.1807e+06	1268.26	1086.6	0.707001	0.275297	2	2	0.84663	var_homog	5381.56	11841	3.21695e+06	2.3614e+06	1.39459e+06	1180.93	2.23305	4	2.77645	0	2.2003	1.41504
IPI00624501	1	28.89	0.577335	0.344699	1.32395	Tax_Id=10090 Gene_Symbol=Asna1 Arsenical pump-driving ATPase	49263.2	71307	27740.6	93285.8	71375.6	31695.3	3	3	49437	65452.2	4.74532e+08	9.74662e+08	21783.7	31219.6	0.440637	0.476983	2	2	0.654891	var_homog	148311	196357	9.49064e+08	1.94932e+09	7.24597e+08	26918.3	0.72867	4	2.77645	0	1.32395	1.44886
IPI00416106	1	34.41	0.992772	0.466132	1.08388	Tax_Id=10090 Gene_Symbol=C130046B21Rik 16 days embryo head cDNA, RIKEN full-length enriched library, clone:C130046B21 product:hypothetical protein, full insert sequence	15206	12117.9	11200.4	13322	20983.9	7450.02	3	3	12841.4	13918.6	4.40385e+06	4.60585e+07	2098.54	6786.64	0.163419	0.487594	2	2	0.17454	var_homog	38524.3	41755.9	8.8077e+06	9.21169e+07	2.52312e+07	5023.06	0.262644	4	2.77645	0	1.08388	1.09936
IPI00119239	1	28.84	0.290299	0.229909	1.36907	Tax_Id=10090 Gene_Symbol=Psmb6 Proteasome subunit beta type-6 precursor	25244.3	33413.9	16338.5	14729.3	19912.6	20137.3	3	3	24998.9	18259.7	7.29374e+07	9.3606e+06	8540.34	3059.51	0.341628	0.167555	2	2	0.227481	var_homog	74996.7	54779.2	1.45875e+08	1.87212e+07	4.1149e+07	6414.75	1.28669	4	2.77645	0	0.730421	0.788797
IPI00128025	1	22.47	0.25924	0.216691	1.19651	Tax_Id=10090 Gene_Symbol=Kif18a Kinesin-like protein KIF18A	95556.8	93072.5	85651.6	137279	94247.4	96654.3	3	3	91427	109394	2.65588e+07	5.8464e+08	5153.53	24179.3	0.0563677	0.221031	2	2	0.0869074	var_homog	274281	328181	5.31177e+07	1.16928e+09	3.05599e+08	17481.4	1.25873	4	2.77645	0	1.19651	1.03848
IPI00137852	1	51	0.000257801	0.0100922	4.70021	Tax_Id=10090 Gene_Symbol=H2afy Isoform 1 of Core histone macro-H2A.1	3901.23	4724.17	4253.36	24941.5	17481.3	18110.1	3	3	4292.92	20177.6	170483	1.71199e+07	412.896	4137.62	0.0961808	0.20506	2	2	0.01972	non_homog_var	12878.8	60532.9	340967	3.42398e+07	8.64519e+06	2940.27	6.61665	4	2.77645	1	4.70021	4.25783	x
IPI00123281	1	33.96	0.25924	0.216691	1.19651	Tax_Id=10090 Gene_Symbol=Lrrc59 Leucine-rich repeat-containing protein 59	95556.8	93072.5	85651.6	137279	94247.4	96654.3	3	3	91427	109394	2.65588e+07	5.8464e+08	5153.53	24179.3	0.0563677	0.221031	2	2	0.0869074	var_homog	274281	328181	5.31177e+07	1.16928e+09	3.05599e+08	17481.4	1.25873	4	2.77645	0	1.19651	1.03848
IPI00120045	1	39.35	0.306079	0.234958	2.0745	Tax_Id=10090 Gene_Symbol=Hspe1-rs1;EG628438 CPN10-like protein	13258.3	17154.7	21215.8	47696.2	47662.5	11745.3	3	3	17209.6	35701.3	1.58327e+07	4.3042e+08	3979.03	20746.6	0.23121	0.581114	2	2	0.0709584	var_homog	51628.8	107104	3.16654e+07	8.6084e+08	2.23126e+08	14937.4	1.51617	4	2.77645	0	2.0745	2.77839
IPI00453791	1	29.68	0.266558	0.219175	1.3802	Tax_Id=10090 Gene_Symbol=Tiam2 Isoform 1 of T-lymphoma invasion and metastasis-inducing protein 2	194708	267439	379865	174081	174386	261598	3	3	280671	203355	8.70207e+09	2.54419e+09	93284.9	50439.9	0.332364	0.248039	2	2	0.452451	var_homog	842013	610065	1.74041e+10	5.08838e+09	5.62313e+09	74987.5	1.26277	4	2.77645	0	0.724532	0.652058
IPI00221784	1	37.38	0.266558	0.219175	1.3802	Tax_Id=10090 Gene_Symbol=Depdc1b DEP domain-containing protein 1B	194708	267439	379865	174081	174386	261598	3	3	280671	203355	8.70207e+09	2.54419e+09	93284.9	50439.9	0.332364	0.248039	2	2	0.452451	var_homog	842013	610065	1.74041e+10	5.08838e+09	5.62313e+09	74987.5	1.26277	4	2.77645	0	0.724532	0.652058
IPI00405900	1	21.86	0.526904	0.327221	1.12923	Tax_Id=10090 Gene_Symbol=Sfrs11 0 day neonate thymus cDNA, RIKEN full-length enriched library, clone:A430101C24 product:RIKEN cDNA 2610019N13	13315.1	18556.4	21319.1	17865.5	14400.8	14837.3	3	3	17730.2	15701.2	1.65283e+07	3.56077e+06	4065.5	1887	0.229298	0.120182	2	2	0.354498	var_homog	53190.7	47103.6	3.30566e+07	7.12153e+06	1.00445e+07	3169.31	0.784094	4	2.77645	0	0.885561	0.799577
IPI00331577	1	52.47	7.11288e-06	0.00240694	1.8618	Tax_Id=10090 Gene_Symbol=Slc7a5 13 days embryo heart cDNA, RIKEN full-length enriched library, clone:D330035D13 product:solute carrier family 7 (cationic amino acid transporter, y+ system), member 5, full insert sequence	162631	161389	165735	89456.7	89205.7	84391.3	3	3	163252	87684.6	5.01084e+06	8.1499e+06	2238.49	2854.8	0.0137119	0.0325576	2	2	0.761484	var_homog	489755	263054	1.00217e+07	1.62998e+07	6.58037e+06	2565.22	36.0788	4	2.77645	1	0.537113	0.548516

## Sheet: 101022_PROTEIN_PVAL05
						Normalized abundance						Raw abundance						Spectral counts
						CONTROL			SAMPLE			CONTROL			SAMPLE			CONTROL			SAMPLE			Tags
Accession	Peptide count	Confidence score	Anova (p)*	Max fold change	Description	100916_o1_10_so100914_100907Ctrl1	100916_o1_11_so100914_100907Ctrl2	100916_o1_12_so100914_100907Ctrl3	100916_o1_06_so100914_100907Ly1	100916_o1_07_so100914_100907Ly2	100916_o1_08_so100914_100907Ly3	100916_o1_10_so100914_100907Ctrl1	100916_o1_11_so100914_100907Ctrl2	100916_o1_12_so100914_100907Ctrl3	100916_o1_06_so100914_100907Ly1	100916_o1_07_so100914_100907Ly2	100916_o1_08_so100914_100907Ly3	100916_o1_10_so100914_100907Ctrl1	100916_o1_11_so100914_100907Ctrl2	100916_o1_12_so100914_100907Ctrl3	100916_o1_06_so100914_100907Ly1	100916_o1_07_so100914_100907Ly2	100916_o1_08_so100914_100907Ly3	0.05pvcal	qval0.05
IPI00652813	68	4648.96	0.00354905	1.84095	Tax_Id=10090 Gene_Symbol=Fn1 cDNA, RIKEN full-length enriched library, clone:M5C1012H16 product:fibronectin 1, full insert sequence	3.60047e+07	4.72669e+07	4.82976e+07	7.78732e+07	7.80118e+07	8.63274e+07	4.08107e+07	4.72669e+07	1.98541e+07	9.67266e+07	9.94732e+07	4.384e+07	35	41	33	64	69	56	x
IPI00123181	50	2817.25	0.090735	1.19953	Tax_Id=10090 Gene_Symbol=Myh9 Myosin-9	9.53246e+06	8.23435e+06	1.02824e+07	1.21892e+07	1.12371e+07	1.02197e+07	1.08049e+07	8.23435e+06	4.22687e+06	1.51402e+07	1.43285e+07	5.18992e+06	20	15	21	37	31	22	x
IPI00308885	39	2958.37	0.000354062	2.00801	Tax_Id=10090 Gene_Symbol=Hspd1 Isoform 1 of 60 kDa heat shock protein, mitochondrial precursor	1.3795e+07	1.27646e+07	1.32287e+07	2.92686e+07	2.66358e+07	2.39911e+07	1.56363e+07	1.27646e+07	5.43805e+06	3.63547e+07	3.39635e+07	1.21835e+07	25	20	20	38	36	27	x
IPI00229080	35	2533.48	0.0947032	1.20598	Tax_Id=10090 Gene_Symbol=Hsp90ab1 Heat shock protein 84b	3.23997e+07	3.14981e+07	3.78977e+07	4.2183e+07	4.4535e+07	3.60453e+07	3.67245e+07	3.14981e+07	1.55789e+07	5.23957e+07	5.67868e+07	1.8305e+07	31	29	25	36	34	25	x
IPI00874482	34	2251.08	0.386035	1.10476	Tax_Id=10090 Gene_Symbol=Actg1 Actin, cytoplasmic 2	8.41475e+07	7.63861e+07	8.98372e+07	9.34717e+07	1.04882e+08	7.82459e+07	9.53797e+07	7.63861e+07	3.69301e+07	1.16102e+08	1.33736e+08	3.97359e+07	28	26	26	27	27	24	x
IPI00110850	34	2227.45	0.368267	1.10675	Tax_Id=10090 Gene_Symbol=Actb Actin, cytoplasmic 1	8.4669e+07	7.70247e+07	9.05263e+07	9.45472e+07	1.05388e+08	7.92077e+07	9.59707e+07	7.70247e+07	3.72134e+07	1.17438e+08	1.34381e+08	4.02243e+07	28	26	26	27	27	24	x
IPI00407130	33	2415.12	0.0909253	1.21254	Tax_Id=10090 Gene_Symbol=Pkm2 Isoform M2 of Pyruvate kinase isozymes M1/M2	3.58806e+07	3.50878e+07	4.52501e+07	3.12343e+07	3.12828e+07	3.333e+07	4.06699e+07	3.50878e+07	1.86013e+07	3.87963e+07	3.98889e+07	1.69261e+07	28	36	32	34	33	28	x
IPI00554929	33	2455.07	0.115997	1.20875	Tax_Id=10090 Gene_Symbol=Hsp90ab1 Heat shock protein HSP 90-beta	2.87036e+07	2.79983e+07	3.33564e+07	3.76773e+07	4.00442e+07	3.11365e+07	3.2535e+07	2.79983e+07	1.37121e+07	4.67991e+07	5.10606e+07	1.58122e+07	30	27	23	36	34	23	x
IPI00117352	30	2232.81	0.274212	1.15617	Tax_Id=10090 Gene_Symbol=Tubb5 Tubulin beta-5 chain	7.446e+07	6.85326e+07	8.7362e+07	7.18052e+07	7.27491e+07	5.46845e+07	8.43991e+07	6.85326e+07	3.59126e+07	8.91896e+07	9.27627e+07	2.77706e+07	35	34	30	32	32	27	x
IPI00273646	29	2284.53	0.201339	1.10519	Tax_Id=10090 Gene_Symbol=LOC100042349;ENSMUSG00000071343;ENSMUSG00000070490;AK190093;LOC100048291;Gapdh;RP23-403O15.4;LOC100042025;LOC100041325;LOC100046067;ENSMUSG00000068459;LOC100040053 Glyceraldehyde-3-phosphate dehydrogenase	9.58054e+07	9.5458e+07	1.03809e+08	1.13335e+08	1.16145e+08	9.66308e+07	1.08594e+08	9.5458e+07	4.26736e+07	1.40774e+08	1.48097e+08	4.90723e+07	25	29	26	31	31	30	x
IPI00169463	29	2111.82	0.278517	1.15394	Tax_Id=10090 Gene_Symbol=Tubb2c Tubulin beta-2C chain	6.37442e+07	5.83062e+07	7.3197e+07	6.05116e+07	6.2697e+07	4.59924e+07	7.22529e+07	5.83062e+07	3.00897e+07	7.51618e+07	7.99452e+07	2.33565e+07	33	31	30	30	31	24	x
IPI00468481	28	2005.81	0.014799	1.61497	Tax_Id=10090 Gene_Symbol=Atp5b ATP synthase subunit beta, mitochondrial precursor	1.59082e+07	1.76469e+07	2.24272e+07	3.01228e+07	2.69858e+07	3.33012e+07	1.80316e+07	1.76469e+07	9.21932e+06	3.74156e+07	3.44098e+07	1.69115e+07	19	17	17	29	31	27	x
IPI00136929	28	2039.24	0.402955	1.09759	Tax_Id=10090 Gene_Symbol=Actg1 Gamma actin-like protein	7.95224e+07	7.25124e+07	8.67961e+07	8.85116e+07	9.87369e+07	7.48898e+07	9.01371e+07	7.25124e+07	3.568e+07	1.09941e+08	1.259e+08	3.80315e+07	25	22	25	24	25	22	x
IPI00109061	27	1941.26	0.323831	1.13929	Tax_Id=10090 Gene_Symbol=Tubb2b Tubulin beta-2B chain	6.14769e+07	5.64106e+07	7.11409e+07	5.96796e+07	6.13203e+07	4.49173e+07	6.96829e+07	5.64106e+07	2.92445e+07	7.41284e+07	7.81898e+07	2.28105e+07	30	31	26	29	30	22	x
IPI00109073	24	1616.47	0.233935	1.17551	Tax_Id=10090 Gene_Symbol=Tubb4 Tubulin beta-4 chain	4.98223e+07	4.58611e+07	5.80613e+07	4.68469e+07	4.8265e+07	3.5678e+07	5.64727e+07	4.58611e+07	2.38677e+07	5.81888e+07	6.15429e+07	1.81185e+07	26	25	22	24	23	17	x
IPI00323357	24	1219.7	0.154448	1.16804	Tax_Id=10090 Gene_Symbol=Hspa8 Heat shock cognate 71 kDa protein	1.28253e+07	1.14919e+07	1.38947e+07	1.05849e+07	1.23971e+07	9.73242e+06	1.45372e+07	1.14919e+07	5.71181e+06	1.31475e+07	1.58077e+07	4.94245e+06	24	14	13	20	23	11	x
IPI00111412	24	1238.46	0.0401963	1.39391	Tax_Id=10090 Gene_Symbol=Rpl4 60S ribosomal protein L4	1.48586e+07	1.44073e+07	1.59716e+07	1.07926e+07	1.28771e+07	8.78389e+06	1.68419e+07	1.44073e+07	6.56556e+06	1.34055e+07	1.64197e+07	4.46075e+06	17	18	16	17	20	10	x
IPI00319992	24	1548.82	0.00520492	1.45343	Tax_Id=10090 Gene_Symbol=Hspa5 78 kDa glucose-regulated protein precursor	7.28959e+06	7.12838e+06	8.59257e+06	1.18733e+07	1.05793e+07	1.09916e+07	8.26261e+06	7.12838e+06	3.53222e+06	1.47478e+07	1.34898e+07	5.58188e+06	18	15	12	26	21	19	x
IPI00330804	24	1366.36	0.0669658	1.28667	Tax_Id=10090 Gene_Symbol=Hsp90aa1 Heat shock protein HSP 90-alpha	1.59424e+07	1.52264e+07	1.88804e+07	2.15618e+07	2.42196e+07	1.86156e+07	1.80704e+07	1.52264e+07	7.76133e+06	2.6782e+07	3.08826e+07	9.45362e+06	16	13	12	20	19	11	x
IPI00230394	23	1204.36	0.231688	1.10939	Tax_Id=10090 Gene_Symbol=Lmnb1 Lamin-B1	5.32764e+06	5.55418e+06	6.11836e+06	6.71082e+06	6.58669e+06	5.56239e+06	6.03878e+06	5.55418e+06	2.51512e+06	8.33554e+06	8.39872e+06	2.82477e+06	15	9	3	17	13	8	x
IPI00317794	23	1103.48	0.0475507	1.2685	Tax_Id=10090 Gene_Symbol=Ncl Nucleolin	8.9291e+06	8.3452e+06	1.00784e+07	1.2214e+07	1.2328e+07	1.01549e+07	1.0121e+07	8.3452e+06	4.14303e+06	1.51711e+07	1.57195e+07	5.15699e+06	12	6	7	16	19	8	x
IPI00311493	21	934.59	0.0143293	1.88753	Tax_Id=10090 Gene_Symbol=Krt18 Keratin, type I cytoskeletal 18	7.40978e+06	5.7893e+06	9.55053e+06	3.75912e+06	4.06756e+06	4.22588e+06	8.39885e+06	5.7893e+06	3.92601e+06	4.66922e+06	5.18656e+06	2.14604e+06	13	12	13	5	9	7	x
IPI00466069	21	1171.16	0.64484	1.04471	Tax_Id=10090 Gene_Symbol=Eef2 Elongation factor 2	5.40674e+06	5.21747e+06	5.86904e+06	5.83188e+06	6.40004e+06	4.99882e+06	6.12844e+06	5.21747e+06	2.41263e+06	7.2438e+06	8.16072e+06	2.53857e+06	16	12	10	20	18	10	x
IPI00130280	21	1246.41	0.0414939	1.30577	Tax_Id=10090 Gene_Symbol=Atp5a1 ATP synthase subunit alpha, mitochondrial precursor	1.51813e+07	1.59345e+07	1.94226e+07	2.22968e+07	1.99354e+07	2.37595e+07	1.72077e+07	1.59345e+07	7.9842e+06	2.7695e+07	2.54197e+07	1.20659e+07	13	16	9	14	12	15	x	x
IPI00515360	21	1052.38	0.000979282	2.25542	Tax_Id=10090 Gene_Symbol=Hspg2 perlecan	2.82836e+06	3.70706e+06	3.66287e+06	1.51717e+06	1.57937e+06	1.42514e+06	3.20589e+06	3.70706e+06	1.50573e+06	1.88448e+06	2.01387e+06	723736	9	13	9	4	4	1	x
IPI00322209	20	1157.67	0.00429578	1.68518	Tax_Id=10090 Gene_Symbol=Krt8 Keratin, type II cytoskeletal 8	9.0284e+06	7.46953e+06	1.0089e+07	5.29928e+06	5.30295e+06	5.17468e+06	1.02335e+07	7.46953e+06	4.14738e+06	6.58227e+06	6.76182e+06	2.62787e+06	19	12	18	12	8	9	x
IPI00112251	19	1424.2	0.195258	1.18147	Tax_Id=10090 Gene_Symbol=Tubb3 Tubulin beta-3 chain	3.511e+07	3.42943e+07	4.35783e+07	3.49474e+07	3.33377e+07	2.73436e+07	3.97966e+07	3.42943e+07	1.79141e+07	4.34083e+07	4.25091e+07	1.3886e+07	22	23	20	18	20	15	x
IPI00420363	19	865.58	0.389531	1.04768	Tax_Id=10090 Gene_Symbol=Ddx5 Probable ATP-dependent RNA helicase DDX5	1.29455e+07	1.2367e+07	1.44404e+07	1.40305e+07	1.42667e+07	1.33511e+07	1.46735e+07	1.2367e+07	5.93613e+06	1.74273e+07	1.81916e+07	6.78016e+06	12	11	10	13	12	13	x
IPI00134599	19	874.4	0.005652	1.24636	Tax_Id=10090 Gene_Symbol=Rps3 40S ribosomal protein S3	1.84343e+07	1.9842e+07	2.0397e+07	1.60753e+07	1.61505e+07	1.48497e+07	2.08949e+07	1.9842e+07	8.38475e+06	1.99672e+07	2.05936e+07	7.54119e+06	13	13	15	10	10	13	x
IPI00462072	18	1241	0.0173747	1.50706	Tax_Id=10090 Gene_Symbol=LOC100044223;EG433182;Eno1 Alpha-enolase	2.62667e+07	2.05782e+07	2.80496e+07	1.65259e+07	1.77851e+07	1.53846e+07	2.97728e+07	2.05782e+07	1.15306e+07	2.0527e+07	2.26779e+07	7.8128e+06	19	15	13	14	14	9	x
IPI00114593	18	787.5	0.226095	1.12465	Tax_Id=10090 Gene_Symbol=Actc1 Actin, alpha cardiac muscle 1	3.42966e+07	3.11534e+07	3.74235e+07	3.67879e+07	4.34e+07	3.5509e+07	3.88746e+07	3.11534e+07	1.5384e+07	4.56944e+07	5.53396e+07	1.80327e+07	13	12	12	12	12	10	x
IPI00458583	18	793.68	0.136247	1.18171	Tax_Id=10090 Gene_Symbol=Hnrnpu Osteoclast-like cell cDNA, RIKEN full-length enriched library, clone:I420039N16 product:heterogeneous nuclear ribonucleoprotein U, full insert sequence	6.8126e+06	6.18027e+06	7.97876e+06	8.97435e+06	8.32583e+06	7.48209e+06	7.72195e+06	6.18027e+06	3.27989e+06	1.11471e+07	1.06163e+07	3.79966e+06	8	5	4	17	12	7	x
IPI00122928	18	1385.36	0.182505	1.16615	Tax_Id=10090 Gene_Symbol=Tubb6 Tubulin beta-6 chain	2.91478e+07	2.76548e+07	3.34628e+07	2.80206e+07	2.74665e+07	2.19175e+07	3.30385e+07	2.76548e+07	1.37558e+07	3.48046e+07	3.50227e+07	1.11304e+07	21	21	17	18	18	10	x
IPI00331092	17	1009.86	0.100428	1.17505	Tax_Id=10090 Gene_Symbol=Rps4x 40S ribosomal protein S4, X isoform	1.1952e+07	1.23599e+07	1.13981e+07	1.09438e+07	1.07623e+07	8.68413e+06	1.35474e+07	1.23599e+07	4.68551e+06	1.35933e+07	1.37231e+07	4.41009e+06	11	14	11	12	13	11	x
IPI00116283	17	860.79	0.636153	1.04955	Tax_Id=10090 Gene_Symbol=Cct3 T-complex protein 1 subunit gamma	4.88933e+06	4.60858e+06	5.65508e+06	5.25692e+06	5.96207e+06	4.68477e+06	5.54196e+06	4.60858e+06	2.32468e+06	6.52965e+06	7.60227e+06	2.37908e+06	8	8	7	11	16	9	x
IPI00117348	17	1113.71	0.177438	1.17854	Tax_Id=10090 Gene_Symbol=Tuba1b Tubulin alpha-1B chain	3.39224e+07	3.02642e+07	3.95943e+07	3.17645e+07	3.03409e+07	2.59535e+07	3.84504e+07	3.02642e+07	1.62763e+07	3.94549e+07	3.86879e+07	1.31801e+07	19	11	13	18	14	13	x
IPI00338604	16	819.73	0.10769	1.12704	Tax_Id=10090 Gene_Symbol=Myh10 Myosin, heavy polypeptide 10, non-muscle	1.51178e+06	1.45652e+06	1.7606e+06	1.81032e+06	1.73235e+06	1.78701e+06	1.71358e+06	1.45652e+06	723745	2.24861e+06	2.20893e+06	907501	3	3	4	6	7	6	x
IPI00133903	15	827.37	0.00890533	1.4611	Tax_Id=10090 Gene_Symbol=Hspa9 Stress-70 protein, mitochondrial precursor	3.79821e+06	3.90046e+06	4.65402e+06	6.49499e+06	5.49686e+06	6.0567e+06	4.3052e+06	3.90046e+06	1.91317e+06	8.06746e+06	7.00908e+06	3.07579e+06	6	5	4	13	11	8	x
IPI00230108	15	708.1	0.00557412	1.6589	Tax_Id=10090 Gene_Symbol=Pdia3 Protein disulfide-isomerase A3 precursor	2.83125e+06	2.46265e+06	2.99209e+06	5.26162e+06	4.17072e+06	4.31328e+06	3.20917e+06	2.46265e+06	1.22998e+06	6.53549e+06	5.3181e+06	2.19043e+06	5	3	4	14	13	8	x
IPI00117350	15	865.87	0.39461	1.11495	Tax_Id=10090 Gene_Symbol=Tuba4a Tubulin alpha-4A chain	1.76637e+07	1.52836e+07	1.90244e+07	1.73828e+07	1.66633e+07	1.25673e+07	2.00214e+07	1.52836e+07	7.8205e+06	2.15913e+07	2.12474e+07	6.3821e+06	13	7	11	14	10	8	x
IPI00321170	15	730.71	0.300244	1.11597	Tax_Id=10090 Gene_Symbol=Rpl3 60S ribosomal protein L3	6.5166e+06	6.73772e+06	8.20083e+06	6.76914e+06	6.7321e+06	5.72428e+06	7.38645e+06	6.73772e+06	3.37118e+06	8.40799e+06	8.58413e+06	2.90698e+06	11	5	9	6	9	6	x
IPI00307837	15	855.2	0.103812	1.17417	Tax_Id=10090 Gene_Symbol=Eef1a1 Elongation factor 1-alpha 1	3.8516e+07	3.62432e+07	4.23113e+07	4.84253e+07	4.86163e+07	4.04187e+07	4.36571e+07	3.62432e+07	1.73932e+07	6.01493e+07	6.19908e+07	2.0526e+07	13	11	10	15	14	12	x
IPI00469268	15	650.76	0.917847	1.00749	Tax_Id=10090 Gene_Symbol=Cct8 T-complex protein 1 subunit theta	3.74979e+06	3.33107e+06	3.90628e+06	3.50969e+06	3.94082e+06	3.45498e+06	4.25032e+06	3.33107e+06	1.60579e+06	4.35941e+06	5.02496e+06	1.75456e+06	7	7	7	8	12	10	x
IPI00308706	14	772.8	0.108088	1.15429	Tax_Id=10090 Gene_Symbol=Rpl5;LOC100043295 60S ribosomal protein L5	1.01198e+07	1.01285e+07	1.13559e+07	9.513e+06	9.7786e+06	8.08828e+06	1.14706e+07	1.01285e+07	4.66815e+06	1.18161e+07	1.24687e+07	4.1075e+06	14	12	11	9	12	8	x
IPI00320217	14	750.91	0.744309	1.03166	Tax_Id=10090 Gene_Symbol=Cct2 T-complex protein 1 subunit beta	4.50661e+06	4.23935e+06	5.84208e+06	4.56787e+06	5.43072e+06	5.05134e+06	5.10816e+06	4.23935e+06	2.40155e+06	5.67377e+06	6.92474e+06	2.56524e+06	8	7	6	10	12	8
IPI00317740	14	625.45	0.745858	1.01563	Tax_Id=10090 Gene_Symbol=Gnb2l1 Guanine nucleotide-binding protein subunit beta-2-like 1	7.71278e+06	7.70914e+06	8.50459e+06	7.45464e+06	7.84412e+06	8.25955e+06	8.74229e+06	7.70914e+06	3.49605e+06	9.25945e+06	1.00021e+07	4.19447e+06	5	5	6	9	8	4	x
IPI00459493	14	829.37	0.696402	1.04956	Tax_Id=10090 Gene_Symbol=Tcp1 Isoform 1 of T-complex protein 1 subunit alpha B	4.50032e+06	3.58472e+06	4.99805e+06	4.42899e+06	5.24804e+06	4.0544e+06	5.10103e+06	3.58472e+06	2.05459e+06	5.50127e+06	6.6918e+06	2.05896e+06	10	8	6	9	11	4
IPI00312128	14	733.16	0.117937	1.29277	Tax_Id=10090 Gene_Symbol=Trim28 Isoform 1 of Transcription intermediary factor 1-beta	4.73761e+06	4.42304e+06	4.64186e+06	6.74863e+06	6.48276e+06	4.61212e+06	5.36999e+06	4.42304e+06	1.90817e+06	8.38251e+06	8.2662e+06	2.34219e+06	9	5	6	10	11	5	x
IPI00116279	14	799.94	0.307704	1.11806	Tax_Id=10090 Gene_Symbol=Cct5 T-complex protein 1 subunit epsilon	4.27718e+06	3.34637e+06	4.02086e+06	3.96906e+06	4.88347e+06	4.16657e+06	4.8481e+06	3.34637e+06	1.65289e+06	4.92998e+06	6.22693e+06	2.11592e+06	8	7	4	10	10	7	x
IPI00116281	13	628.81	0.564412	1.07649	Tax_Id=10090 Gene_Symbol=Cct6a T-complex protein 1 subunit zeta	3.28873e+06	2.93398e+06	4.06832e+06	2.91552e+06	3.25242e+06	3.39182e+06	3.72771e+06	2.93398e+06	1.6724e+06	3.62138e+06	4.14718e+06	1.72248e+06	10	9	7	11	9	8
[truncated: 672 more rows]
