# Supplementary material for: PI3K/Akt1 signalling specifies foregut precursors by generating regionalized extra-cellular matrix
Source: eLife. 2013 Dec 24;2:e00806. doi: 10.7554/eLife.00806 (PMC3871052; doi:10.7554/eLife.00806)
Supplement: Figure 7—source data 3. — DOI: http://dx.doi.org/10.7554/eLife.00806.018 [file elife00806s003.xlsx]

## Sheet: source data
	Figure 7-source data 3
	For full LC-MS statistic analysis see Figure 7-source data 2
	Matrisome
<pECM
1.84095	Tax_Id=10090 Gene_Symbol=Fn1 cDNA, RIKEN full-length enriched library, clone:M5C1012H16 product:fibronectin 1, full insert sequence
														Summary Table
<aECM
0.102778	Tax_Id=10090 Gene_Symbol=Adamts15 ADAMTS-15 precursor												Total	aECM high	pECM high
0.32086	Tax_Id=10090 Gene_Symbol=Itga3 Isoform Alpha-3A of Integrin alpha-3 precursor										ECM proteins		22	7	1
0.429403	Tax_Id=10090 Gene_Symbol=Col18a1 Isoform 2 of Collagen alpha-1(XVIII) chain precursor										Signalling		57	3	3
0.443377	Tax_Id=10090 Gene_Symbol=Hspg2 perlecan										Membrane components		33	6	6
0.487671	Tax_Id=10090 Gene_Symbol=Sulf1 Extracellular sulfatase Sulf-1 precursor										Cytosqueleton		93	6	3
0.615248	Tax_Id=10090 Gene_Symbol=Cyr61 Protein CYR61 precursor										Others		16	4	2
													221	26	15
no significative
0.186691	Tax_Id=10090 Gene_Symbol=Hmmr Isoform RHAMM1V4 of Hyaluronan mediated motility receptor
0.521606	Tax_Id=10090 Gene_Symbol=Ctnnbl1 Beta-catenin-like protein 1
0.649479	Tax_Id=10090 Gene_Symbol=Ptk7 Tyrosine-protein kinase-like 7 precursor
0.68482	Tax_Id=10090 Gene_Symbol=Lamc1 Laminin subunit gamma-1 precursor
0.685934	Tax_Id=10090 Gene_Symbol=Agrn Agrin
0.70017	Tax_Id=10090 Gene_Symbol=Lama5 Laminin subunit alpha-5 precursor						LC-MS analysis reveals the presence of histones, nuclear factorm and other componets also in pure gelatine
0.742026	Tax_Id=10090 Gene_Symbol=Itgb1 Integrin beta-1 precursor
0.797817	Tax_Id=10090 Gene_Symbol=Pxdn Peroxidasin homolog precursor
0.804766	Tax_Id=10090 Gene_Symbol=Vim Vimentin
0.806883	Tax_Id=10090 Gene_Symbol=Ctnnd1 Isoform 3 of Catenin delta-1
0.817804	Tax_Id=10090 Gene_Symbol=Adamts16 Isoform 2 of ADAMTS-16 precursor
0.889666	Tax_Id=10090 Gene_Symbol=Cdh1 Epithelial cadherin precursor
0.897002	Tax_Id=10090 Gene_Symbol=Bsg Isoform 2 of Basigin precursor
0.939429	Tax_Id=10090 Gene_Symbol=Ctnnb1 Catenin beta-1
0.940601	Tax_Id=10090 Gene_Symbol=Ctnna2 Isoform II of Catenin alpha-2
0.957351	Tax_Id=10090 Gene_Symbol=Lamb1-1 laminin B1 subunit 1
1.0522	Tax_Id=10090 Gene_Symbol=Ctnna1 Catenin alpha-1
1.05478	Tax_Id=10090 Gene_Symbol=Vcan versican
1.15318	Tax_Id=10090 Gene_Symbol=Mfge8 Isoform 2 of Lactadherin precursor
1.17214	Tax_Id=10090 Gene_Symbol=Serpinh1 Serpin H1 precursor
1.28764	Tax_Id=10090 Gene_Symbol=Emb Embigin precursor
1.31652	Tax_Id=10090 Gene_Symbol=Gpc4 Glypican-4 precursor
	Signalling
<pECM
1.85624	Tax_Id=10090 Gene_Symbol=Raph1 81 kDa protein
1.84413	Tax_Id=10090 Gene_Symbol=Sfrp1 Secreted frizzled-related protein 1 precursor
1.20344	Tax_Id=10090 Gene_Symbol=Rab18 Ras-related protein Rab-18
<aECM
0.700429	Tax_Id=10090 Gene_Symbol=Rhoc Rho-related GTP-binding protein RhoC precursor
0.483806	Tax_Id=10090 Gene_Symbol=Arhgdia Rho GDP-dissociation inhibitor 1
0.422792	Tax_Id=10090 Gene_Symbol=Dusp5 Dual specificity phosphatase 5
no significative
0.867274	Tax_Id=10090 Gene_Symbol=Rap1a Ras-related protein Rap-1A precursor
1.23114	Tax_Id=10090 Gene_Symbol=Rab10 Ras-related protein Rab-10
1.24202	Tax_Id=10090 Gene_Symbol=Rab1 Ras-related protein Rab-1A
1.1358	Tax_Id=10090 Gene_Symbol=Rcc1 Rcc1 protein
1.23817	Tax_Id=10090 Gene_Symbol=Rab1b Ras-related protein Rab-1B
1.15081	Tax_Id=10090 Gene_Symbol=Chm Rab proteins geranylgeranyltransferase component A 1
1.24772	Tax_Id=10090 Gene_Symbol=Rab8a Ras-related protein Rab-8A
1.26233	Tax_Id=10090 Gene_Symbol=Rab35 Ras-related protein Rab-35
1.14177	Tax_Id=10090 Gene_Symbol=Drg2 Developmentally-regulated GTP-binding protein 2
1.26233	Tax_Id=10090 Gene_Symbol=Rab15 Ras-related protein Rab-15
1.28996	Tax_Id=10090 Gene_Symbol=Rcc2 Protein RCC2
1.19392	Tax_Id=10090 Gene_Symbol=Rab14 Ras-related protein Rab-14
0.872998	Tax_Id=10090 Gene_Symbol=Rab11b Ras-related protein Rab-11B
0.903889	Tax_Id=10090 Gene_Symbol=Pgk1 Phosphoglycerate kinase 1
0.896292	Tax_Id=10090 Gene_Symbol=Gnb1 Guanine nucleotide-binding protein G(I)/G(S)/G(T) subunit beta-1
0.899925	Tax_Id=10090 Gene_Symbol=Ascc3l1 Activating signal cointegrator 1 complex subunit 3-like 1
0.946392	Tax_Id=10090 Gene_Symbol=Rab7 Ras-related protein Rab-7a
1.11142	Tax_Id=10090 Gene_Symbol=Gnai2 Guanine nucleotide-binding protein G(i), alpha-2 subunit
0.942894	Tax_Id=10090 Gene_Symbol=Ruvbl2 RuvB-like 2
0.951106	Tax_Id=10090 Gene_Symbol=Rangap1 Ran GTPase-activating protein 1
0.961335	Tax_Id=10090 Gene_Symbol=Ppp1cc Isoform Gamma-1 of Serine/threonine-protein phosphatase PP1-gamma catalytic subunit
0.912406	Tax_Id=10090 Gene_Symbol=Ppp2cb Serine/threonine-protein phosphatase 2A catalytic subunit beta isoform
1.05797	Tax_Id=10090 Gene_Symbol=Igf2bp1 Insulin-like growth factor 2 mRNA-binding protein 1
1.00227	Tax_Id=10090 Gene_Symbol=Igf2bp3 Insulin-like growth factor 2 mRNA-binding protein 3
0.999722	Tax_Id=10090 Gene_Symbol=Ppp1cb Serine/threonine-protein phosphatase PP1-beta catalytic subunit
0.682683	Tax_Id=10090 Gene_Symbol=AW548124;LOC100048505 Protein kinase-like protein SgK493
1.0756	Tax_Id=10090 Gene_Symbol=Ranbp5 Isoform 1 of Importin subunit beta-3
1.06298	Tax_Id=10090 Gene_Symbol=Gnai3 Guanine nucleotide-binding protein G
	Tax_Id=10090 Gene_Symbol=Rab2 Ras-related protein Rab-2A
0.984611	Tax_Id=10090 Gene_Symbol=Gnb2l1 Guanine nucleotide-binding protein subunit beta-2-like 1
1.03519	Tax_Id=10090 Gene_Symbol=Gnb2 Guanine nucleotide-binding protein G(I)/G(S)/G(T) subunit beta-2
0.980014	Tax_Id=10090 Gene_Symbol=G3bp2 Isoform A of Ras GTPase-activating protein-binding protein 2
1.08506	Tax_Id=10090 Gene_Symbol=Rac1 Mammary gland RCB-0527 Jyg-MC(B) cDNA, RIKEN full-length enriched library, clone:G930005L08 product:RAS-related C3 botulinum substrate 1, full insert sequence
0.994416	Tax_Id=10090 Gene_Symbol=Ppp2r2d Serine/threonine-protein phosphatase 2A 55 kDa regulatory subunit B delta isoform
0.993994	Tax_Id=10090 Gene_Symbol=Ran;LOC100045999 GTP-binding nuclear protein Ran
1.48747	Tax_Id=10090 Gene_Symbol=Gna13 Guanine nucleotide-binding protein alpha-13 subunit
0.742703	Tax_Id=10090 Gene_Symbol=Srrm2 Isoform 3 of Serine/arginine repetitive matrix protein 2
1.4779	Tax_Id=10090 Gene_Symbol=Rhobtb3 Rho-related BTB domain-containing protein 3
1.23395	Tax_Id=10090 Gene_Symbol=Rab33b 16 days embryo head cDNA, RIKEN full-length enriched library, clone:C130023M09 product:RAB33B, member of RAS oncogene family, full insert sequence
1.23395	Tax_Id=10090 Gene_Symbol=Rab6 Isoform 1 of Ras-related protein Rab-6A
0.798501	Tax_Id=10090 Gene_Symbol=Pak1ip1 p21-activated protein kinase-interacting protein 1
0.708885	Tax_Id=10090 Gene_Symbol=Mapk1 Mitogen-activated protein kinase 1
0.702112	Tax_Id=10090 Gene_Symbol=Oxsr1 Serine/threonine-protein kinase OSR1
1.04089	Tax_Id=10090 Gene_Symbol=Iqgap1 Ras GTPase-activating-like protein IQGAP1
0.902812	Tax_Id=10090 Gene_Symbol=Gdi2 Isoform 1 of Rab GDP dissociation inhibitor beta
0.949297	Tax_Id=10090 Gene_Symbol=Igf2bp2 Isoform 2 of Insulin-like growth factor 2 mRNA-binding protein 2
1.06011	Tax_Id=10090 Gene_Symbol=Gnl3 Isoform 1 of Guanine nucleotide-binding protein-like 3
1.086	Tax_Id=10090 Gene_Symbol=Mapk14 Isoform 1 of Mitogen-activated protein kinase 14
0.826541	Tax_Id=10090 Gene_Symbol=Gtpbp4 Nucleolar GTP-binding protein 1
1.49544	Tax_Id=10090 Gene_Symbol=Ranbp3 Ran-binding protein 3
Membrane components
<pECM
1.88833	Tax_Id=10090 Gene_Symbol=Slc25a4 ADP/ATP translocase 1
1.70478	Tax_Id=10090 Gene_Symbol=Slc25a5 ADP/ATP translocase 2
1.66061	Tax_Id=10090 Gene_Symbol=Slc25a3 Phosphate carrier protein, mitochondrial precursor
1.59804	Tax_Id=10090 Gene_Symbol=Vdac3 Voltage-dependent anion channel 3
1.49199	Tax_Id=10090 Gene_Symbol=Tmed10 Isoform 1 of Transmembrane emp24 domain-containing protein 10 precursor										(Ep-cam)
1.46357	Tax_Id=10090 Gene_Symbol=Vdac2 Voltage-dependent anion-selective channel protein 2
<aECM
0.684098	Tax_Id=10090 Gene_Symbol=Anxa6 annexin A6 isoform b
0.641301	Tax_Id=10090 Gene_Symbol=Tacstd1 tumor-associated calcium signal transducer 1
0.537113	Tax_Id=10090 Gene_Symbol=Slc7a5 13 days embryo heart cDNA, RIKEN full-length enriched library, clone:D330035D13 product:solute carrier family 7 (cationic amino acid transporter, y+ system), member 5, full insert sequence
0.470001	Tax_Id=10090 Gene_Symbol=Anxa5 Annexin A5
0.304331	Tax_Id=10090 Gene_Symbol=Slc2a1 Solute carrier family 2, facilitated glucose transporter member 1
0.295399	Tax_Id=10090 Gene_Symbol=Anxa2 Annexin A2
no significative
1.60493	Tax_Id=10090 Gene_Symbol=Slc16a1 Monocarboxylate transporter 1
1.44472	Tax_Id=10090 Gene_Symbol=Ywhae 14-3-3 protein epsilon
1.38378	Tax_Id=10090 Gene_Symbol=Vdac1 Isoform Pl-VDAC1 of Voltage-dependent anion-selective channel protein 1
0.789148	Tax_Id=10090 Gene_Symbol=Slc2a3 Solute carrier family 2, facilitated glucose transporter member 3
0.784682	Tax_Id=10090 Gene_Symbol=Slc3a2 CD98 heavy chain
1.41772	Tax_Id=10090 Gene_Symbol=Grb10 Growth factor receptor bound protein 10
0.928717	Tax_Id=10090 Gene_Symbol=Thrap3 Thyroid hormone receptor-associated protein 3
0.959543	Tax_Id=10090 Gene_Symbol=Ywhaz 14-3-3 protein zeta/delta
1.34053	Tax_Id=10090 Gene_Symbol=Narg1l NMDA receptor-regulated 1-like protein
0.64328	Tax_Id=10090 Gene_Symbol=Tas2r144 Taste receptor type 2 member 40
1.3411	Tax_Id=10090 Gene_Symbol=Irak2 Isoform 2 of Interleukin-1 receptor-associated kinase-like 2
0.637064	Tax_Id=10090 Gene_Symbol=Best3 Bestrophin-3
2.14511	Tax_Id=10090 Gene_Symbol=Tmed1 Isoform 1 of Transmembrane emp24 domain-containing protein 1 precursor
1.41724	Tax_Id=10090 Gene_Symbol=Ankrd32 ankyrin repeat domain 32
2.84032	Tax_Id=10090 Gene_Symbol=Tfrc Transferrin receptor protein 1
0.829448	Tax_Id=10090 Gene_Symbol=Sec31a SEC31-like 1
2.28382	Tax_Id=10090 Gene_Symbol=Sec61b Protein transport protein Sec61 subunit beta
0.738393	Tax_Id=10090 Gene_Symbol=Kcnq5 Potassium voltage-gated channel subfamily KQT member 5
1.0676	Tax_Id=10090 Gene_Symbol=Scfd1 Isoform 1 of Sec1 family domain-containing protein 1
1.4119	Tax_Id=10090 Gene_Symbol=Ywhab Isoform Long of 14-3-3 protein beta/alpha
1.28306	Tax_Id=10090 Gene_Symbol=Lamp2 Isoform LAMP-2A of Lysosome-associated membrane glycoprotein 2 precursor
	Cytosqueleton
<pECM
2.06453	Tax_Id=10090 Gene_Symbol=Ckap4 Cytoskeleton-associated protein 4
1.26416	Tax_Id=10090 Gene_Symbol=Myh11 Myh11 protein
<aECM
0.6835	Tax_Id=10090 Gene_Symbol=Actn4 Alpha-actinin-4
0.593408	Tax_Id=10090 Gene_Symbol=Krt8 Keratin, type II cytoskeletal 8
0.529792	Tax_Id=10090 Gene_Symbol=Krt18 Keratin, type I cytoskeletal 18
0.460708	Tax_Id=10090 Gene_Symbol=Ahnak Desmoyokin (Fragment)
0.431167	Tax_Id=10090 Gene_Symbol=Krt19 Keratin, type I cytoskeletal 19
0.104439	Tax_Id=10090 Gene_Symbol=Cald1 caldesmon 1
no significative
0.638197	Tax_Id=10090 Gene_Symbol=Ktn1 Isoform 1 of Kinectin
2.30571	Tax_Id=10090 Gene_Symbol=Calr Calreticulin precursor
1.4262	Tax_Id=10090 Gene_Symbol=Krt77 Keratin, type II cytoskeletal 1b
1.31471	Tax_Id=10090 Gene_Symbol=Fscn1 Fascin
1.28922	Tax_Id=10090 Gene_Symbol=Canx Calnexin precursor
1.19953	Tax_Id=10090 Gene_Symbol=Myh9 Myosin-9
1.12704	Tax_Id=10090 Gene_Symbol=Myh10 Myosin, heavy polypeptide 10, non-muscle
1.36195	Tax_Id=10090 Gene_Symbol=Cfl1 12 days embryo embryonic body between diaphragm region and neck cDNA, RIKEN full-length enriched library, clone:9430060J01 product:COFILIN 1, NON-MUSCLE homolog
1.22873	Tax_Id=10090 Gene_Symbol=Csnk2a1 Casein kinase II subunit alpha
1.30263	Tax_Id=10090 Gene_Symbol=Kpnb1 Importin subunit beta-1
2.61633	Tax_Id=10090 Gene_Symbol=Smarca5 SWI/SNF-related matrix-associated actin-dependent regulator of chromatin subfamily A member 5
0.848508	Tax_Id=10090 Gene_Symbol=Tuba1b Tubulin alpha-1B chain
0.857522	Tax_Id=10090 Gene_Symbol=Tubb6 Tubulin beta-6 chain
0.846402	Tax_Id=10090 Gene_Symbol=Tubb3 Tubulin beta-3 chain
1.3964	Tax_Id=10090 Gene_Symbol=Krt79 Keratin, type II cytoskeletal 79
1.45156	Tax_Id=10090 Gene_Symbol=Krt73 Keratin, type II cytoskeletal 73
1.26656	Tax_Id=10090 Gene_Symbol=Tnpo1 transportin 1 isoform 1
1.12465	Tax_Id=10090 Gene_Symbol=Actc1 Actin, alpha cardiac muscle 1
0.850695	Tax_Id=10090 Gene_Symbol=Tubb4 Tubulin beta-4 chain
0.864922	Tax_Id=10090 Gene_Symbol=Tubb5 Tubulin beta-5 chain
0.866598	Tax_Id=10090 Gene_Symbol=Tubb2c Tubulin beta-2C chain
1.12667	Tax_Id=10090 Gene_Symbol=Mybbp1a Myb-binding protein 1A
0.879087	Tax_Id=10090 Gene_Symbol=Kpna2;LOC100039592;LOC100043906 Importin subunit alpha-2
1.11356	Tax_Id=10090 Gene_Symbol=Ruvbl1 RuvB-like 1
0.768107	Tax_Id=10090 Gene_Symbol=Cdc42 Isoform 2 of Cell division control protein 42 homolog precursor
0.877737	Tax_Id=10090 Gene_Symbol=Tubb2b Tubulin beta-2B chain
1.35825	Tax_Id=10090 Gene_Symbol=Krt1 Keratin, type II cytoskeletal 1
1.18982	Tax_Id=10090 Gene_Symbol=Krt76 Adult female vagina cDNA, RIKEN full-length enriched library, clone:9930024P18 product:similar to Keratin 2p
1.10675	Tax_Id=10090 Gene_Symbol=Actb Actin, cytoplasmic 1
1.10476	Tax_Id=10090 Gene_Symbol=Actg1 Actin, cytoplasmic 2
0.896902	Tax_Id=10090 Gene_Symbol=Tuba4a Tubulin alpha-4A chain
0.857671	Tax_Id=10090 Gene_Symbol=Msn Moesin
1.09759	Tax_Id=10090 Gene_Symbol=Actg1 Gamma actin-like protein
1.16049	Tax_Id=10090 Gene_Symbol=Krt5 Keratin, type II cytoskeletal 5
0.894754	Tax_Id=10090 Gene_Symbol=4732456N10Rik RIKEN cDNA 4732456N10 gene
1.05311	Tax_Id=10090 Gene_Symbol=Cltc Clathrin heavy chain 1
1.07757	Tax_Id=10090 Gene_Symbol=4732495G21Rik Protein beta-actin-like
0.894413	Tax_Id=10090 Gene_Symbol=Krt16 Keratin intermediate filament 16a
1.05871	Tax_Id=10090 Gene_Symbol=Smarcc1 Isoform 1 of SWI/SNF-related matrix-associated actin-dependent regulator of chromatin subfamily C member 1
0.899323	Tax_Id=10090 Gene_Symbol=Krt14 Keratin, type I cytoskeletal 14
1.03641	Tax_Id=10090 Gene_Symbol=Cnn3 Calponin-3
0.939527	Tax_Id=10090 Gene_Symbol=Flna Isoform 1 of Filamin-A
0.925919	Tax_Id=10090 Gene_Symbol=Krt10 keratin complex 1, acidic, gene 10
1.0351	Tax_Id=10090 Gene_Symbol=Fbl;LOC100044829 rRNA 2'-O-methyltransferase fibrillarin
1.14405	Tax_Id=10090 Gene_Symbol=Dstn Destrin
1.0109	Tax_Id=10090 Gene_Symbol=Dync1h1 Cytoplasmic dynein 1 heavy chain 1
0.985847	Tax_Id=10090 Gene_Symbol=Flnb Filamin-B
1.01471	Tax_Id=10090 Gene_Symbol=Pfn1 Profilin-1
0.997126	Tax_Id=10090 Gene_Symbol=Cdc2a Cell division control protein 2 homolog
0.489005	Tax_Id=10090 Gene_Symbol=Tnks2 similar to tankyrase-like protein isoform 8
0.743935	Tax_Id=10090 Gene_Symbol=Sept11 Isoform 3 of Septin-11
0.618614	Tax_Id=10090 Gene_Symbol=Nrap Isoform 1 of Nebulin-related-anchoring protein
15.3269	Tax_Id=10090 Gene_Symbol=Smarcb1 Isoform A of SWI/SNF-related matrix-associated actin-dependent regulator of chromatin subfamily B member 1
1.811	Tax_Id=10090 Gene_Symbol=Cpne1 Copine-1
0.704236	Tax_Id=10090 Gene_Symbol=Tmeff1 Isoform 1 of Tomoregulin-1 precursor
0.747894	Tax_Id=10090 Gene_Symbol=Anxa11 Annexin A11
0.747894	Tax_Id=10090 Gene_Symbol=Anxa3 Annexin A3
1.19651	Tax_Id=10090 Gene_Symbol=Kif18a Kinesin-like protein KIF18A
1.16387	Tax_Id=10090 Gene_Symbol=Sept2 Septin-2
1.46762	Tax_Id=10090 Gene_Symbol=Rab21 Ras-related protein Rab-21
1.21976	Tax_Id=10090 Gene_Symbol=Krt78 keratin Kb40
1.08647	Tax_Id=10090 Gene_Symbol=Xirp1 xin actin-binding repeat containing 1
1.21033	Tax_Id=10090 Gene_Symbol=Cse1l Exportin-2
1.14191	Tax_Id=10090 Gene_Symbol=Coro1c Coronin-1C
1.07765	Tax_Id=10090 Gene_Symbol=Actr3 Actin-related protein 3
1.086	Tax_Id=10090 Gene_Symbol=Mylk4 Myosin light chain kinase family member 4
1.086	Tax_Id=10090 Gene_Symbol=Mylk myosin, light polypeptide kinase
	Others
<pECM
2.21357	Tax_Id=10090 Gene_Symbol=Fgf8 Isoform FGF-8C of Fibroblast growth factor 8 precursor
1.49733	Tax_Id=10090 Gene_Symbol=Rpn2 Dolichyl-diphosphooligosaccharide--protein glycosyltransferase subunit 2 precursor
1.80091	Tax_Id=10090 Gene_Symbol=Ipo7 Importin-7
<aECM
0.711302	Tax_Id=10090 Gene_Symbol=Nodal Nodal precursor
0.478577	Tax_Id=10090 Gene_Symbol=Fgfbp1 Fibroblast growth factor-binding protein 1 precursor
0.427528	Tax_Id=10090 Gene_Symbol=Lefty1 Left-right determination factor 1 precursor
0.403127	Tax_Id=10090 Gene_Symbol=Glipr2 Golgi-associated plant pathogenesis-related protein 1
no significative
0.642224	Tax_Id=10090 Gene_Symbol=Apoe Apolipoprotein E precursor
2.49294	Tax_Id=10090 Gene_Symbol=C1qbp complement component 1, q subcomponent binding protein
1.16852	Tax_Id=10090 Gene_Symbol=Tmpo thymopoietin isoform delta
1.18221	Tax_Id=10090 Gene_Symbol=Alb Serum albumin precursor
1.27908	Tax_Id=10090 Gene_Symbol=Fgf4 Fibroblast growth factor 4 precursor
0.512869	Tax_Id=10090 Gene_Symbol=Igsf8 Immunoglobulin superfamily member 8 precursor
7.84988	Tax_Id=10090 Gene_Symbol=Otx2 Otx2 protein
0.992411	Tax_Id=10090 Gene_Symbol=Nedd4l MKIAA0439 protein (Fragment)
0.992411	Tax_Id=10090 Gene_Symbol=Nedd4 E3 ubiquitin-protein ligase NEDD4
1.43314	Tax_Id=10090 Gene_Symbol=Mdk Midkine precursor
