# Supplementary material for: PI3K/Akt1 signalling specifies foregut precursors by generating regionalized extra-cellular matrix
Source: eLife. 2013 Dec 24;2:e00806. doi: 10.7554/eLife.00806 (PMC3871052; doi:10.7554/eLife.00806)
Supplement: Supplementary file 2. — List of primers and conditions used. DOI: http://dx.doi.org/10.7554/eLife.00806.026 [file elife00806s005.xlsx]

## Sheet: Sheet1
				L	F
			Adamts2	TTTGAGCACGGTGATGTCC	AGGTGGCATCTCTCCTTGG
			Adamts15	GAGCGATAAGCACCCTGAGT	GGTAGCCCCGCATAGGTC
			Afp	CAT GCT GCA AAG CTG ACA A	CTT TGC AAT GGA TGC TCT CTT
			Brachyury	ACTGGTCTAGCCTCGGAGTG	TTGCTCACAGACCAGAGACTG
			Cdx2	GGAAGCCAAGTGAAAACCAG	CTTGGCTCTGCGGTTCTG
			Cer1	AGGAGGAAGCCAAGAGGTTC	CATTTGCCAAAGCAAAGGTT
			Col18a1	GCTCACCAGTTTGGTCTTGC	CCACCTCCTCAGCAACATTC
			Cxcr4	TCAGTGGCTGACCTCCTCTT	TTTCAGCCAGCAGTTTCCTT
			Cyr61	TGACCTCCTCGGACTCGAT	GGTTCGGTGCCAAAGACA
			Ecad	AGACTTTGGTGTGGGTCAGG	CATGCTCAGCGTCTTCTCTG
			FN1	CGGAGAGAGTGCCCCTACTA	CGATATTGGTGAATCGCAGA
			FoxA2	CATCCGACTGGAGCAGCTA	GCGCCCACATAGGATGAC
			Frz5	CCAGGGACTGAGTGGAAAAA	GTGAACACCCTCTGACTGCTT
			Gata1	CCCTGAACTCGTCATACCACT	GGGAACACTGGGGTTGAA
			Gsc	GAGACGAAGTACCCAGACGTG	GGCGGTTCTTAAACCAGACC
			Hex	GAGGTTCTCCAACGACCAGA	GTCCAACGCATCCTTTTTGT
			Hnf4a	CCA AGA GGT CCA TGG TGT TTA	CCG AGG GAC GAT GTA GTC AT
			ITGa3	AGGATATGTGGCTTGGAGTGA	GACCACAGCACCTTGGTGTA
			ITGa5	CACCATTCAATTTGACAGCAA	TCCTCTCCCTTGGCACTGTA
			ITGa6	ATTCAGGAGTAGCTTGGTGGAT	CTTATTTCTCTTGAAGAAGCCACAC
			ITGb1	ATGCAGGTTGCGGTTTGT	CATCCGTGGAAAACACCAG
			ITGb4	AGTCCGAGGTAGTCTCACTAAGGA	AGCAGCAGCAGCTTCACC
			LAMB3	TGC ACC CAA TAT GGA CAG TG	TCT CCA CTC GGT GAC TGT TGT
			Lefty1	ACT CAG TAT GTG GCC CTG CTA	AAC CTG CCT GCC ACC TCT
			Meox1	AGACGGAGAAGAAATCATCCAG	CTGCTGCCTTCTGGCTTC
			Meox2	CTAGACCTCACTGAAAGACAGGTG	TTGCTGTCCCCCTTTGAC
			Mesp1	ACCCATCGTTCCTGTACGC	GCATGTCGCTGCTGAAGAG
			Mesp2	ACCTGCAGAGCTGACTAAAGTGT	GGCTGTAGTCTCTGGCATGAT
			Mixl1	AGTTGCTGGAGCTCGTCTTC	AGGGCAATGGAGGAAAACTC
			MMP14	AACTTCGTGTTGCCTGATGA	TTTGTGGGTGACCCTGACTT
			MMP2	AACTTTGAGAAGGATGGCAAGT	TGCCACCCATGGTAAACAA
			MMP9	ACGACATAGACGGCATCCA	GCTGTGGTTCAGTTGTGGTG
			Nanog	ATGAAGTGCAAGCGGTGGCAGAAA	CCTGGTGGAGTCACAGAGTAGTTC
			Pdgfra	AAGACCTGGGCAAGAGGAAC	GAACCTGTCTCGATGGCACT
			Perlecan	CCTGGGGGTTCAAGTTCC	TCTCCGTGCAGACTCTTGG
			Pou5f1	GGCGTTCTCTTTGGAAAGGTGTTC	CTCGAACCACATCCTTCTC
			Sfrp5	GAT CTG TGC CCA GTG TGA GA	TTA ATG CGC ATC TTG ACC AC
			Slug	ATC CTT GGG GCG TGT AAG T	TGA ACC ACT GTG ATC CTT GG
			Snail1	CTTGTGTCTGCACGACCTGT	AAGAGTCACCTTCACCCCTTC
			Sox17	GGTCTGAAGTGCGGTTGG	TGTCTTCCCTGTCTTGGTTGA
			Sox7	GCG GAG CTC AGC AAG ATG	GGG TCT CTT CTG GGA CAG TG
			Sulf1	AAGAGTCACCTTCACCCCTTC	GCTGAAGTTTGCTATCCACCTC
			TBP	GGGGAGCTGTGATGTGAAGT	CCAGGAAATAATTCTGGCTCA
			Tbra	GTGACTGCCTACCAGAATGA	ATTGTCCGCATAGGTTGGAG
			Twist	GCC CGT GGA CAG AGA TTC	CTA TCA GAA TGC AGA GGT GTG G
			Wnt3	CGCTCAGCTATGAACAAGCA	GGTGTTTCTCCACCACCATC
			The following cycling conditions were used for all of the above primers. Denaturation: 95oC 5
			sec, amplification: 95oC 5 sec, 58oC 10 sec, 72oC 20 sec (45 cycles), 81oC 1 sec, melt: 95oC 1
			sec, 65oC 10 sec, 95oC –ramp 5C per sec continuous, cool: -40oC 10 sec. Standard curves were
			generated from plasmid. Samples were normalized to β-actin or TATA-box binding protein
			(TBP) expression levels. In some cases these primers were used with the UPL System (Roche)
			according to the instructions of the manufacturer.
