# Supplementary material for: PI3K/Akt1 signalling specifies foregut precursors by generating regionalized extra-cellular matrix
Source: eLife. 2013 Dec 24;2:e00806. doi: 10.7554/eLife.00806 (PMC3871052; doi:10.7554/eLife.00806)
Supplement: Supplementary file 3. — List of antibodies and conditions used. DOI: http://dx.doi.org/10.7554/eLife.00806.027 [file elife00806s006.xlsx]

## Sheet: Primary
Antibody	Company	Host	Reactivity	Conc.	IF	IHC	WB	FACS
Cerberus	R&D	rabbit	mouse	0.5mg/ml	1:100	1:100	1:250-500
CXCR4 APC conj	BD Bioscience	rat	mouse	0.2mg/ml				1:100
DAPI	Molecular Probes			1mg/ml	1:10,000
E-cadherin	R&D	rat	mouse	0.2mg/ml	1:100	1:10		1:200
FoxA2	R&D	goat	human	0.2mg/ml	1:200	1:20	1:1000-2000
LamB3	Santa Cruz	goat	m/h/r	0.2mg/ml	1:50-500		1:100-1000
Nanog	R&D	goat	mouse	0.2mg/ml	1:20		1:1000-2000
Oct3/4	Santa Cruz	mouse	m/h/r	0.2mg/ml	1:50-500	1:50-500	1:100-1000
pAKT	Cell Signalling	rabbit	m/h/r/other		1:200		1:1000	1:400
Snail	Abcam	rabbit	m/h/r	1mg/ml	1:250	1:200-1000	1:1000
Sox17	R&D	goat	m/h	0.2mg/ml	1:100	1:20	1:1000-2000
tERK	Cell Signalling	rabbit	m/h/r/other		1:50	1:100	1:1000	1:50
Fibronectin	Abcam
ZO-1	From H. Semb	rabbit			1:100
aPKC	From H. Semb	rabbit			1:250
AFP	R&D	mouse	m		1:200
Brachyury	R&D	goat	m/r		1:200
FoxA2	Abcam	rabbit	m/h/r		1:500
GFP Alexa488 conj.	Molecular Probes	rabbit			1:500
HNF4a	Santa Cruz	goat	m		1:200

## Sheet: Secondary
Host	React.	Ig	Conjugation	Company	Order no.	Temp	Location	Concn.	IF	WB	FACS	ELISA
donkey	mouse	IgG	Alexa350	Molecular Probes	A10035	-20	Box10				1:1000
donkey	goat	IgG	Alexa488	Molecular Probes	A121055	-20	Box11				1:1000
donkey	goat	IgG	Alexa647	Molecular Probes	A21447	-20	Box11				1:1000
donkey	goat	IgG	Alexa568	Molecular Probes	A11057	-20	Box11				1:1000
donkey	mouse	IgG	Alexa488	Molecular Probes	A21202	-20	Box11				1:1000
donkey	mouse	IgG	Alexa568	Molecular Probes	A10037	-20	Box11				1:1000
donkey	mouse	IgG	Alexa555	Molecular Probes	A31570	-20	Box11				1:1000
donkey	rat	IgG	Alexa488	Molecular Probes	A21208	-20	Box11				1:1000
donkey	rabbit	IgG	Alexa568	Molecular Probes	A10042	-20	Box11				1:1000
donkey	goat	IgG	HRP	R&D	HAF109	4	Fridge			1:1000
donkey	mouse	IgG	Alexa568	Molecular Probes	A10037	4	Fridge				1:1000
donkey	rabbit	IgG	Alexa 594	Molecular Probes	A21207	-20	Box5				1:1000
donkey	goat	IgG	Alexa594	Molecular Probes	A110587	-20	Box5				1:1000
goat	rat	IgG	Alexa647	Molecular Probes		-20	Box3				1:1000
goat	rabbit	IgG	peroxidase		A6154	-20	Box3
goat	mouse	IgG	Alexa594	Molecular Probes	A21044	-20	Box5				1:1000
goat	mouse	IgG	Alexa568	Molecular Probes	A21043	-20	Box11				1:1000
goat	rabbit	IgG	Alexa568	Molecular Probes	A11036	-20	Box11				1:1000
goat	rabbit	IgG	Alexa488	Molecular Probes	A11034	-20	Box11				1:1000
goat	rat	IgG	Alexa568	Molecular Probes	A11077	-20	Box11				1:1000
goat	mouse	IgG	Alexa647	Molecular Probes	A21238	4	Fridge				1:1000
goat	mouse	IgG	Alexa488	Molecular Probes	A21042	-20	Box11				1:1000
		IgM	FITC			-20	Box2
	rat	IgG	PE			-20	Box2
	rabbit	IgG	HRP	Cell signalling	7074	-20	Box1
	mouse	IgG	HRP	Cell signalling	7076	-20	Box1
			Streptavidin	Pierce	N100	4	Fridge	1.25mg/ml				1:4000-20000
